# Supplementary material for: A big data approach to the ultra-fast prediction of DFT-calculated bond energies
Source: J Cheminform. 2013 Jul 12;5:34. doi: 10.1186/1758-2946-5-34 (PMC3720218; doi:10.1186/1758-2946-5-34)
Supplement: Additional file 1 — Molecular structures with the calculated BDEs used for training machine learning methods. [file 1758-2946-5-34-S1.zip]

Archive with 4,344 entries (4,343 files):
- BDE-Structures/
- BDE-Structures/README.txt
- BDE-Structures/ZINC00000868.sdf
- BDE-Structures/ZINC00008687.sdf
- BDE-Structures/ZINC00013561.sdf
- BDE-Structures/ZINC00014023.sdf
- BDE-Structures/ZINC00027636.sdf
- BDE-Structures/ZINC00028600.sdf
- BDE-Structures/ZINC00030464.sdf
- BDE-Structures/ZINC00030996.sdf
- BDE-Structures/ZINC00032891.sdf
- BDE-Structures/ZINC00033299.sdf
- BDE-Structures/ZINC00039496.sdf
- BDE-Structures/ZINC00040555.sdf
- BDE-Structures/ZINC00041248.sdf
- BDE-Structures/ZINC00042399.sdf
- BDE-Structures/ZINC00043678.sdf
- BDE-Structures/ZINC00043733.sdf
- BDE-Structures/ZINC00047402.sdf
- BDE-Structures/ZINC00050271.sdf
- BDE-Structures/ZINC00050504.sdf
- BDE-Structures/ZINC00050560.sdf
- BDE-Structures/ZINC00054537.sdf
- BDE-Structures/ZINC00055276.sdf
- BDE-Structures/ZINC00056300.sdf
- BDE-Structures/ZINC00056334.sdf
- BDE-Structures/ZINC00056637.sdf
- BDE-Structures/ZINC00056827.sdf
- BDE-Structures/ZINC00058590.sdf
- BDE-Structures/ZINC00061050.sdf
- BDE-Structures/ZINC00062054.sdf
- BDE-Structures/ZINC00063267.sdf
- BDE-Structures/ZINC00066277.sdf
- BDE-Structures/ZINC00066698.sdf
- BDE-Structures/ZINC00069283.sdf
- BDE-Structures/ZINC00071502.sdf
- BDE-Structures/ZINC00074105.sdf
- BDE-Structures/ZINC00076230.sdf
- BDE-Structures/ZINC00078418.sdf
- BDE-Structures/ZINC00079678.sdf
- BDE-Structures/ZINC00079962.sdf
- BDE-Structures/ZINC00080912.sdf
- BDE-Structures/ZINC00081635.sdf
- BDE-Structures/ZINC00082025.sdf
- BDE-Structures/ZINC00082457.sdf
- BDE-Structures/ZINC00085310.sdf
- BDE-Structures/ZINC00085438.sdf
- BDE-Structures/ZINC00086485.sdf
- BDE-Structures/ZINC00087045.sdf
- BDE-Structures/ZINC00090481.sdf
- BDE-Structures/ZINC00090920.sdf
- BDE-Structures/ZINC00090924.sdf
- BDE-Structures/ZINC00090929.sdf
- BDE-Structures/ZINC00091957.sdf
- BDE-Structures/ZINC00092362.sdf
- BDE-Structures/ZINC00093624.sdf
- BDE-Structures/ZINC00096139.sdf
- BDE-Structures/ZINC00097324.sdf
- BDE-Structures/ZINC00097514.sdf
- BDE-Structures/ZINC00098905.sdf
- BDE-Structures/ZINC00099663.sdf
- BDE-Structures/ZINC00102135.sdf
- BDE-Structures/ZINC00103104.sdf
- BDE-Structures/ZINC00104139.sdf
- BDE-Structures/ZINC00107752.sdf
- BDE-Structures/ZINC00107932.sdf
- BDE-Structures/ZINC00109341.sdf
- BDE-Structures/ZINC00110127.sdf
- BDE-Structures/ZINC00110444.sdf
- BDE-Structures/ZINC00110869.sdf
- BDE-Structures/ZINC00114476.sdf
- BDE-Structures/ZINC00115777.sdf
- BDE-Structures/ZINC00116026.sdf
- BDE-Structures/ZINC00116044.sdf
- BDE-Structures/ZINC00116247.sdf
- BDE-Structures/ZINC00117005.sdf
- BDE-Structures/ZINC00117224.sdf
- BDE-Structures/ZINC00117391.sdf
- BDE-Structures/ZINC00118782.sdf
- BDE-Structures/ZINC00120565.sdf
- BDE-Structures/ZINC00122457.sdf
- BDE-Structures/ZINC00122774.sdf
- BDE-Structures/ZINC00122996.sdf
- BDE-Structures/ZINC00123646.sdf
- BDE-Structures/ZINC00123729.sdf
- BDE-Structures/ZINC00125006.sdf
- BDE-Structures/ZINC00125454.sdf
- BDE-Structures/ZINC00125906.sdf
- BDE-Structures/ZINC00126383.sdf
- BDE-Structures/ZINC00127281.sdf
- BDE-Structures/ZINC00127475.sdf
- BDE-Structures/ZINC00127658.sdf
- BDE-Structures/ZINC00131909.sdf
- BDE-Structures/ZINC00132153.sdf
- BDE-Structures/ZINC00132720.sdf
- BDE-Structures/ZINC00134635.sdf
- BDE-Structures/ZINC00134686.sdf
- BDE-Structures/ZINC00136182.sdf
- BDE-Structures/ZINC00136238.sdf
- BDE-Structures/ZINC00137427.sdf
- BDE-Structures/ZINC00137952.sdf
- BDE-Structures/ZINC00139628.sdf
- BDE-Structures/ZINC00141259.sdf
- BDE-Structures/ZINC00141524.sdf
- BDE-Structures/ZINC00141689.sdf
- BDE-Structures/ZINC00142257.sdf
- BDE-Structures/ZINC00142400.sdf
- BDE-Structures/ZINC00143019.sdf
- BDE-Structures/ZINC00143051.sdf
- BDE-Structures/ZINC00146169.sdf
- BDE-Structures/ZINC00149009.sdf
- BDE-Structures/ZINC00149349.sdf
- BDE-Structures/ZINC00150262.sdf
- BDE-Structures/ZINC00150862.sdf
- BDE-Structures/ZINC00151113.sdf
- BDE-Structures/ZINC00151328.sdf
- BDE-Structures/ZINC00151928.sdf
- BDE-Structures/ZINC00152300.sdf
- BDE-Structures/ZINC00153137.sdf
- BDE-Structures/ZINC00153521.sdf
- BDE-Structures/ZINC00153867.sdf
- BDE-Structures/ZINC00154435.sdf
- BDE-Structures/ZINC00155438.sdf
- BDE-Structures/ZINC00156053.sdf
- BDE-Structures/ZINC00157536.sdf
- BDE-Structures/ZINC00157576.sdf
- BDE-Structures/ZINC00158503.sdf
- BDE-Structures/ZINC00158504.sdf
- BDE-Structures/ZINC00158655.sdf
- BDE-Structures/ZINC00158656.sdf
- BDE-Structures/ZINC00158689.sdf
- BDE-Structures/ZINC00158753.sdf
- BDE-Structures/ZINC00158759.sdf
- BDE-Structures/ZINC00158811.sdf
- BDE-Structures/ZINC00158940.sdf
- BDE-Structures/ZINC00158974.sdf
- BDE-Structures/ZINC00159207.sdf
- BDE-Structures/ZINC00159677.sdf
- BDE-Structures/ZINC00159714.sdf
- BDE-Structures/ZINC00159908.sdf
- BDE-Structures/ZINC00160173.sdf
- BDE-Structures/ZINC00160485.sdf
- BDE-Structures/ZINC00161013.sdf
- BDE-Structures/ZINC00161018.sdf
- BDE-Structures/ZINC00161430.sdf
- BDE-Structures/ZINC00161501.sdf
- BDE-Structures/ZINC00161597.sdf
- BDE-Structures/ZINC00164227.sdf
- BDE-Structures/ZINC00164240.sdf
- BDE-Structures/ZINC00164253.sdf
- BDE-Structures/ZINC00164500.sdf
- BDE-Structures/ZINC00164794.sdf
- BDE-Structures/ZINC00165115.sdf
- BDE-Structures/ZINC00165348.sdf
- BDE-Structures/ZINC00165725.sdf
- BDE-Structures/ZINC00166765.sdf
- BDE-Structures/ZINC00166812.sdf
- BDE-Structures/ZINC00167101.sdf
- BDE-Structures/ZINC00167756.sdf
- BDE-Structures/ZINC00168032.sdf
- BDE-Structures/ZINC00169074.sdf
- BDE-Structures/ZINC00170582.sdf
- BDE-Structures/ZINC00172047.sdf
- BDE-Structures/ZINC00173063.sdf
- BDE-Structures/ZINC00173124.sdf
- BDE-Structures/ZINC00175089.sdf
- BDE-Structures/ZINC00178236.sdf
- BDE-Structures/ZINC00183471.sdf
- BDE-Structures/ZINC00183476.sdf
- BDE-Structures/ZINC00185656.sdf
- BDE-Structures/ZINC00187263.sdf
- BDE-Structures/ZINC00198184.sdf
- BDE-Structures/ZINC00198975.sdf
- BDE-Structures/ZINC00202631.sdf
- BDE-Structures/ZINC00202771.sdf
- BDE-Structures/ZINC00205260.sdf
- BDE-Structures/ZINC00206167.sdf
- BDE-Structures/ZINC00206794.sdf
- BDE-Structures/ZINC00208161.sdf
- BDE-Structures/ZINC00209962.sdf
- BDE-Structures/ZINC00210494.sdf
- BDE-Structures/ZINC00215672.sdf
- BDE-Structures/ZINC00218106.sdf
- BDE-Structures/ZINC00225044.sdf
- BDE-Structures/ZINC00225091.sdf
- BDE-Structures/ZINC00225842.sdf
- BDE-Structures/ZINC00227961.sdf
- BDE-Structures/ZINC00229039.sdf
- BDE-Structures/ZINC00235425.sdf
- BDE-Structures/ZINC00236968.sdf
- BDE-Structures/ZINC00244330.sdf
- BDE-Structures/ZINC00244335.sdf
- BDE-Structures/ZINC00247278.sdf
- BDE-Structures/ZINC00247858.sdf
- BDE-Structures/ZINC00248105.sdf
- BDE-Structures/ZINC00249333.sdf
- BDE-Structures/ZINC00249442.sdf
- BDE-Structures/ZINC00249551.sdf
- BDE-Structures/ZINC00255685.sdf
- BDE-Structures/ZINC00256136.sdf
- BDE-Structures/ZINC00257923.sdf
- BDE-Structures/ZINC00259983.sdf
- BDE-Structures/ZINC00264898.sdf
- BDE-Structures/ZINC00265495.sdf
- BDE-Structures/ZINC00271716.sdf
- BDE-Structures/ZINC00272343.sdf
- BDE-Structures/ZINC00272613.sdf
- BDE-Structures/ZINC00272804.sdf
- BDE-Structures/ZINC00273377.sdf
- BDE-Structures/ZINC00273960.sdf
- BDE-Structures/ZINC00281148.sdf
- BDE-Structures/ZINC00282932.sdf
- BDE-Structures/ZINC00285219.sdf
- BDE-Structures/ZINC00286595.sdf
- BDE-Structures/ZINC00287216.sdf
- BDE-Structures/ZINC00289335.sdf
- BDE-Structures/ZINC00290466.sdf
- BDE-Structures/ZINC00292311.sdf
- BDE-Structures/ZINC00297434.sdf
- BDE-Structures/ZINC00300066.sdf
- BDE-Structures/ZINC00301001.sdf
- BDE-Structures/ZINC00302065.sdf
- BDE-Structures/ZINC00302825.sdf
- BDE-Structures/ZINC00304622.sdf
- BDE-Structures/ZINC00306245.sdf
- BDE-Structures/ZINC00310284.sdf
- BDE-Structures/ZINC00314279.sdf
- BDE-Structures/ZINC00319144.sdf
- BDE-Structures/ZINC00329424.sdf
- BDE-Structures/ZINC00330820.sdf
- BDE-Structures/ZINC00331033.sdf
- BDE-Structures/ZINC00331412.sdf
- BDE-Structures/ZINC00331700.sdf
- BDE-Structures/ZINC00333778.sdf
- BDE-Structures/ZINC00333848.sdf
- BDE-Structures/ZINC00334093.sdf
- BDE-Structures/ZINC00334335.sdf
- BDE-Structures/ZINC00334412.sdf
- BDE-Structures/ZINC00335972.sdf
- BDE-Structures/ZINC00336175.sdf
- BDE-Structures/ZINC00338751.sdf
- BDE-Structures/ZINC00339003.sdf
- BDE-Structures/ZINC00339061.sdf
- BDE-Structures/ZINC00339523.sdf
- BDE-Structures/ZINC00339702.sdf
- BDE-Structures/ZINC00343096.sdf
- BDE-Structures/ZINC00343948.sdf
- BDE-Structures/ZINC00344359.sdf
- BDE-Structures/ZINC00347891.sdf
- BDE-Structures/ZINC00348047.sdf
- BDE-Structures/ZINC00349091.sdf
- BDE-Structures/ZINC00355749.sdf
- BDE-Structures/ZINC00359237.sdf
- BDE-Structures/ZINC00361852.sdf
- BDE-Structures/ZINC00362734.sdf
- BDE-Structures/ZINC00367575.sdf
- BDE-Structures/ZINC00368480.sdf
- BDE-Structures/ZINC00369747.sdf
- BDE-Structures/ZINC00370754.sdf
- BDE-Structures/ZINC00372284.sdf
- BDE-Structures/ZINC00372377.sdf
- BDE-Structures/ZINC00377195.sdf
- BDE-Structures/ZINC00383295.sdf
- BDE-Structures/ZINC00384015.sdf
- BDE-Structures/ZINC00384042.sdf
- BDE-Structures/ZINC00385845.sdf
- BDE-Structures/ZINC00385888.sdf
- BDE-Structures/ZINC00387469.sdf
- BDE-Structures/ZINC00387690.sdf
- BDE-Structures/ZINC00388206.sdf
- BDE-Structures/ZINC00388704.sdf
- BDE-Structures/ZINC00388900.sdf
- BDE-Structures/ZINC00389179.sdf
- BDE-Structures/ZINC00390459.sdf
- BDE-Structures/ZINC00390792.sdf
- BDE-Structures/ZINC00390934.sdf
- BDE-Structures/ZINC00391459.sdf
- BDE-Structures/ZINC00392034.sdf
- BDE-Structures/ZINC00393616.sdf
- BDE-Structures/ZINC00395911.sdf
- BDE-Structures/ZINC00395925.sdf
- BDE-Structures/ZINC00395936.sdf
- BDE-Structures/ZINC00396309.sdf
- BDE-Structures/ZINC00396459.sdf
- BDE-Structures/ZINC00397572.sdf
- BDE-Structures/ZINC00398488.sdf
- BDE-Structures/ZINC00399003.sdf
- BDE-Structures/ZINC00399388.sdf
- BDE-Structures/ZINC00399612.sdf
- BDE-Structures/ZINC00402372.sdf
- BDE-Structures/ZINC00402546.sdf
- BDE-Structures/ZINC00403244.sdf
- BDE-Structures/ZINC00404297.sdf
- BDE-Structures/ZINC00404576.sdf
- BDE-Structures/ZINC00404834.sdf
- BDE-Structures/ZINC00404911.sdf
- BDE-Structures/ZINC00405050.sdf
- BDE-Structures/ZINC00405074.sdf
- BDE-Structures/ZINC00406664.sdf
- BDE-Structures/ZINC00409233.sdf
[truncated: 4,044 more entries]
