# Supplementary material for: A big data approach to the ultra-fast prediction of DFT-calculated bond energies
Source: J Cheminform. 2013 Jul 12;5:34. doi: 10.1186/1758-2946-5-34 (PMC3720218; doi:10.1186/1758-2946-5-34)
Supplement: Additional file 1 — Molecular structures with the calculated BDEs used for training machine learning methods. [file 1758-2946-5-34-S1.zip › BDE-Structures/README.txt]

Database of molecular structures with the calculated BDEs used for training machine learning methods in the publication

"A Big Data Approach to the Ultra-Fast Prediction of DFT-Calculated Bond Energies"
Xiaohui Qu, Diogo A. R. S. Latino, Joao Aires-de-Sousa
Journal of Cheminformatics 2013

The 3D coordinates are for the optimized geometries by the DFTB3 method. Bond energies were calculated with B3LYP/6-311++G(d,p)//DFTB. SDFiles were automatically generated from the output of quantum chemistry programs without explicit formal charges (PLEASE NOTE that "radicals" appear in some structures, but they should not be assumed as radicals, only the atom elements and coordinates are to be considered).

The starting 2D structures were retrieved from the ZINC database (Irwin, Sterling, Mysinger, Bolstad and Coleman, J. Chem. Inf. Model. 2012 DOI: 10.1021/ci3001277, http://zinc.docking.org).
