# Supplementary material for: A big data approach to the ultra-fast prediction of DFT-calculated bond energies
Source: J Cheminform. 2013 Jul 12;5:34. doi: 10.1186/1758-2946-5-34 (PMC3720218; doi:10.1186/1758-2946-5-34)
Supplement: Additional file 1 — Molecular structures with the calculated BDEs used for training machine learning methods. [file 1758-2946-5-34-S1.zip › BDE-Structures/ZINC00008687.sdf]

bond_energy_mol/ZINC00008687.out
 OpenBabel01301309493D

 23 23  0  0  0  0  0  0  0  0999 V2000
   -3.3472    3.7501    2.0850 C   0  0  0  0  0  0  0  0  0  0  0  0
   -4.2854    2.6241    1.7193 C   0  0  0  0  0  0  0  0  0  0  0  0
   -3.5755    1.4467    1.0652 C   0  0  0  0  0  0  0  0  0  0  0  0
   -4.5089    0.2703    0.8810 C   0  0  0  0  0  0  0  0  0  0  0  0
   -2.8785    2.0048   -0.5837 S   0  0  0  0  0  0  0  0  0  0  0  0
   -1.8059    0.4143   -1.3141 S   0  0  0  0  0  0  0  0  0  0  0  0
   -0.3288    0.5833   -0.3933 C   0  0  0  0  0  0  0  0  0  0  0  0
    0.8226   -0.1378   -0.5264 N   0  0  0  0  0  0  0  0  0  0  0  0
    1.7267    0.3147    0.4132 C   0  0  0  0  0  0  0  0  0  0  0  0
    1.0727    1.3251    1.1092 C   0  0  0  0  0  0  0  0  0  0  0  0
   -0.1952    1.4752    0.6018 N   0  0  0  0  0  0  0  0  0  0  0  0
   -2.8873    4.1883    1.1917 H   0  0  0  0  0  0  0  0  0  0  0  0
   -3.8862    4.5457    2.6131 H   0  0  0  0  0  0  0  0  0  0  0  0
   -2.5418    3.3921    2.7371 H   0  0  0  0  0  0  0  0  0  0  0  0
   -4.7906    2.2554    2.6329 H   0  0  0  0  0  0  0  0  0  0  0  0
   -5.0838    3.0002    1.0543 H   0  0  0  0  0  0  0  0  0  0  0  0
   -2.7146    1.1418    1.6970 H   0  0  0  0  0  0  0  0  0  0  0  0
   -3.9981   -0.5678    0.3909 H   0  0  0  0  0  0  0  0  0  0  0  0
   -4.8723   -0.0800    1.8569 H   0  0  0  0  0  0  0  0  0  0  0  0
   -5.3810    0.5417    0.2737 H   0  0  0  0  0  0  0  0  0  0  0  0
    0.9960   -0.8821   -1.2115 H   0  0  0  0  0  0  0  0  0  0  0  0
    2.7302   -0.1075    0.5032 H   0  0  0  0  0  0  0  0  0  0  0  0
    1.4523    1.9347    1.9343 H   0  0  0  0  0  0  0  0  0  0  0  0
  1 13  1  0  0  0  0
  1 14  1  0  0  0  0
  2  1  1  0  0  0  0
  2 15  1  0  0  0  0
  3 17  1  0  0  0  0
  3  2  1  0  0  0  0
  4  3  1  0  0  0  0
  4 19  1  0  0  0  0
  5  3  1  0  0  0  0
  6  5  1  0  0  0  0  34.23
  6  7  1  0  0  0  0
  7 11  2  0  0  0  0
  8  7  1  0  0  0  0
  8  9  1  0  0  0  0
  9 22  1  0  0  0  0
  9 10  2  0  0  0  0
 10 23  1  0  0  0  0
 11 10  1  0  0  0  0
 12  1  1  0  0  0  0
 16  2  1  0  0  0  0
 18  4  1  0  0  0  0
 20  4  1  0  0  0  0
 21  8  1  0  0  0  0
M  END
$$$$
