# Supplementary material for: A big data approach to the ultra-fast prediction of DFT-calculated bond energies
Source: J Cheminform. 2013 Jul 12;5:34. doi: 10.1186/1758-2946-5-34 (PMC3720218; doi:10.1186/1758-2946-5-34)
Supplement: Additional file 1 — Molecular structures with the calculated BDEs used for training machine learning methods. [file 1758-2946-5-34-S1.zip › BDE-Structures/ZINC00013561.sdf]

bond_energy_mol/ZINC00013561.out
 OpenBabel01301309493D

 20 20  0  0  0  0  0  0  0  0999 V2000
   -2.9809   -2.5217   -1.2012 C   0  0  0  0  0  0  0  0  0  0  0  0
   -1.4496   -1.7015   -1.8056 S   0  0  0  0  0  0  0  0  0  0  0  0
   -1.8540   -0.4530   -2.5118 O   0  0  0  0  0  0  0  0  0  0  0  0
   -0.7841   -1.2135   -0.1216 C   0  0  0  0  0  0  0  0  0  0  0  0
   -0.4436   -2.4123    0.7000 C   0  0  0  0  0  0  0  0  0  0  0  0
    0.6156   -3.2527    0.3200 C   0  0  0  0  0  0  0  0  0  0  0  0
    0.9290   -4.3799    1.0804 C   0  0  0  0  0  0  0  0  0  0  0  0
    0.1896   -4.6819    2.2267 C   0  0  0  0  0  0  0  0  0  0  0  0
   -0.8665   -3.8518    2.6096 C   0  0  0  0  0  0  0  0  0  0  0  0
   -1.1856   -2.7254    1.8494 C   0  0  0  0  0  0  0  0  0  0  0  0
   -3.5382   -2.9132   -2.0589 H   0  0  0  0  0  0  0  0  0  0  0  0
   -3.6200   -1.8034   -0.6729 H   0  0  0  0  0  0  0  0  0  0  0  0
   -2.7485   -3.3532   -0.5300 H   0  0  0  0  0  0  0  0  0  0  0  0
   -1.5284   -0.5766    0.3863 H   0  0  0  0  0  0  0  0  0  0  0  0
    0.1118   -0.5964   -0.3084 H   0  0  0  0  0  0  0  0  0  0  0  0
    1.2018   -3.0174   -0.5784 H   0  0  0  0  0  0  0  0  0  0  0  0
    1.7594   -5.0298    0.7759 H   0  0  0  0  0  0  0  0  0  0  0  0
    0.4385   -5.5675    2.8247 H   0  0  0  0  0  0  0  0  0  0  0  0
   -1.4487   -4.0847    3.5105 H   0  0  0  0  0  0  0  0  0  0  0  0
   -2.0156   -2.0742    2.1548 H   0  0  0  0  0  0  0  0  0  0  0  0
  1 12  1  0  0  0  0
  1 13  1  0  0  0  0
  2  1  1  0  0  0  0  45.05
  2  4  1  0  0  0  0  30.33
  3  2  1  0  0  0  0
  4 14  1  0  0  0  0
  4  5  1  0  0  0  0
  5 10  1  0  0  0  0
  6  5  2  0  0  0  0
  6  7  1  0  0  0  0
  7  8  2  0  0  0  0
  8  9  1  0  0  0  0
  8 18  1  0  0  0  0
  9 19  1  0  0  0  0
 10 20  1  0  0  0  0
 10  9  2  0  0  0  0
 11  1  1  0  0  0  0
 15  4  1  0  0  0  0
 16  6  1  0  0  0  0
 17  7  1  0  0  0  0
M  RAD  1   3   2
M  END
$$$$
