# Supplementary material for: A big data approach to the ultra-fast prediction of DFT-calculated bond energies
Source: J Cheminform. 2013 Jul 12;5:34. doi: 10.1186/1758-2946-5-34 (PMC3720218; doi:10.1186/1758-2946-5-34)
Supplement: Additional file 1 — Molecular structures with the calculated BDEs used for training machine learning methods. [file 1758-2946-5-34-S1.zip › BDE-Structures/ZINC00014023.sdf]

bond_energy_mol/ZINC00014023.out
 OpenBabel01301309493D

 25 27  0  0  0  0  0  0  0  0999 V2000
   -0.4236    3.3419    0.7615 C   0  0  0  0  0  0  0  0  0  0  0  0
   -1.7546    3.6498    0.4660 C   0  0  0  0  0  0  0  0  0  0  0  0
   -2.5468    2.7310   -0.2210 C   0  0  0  0  0  0  0  0  0  0  0  0
   -2.0173    1.4901   -0.6143 C   0  0  0  0  0  0  0  0  0  0  0  0
   -0.6709    1.1741   -0.3254 C   0  0  0  0  0  0  0  0  0  0  0  0
    0.1126    2.1201    0.3572 C   0  0  0  0  0  0  0  0  0  0  0  0
    0.0538   -0.0435   -0.7843 C   0  0  0  0  0  0  0  0  0  0  0  0
    1.2626    0.0286   -1.0365 O   0  0  0  0  0  0  0  0  0  0  0  0
   -0.5313   -1.3004   -0.9106 N   0  0  0  0  0  0  0  0  0  0  0  0
   -1.7449   -1.7823   -0.3911 C   0  0  0  0  0  0  0  0  0  0  0  0
   -1.7318   -3.0326    0.2541 C   0  0  0  0  0  0  0  0  0  0  0  0
   -2.9170   -3.5858    0.7396 C   0  0  0  0  0  0  0  0  0  0  0  0
   -4.1283   -2.9049    0.5849 C   0  0  0  0  0  0  0  0  0  0  0  0
   -4.1564   -1.6739   -0.0720 C   0  0  0  0  0  0  0  0  0  0  0  0
   -2.9733   -1.1096   -0.5741 C   0  0  0  0  0  0  0  0  0  0  0  0
   -3.0584    0.3828   -1.5288 S   0  0  0  0  0  0  0  0  0  0  0  0
    0.2030    4.0668    1.2961 H   0  0  0  0  0  0  0  0  0  0  0  0
   -2.1774    4.6158    0.7707 H   0  0  0  0  0  0  0  0  0  0  0  0
   -3.5889    2.9757   -0.4620 H   0  0  0  0  0  0  0  0  0  0  0  0
    1.1657    1.8786    0.5518 H   0  0  0  0  0  0  0  0  0  0  0  0
    0.1791   -2.0333   -1.0780 H   0  0  0  0  0  0  0  0  0  0  0  0
   -0.7821   -3.5717    0.3657 H   0  0  0  0  0  0  0  0  0  0  0  0
   -2.8946   -4.5602    1.2428 H   0  0  0  0  0  0  0  0  0  0  0  0
   -5.0582   -3.3431    0.9668 H   0  0  0  0  0  0  0  0  0  0  0  0
   -5.1100   -1.1520   -0.2206 H   0  0  0  0  0  0  0  0  0  0  0  0
  1 17  1  0  0  0  0  117.80
  2  1  1  0  0  0  0
  2 18  1  0  0  0  0  117.28
  3  2  2  0  0  0  0
  4  5  2  0  0  0  0
  4  3  1  0  0  0  0
  5  6  1  0  0  0  0
  6 20  1  0  0  0  0  118.54
  6  1  2  0  0  0  0
  7  5  1  0  0  0  0
  8  7  2  0  0  0  0  155.54
  9  7  1  0  0  0  0
  9 10  1  0  0  0  0
 10 11  1  0  0  0  0
 11 22  1  0  0  0  0  117.49
 11 12  2  0  0  0  0
 12 23  1  0  0  0  0  117.61
 13 12  1  0  0  0  0
 13 24  1  0  0  0  0  117.95
 14 13  2  0  0  0  0
 15 10  2  0  0  0  0
 15 14  1  0  0  0  0
 16  4  1  0  0  0  0
 16 15  1  0  0  0  0
 19  3  1  0  0  0  0  117.65
 21  9  1  0  0  0  0  100.76
 25 14  1  0  0  0  0  117.68
M  END
$$$$
