# Supplementary material for: A big data approach to the ultra-fast prediction of DFT-calculated bond energies
Source: J Cheminform. 2013 Jul 12;5:34. doi: 10.1186/1758-2946-5-34 (PMC3720218; doi:10.1186/1758-2946-5-34)
Supplement: Additional file 1 — Molecular structures with the calculated BDEs used for training machine learning methods. [file 1758-2946-5-34-S1.zip › BDE-Structures/ZINC00027636.sdf]

bond_energy_mol/ZINC00027636.out
 OpenBabel01301309493D

 32 32  0  0  0  0  0  0  0  0999 V2000
   -5.9670    0.2634   -2.6199 C   0  0  0  0  0  0  0  0  0  0  0  0
   -4.4792    0.4020   -2.9486 C   0  0  0  0  0  0  0  0  0  0  0  0
   -4.2774    0.3610   -4.4638 C   0  0  0  0  0  0  0  0  0  0  0  0
   -3.9374    1.7120   -2.3883 C   0  0  0  0  0  0  0  0  0  0  0  0
   -3.7214   -0.7302   -2.3894 N   0  0  0  0  0  0  0  0  0  0  0  0
   -3.6307   -0.8906   -0.5580 S   0  0  0  0  0  0  0  0  0  0  0  0
   -2.0067   -0.6814    0.0433 C   0  0  0  0  0  0  0  0  0  0  0  0
   -2.1028   -0.8023    1.7403 S   0  0  0  0  0  0  0  0  0  0  0  0
   -0.8582   -0.4806   -0.6244 N   0  0  0  0  0  0  0  0  0  0  0  0
   -0.7194   -0.3960   -2.0686 C   0  0  0  0  0  0  0  0  0  0  0  0
   -0.0102    0.8956   -2.4405 C   0  0  0  0  0  0  0  0  0  0  0  0
    1.2803    0.9753   -1.7753 O   0  0  0  0  0  0  0  0  0  0  0  0
    1.0946    0.9415   -0.3307 C   0  0  0  0  0  0  0  0  0  0  0  0
    0.4109   -0.3498    0.0769 C   0  0  0  0  0  0  0  0  0  0  0  0
   -6.3659   -0.6775   -3.0162 H   0  0  0  0  0  0  0  0  0  0  0  0
   -6.1205    0.2705   -1.5347 H   0  0  0  0  0  0  0  0  0  0  0  0
   -6.5419    1.0889   -3.0546 H   0  0  0  0  0  0  0  0  0  0  0  0
   -4.8102    1.1880   -4.9452 H   0  0  0  0  0  0  0  0  0  0  0  0
   -3.2147    0.4441   -4.7197 H   0  0  0  0  0  0  0  0  0  0  0  0
   -4.6566   -0.5786   -4.8828 H   0  0  0  0  0  0  0  0  0  0  0  0
   -4.0628    1.7526   -1.3001 H   0  0  0  0  0  0  0  0  0  0  0  0
   -2.8699    1.8234   -2.6149 H   0  0  0  0  0  0  0  0  0  0  0  0
   -4.4699    2.5641   -2.8247 H   0  0  0  0  0  0  0  0  0  0  0  0
   -3.9873   -1.6259   -2.8311 H   0  0  0  0  0  0  0  0  0  0  0  0
   -1.7172   -0.4467   -2.5460 H   0  0  0  0  0  0  0  0  0  0  0  0
   -0.1215   -1.2652   -2.4256 H   0  0  0  0  0  0  0  0  0  0  0  0
   -0.6300    1.7796   -2.1584 H   0  0  0  0  0  0  0  0  0  0  0  0
    0.1857    0.9367   -3.5284 H   0  0  0  0  0  0  0  0  0  0  0  0
    0.4940    1.8252   -0.0140 H   0  0  0  0  0  0  0  0  0  0  0  0
    2.1001    1.0167    0.1230 H   0  0  0  0  0  0  0  0  0  0  0  0
    0.2185   -0.3696    1.1663 H   0  0  0  0  0  0  0  0  0  0  0  0
    1.0594   -1.2183   -0.1754 H   0  0  0  0  0  0  0  0  0  0  0  0
  1 16  1  0  0  0  0
  2  1  1  0  0  0  0
  2  5  1  0  0  0  0
  2  4  1  0  0  0  0
  3  2  1  0  0  0  0
  4 21  1  0  0  0  0
  5  6  1  0  0  0  0  32.60
  6  7  1  0  0  0  0
  7  8  2  0  0  0  0
  9  7  1  0  0  0  0
  9 14  1  0  0  0  0
 10  9  1  0  0  0  0
 11 27  1  0  0  0  0
 11 10  1  0  0  0  0
 11 12  1  0  0  0  0
 12 13  1  0  0  0  0
 13 29  1  0  0  0  0
 13 14  1  0  0  0  0
 13 30  1  0  0  0  0
 14 31  1  0  0  0  0
 15  1  1  0  0  0  0
 17  1  1  0  0  0  0
 18  3  1  0  0  0  0
 19  3  1  0  0  0  0
 20  3  1  0  0  0  0
 22  4  1  0  0  0  0
 23  4  1  0  0  0  0
 24  5  1  0  0  0  0
 25 10  1  0  0  0  0
 26 10  1  0  0  0  0
 28 11  1  0  0  0  0
 32 14  1  0  0  0  0
M  END
$$$$
