# Supplementary material for: A big data approach to the ultra-fast prediction of DFT-calculated bond energies
Source: J Cheminform. 2013 Jul 12;5:34. doi: 10.1186/1758-2946-5-34 (PMC3720218; doi:10.1186/1758-2946-5-34)
Supplement: Additional file 1 — Molecular structures with the calculated BDEs used for training machine learning methods. [file 1758-2946-5-34-S1.zip › BDE-Structures/ZINC00028600.sdf]

bond_energy_mol/ZINC00028600.out
 OpenBabel01301309493D

 24 25  0  0  0  0  0  0  0  0999 V2000
   -0.9034    1.3605   -0.0672 C   0  0  0  0  0  0  0  0  0  0  0  0
   -0.6478   -0.0183   -0.3151 C   0  0  0  0  0  0  0  0  0  0  0  0
    0.7041   -0.2214   -0.0732 C   0  0  0  0  0  0  0  0  0  0  0  0
    1.2793    0.9740    0.3103 O   0  0  0  0  0  0  0  0  0  0  0  0
    0.2967    1.9248    0.3102 C   0  0  0  0  0  0  0  0  0  0  0  0
    1.5235   -1.4054   -0.1599 C   0  0  0  0  0  0  0  0  0  0  0  0
    2.7939   -1.3535    0.1239 N   0  0  0  0  0  0  0  0  0  0  0  0
    3.4855   -2.5056    0.0142 N   0  0  0  0  0  0  0  0  0  0  0  0
    4.8374   -2.6057    0.2622 C   0  0  0  0  0  0  0  0  0  0  0  0
    5.3796   -3.7110    0.0883 O   0  0  0  0  0  0  0  0  0  0  0  0
    5.6270   -1.4295    0.7201 C   0  0  0  0  0  0  0  0  0  0  0  0
    7.0251   -1.5631    0.8411 C   0  0  0  0  0  0  0  0  0  0  0  0
    7.7901   -0.5454    1.2492 N   0  0  0  0  0  0  0  0  0  0  0  0
    7.1761    0.6074    1.5424 C   0  0  0  0  0  0  0  0  0  0  0  0
    5.7833    0.7437    1.4286 C   0  0  0  0  0  0  0  0  0  0  0  0
    5.0145   -0.2695    1.0202 N   0  0  0  0  0  0  0  0  0  0  0  0
   -1.8632    1.8714   -0.1591 H   0  0  0  0  0  0  0  0  0  0  0  0
   -1.3733   -0.7693   -0.6332 H   0  0  0  0  0  0  0  0  0  0  0  0
    0.5756    2.9438    0.5919 H   0  0  0  0  0  0  0  0  0  0  0  0
    1.0332   -2.3547   -0.4759 H   0  0  0  0  0  0  0  0  0  0  0  0
    2.9899   -3.3618   -0.3021 H   0  0  0  0  0  0  0  0  0  0  0  0
    7.5076   -2.5253    0.5943 H   0  0  0  0  0  0  0  0  0  0  0  0
    7.8010    1.4546    1.8809 H   0  0  0  0  0  0  0  0  0  0  0  0
    5.2866    1.6996    1.6782 H   0  0  0  0  0  0  0  0  0  0  0  0
  1  5  2  0  0  0  0
  2  3  2  0  0  0  0
  2  1  1  0  0  0  0
  3  4  1  0  0  0  0
  5  4  1  0  0  0  0
  5 19  1  0  0  0  0
  6  3  1  0  0  0  0
  6  7  2  0  0  0  0
  8  7  1  0  0  0  0  69.55
  8  9  1  0  0  0  0
  9 11  1  0  0  0  0
 10  9  2  0  0  0  0
 11 12  2  0  0  0  0
 11 16  1  0  0  0  0
 12 13  1  0  0  0  0
 13 14  2  0  0  0  0
 14 23  1  0  0  0  0
 15 14  1  0  0  0  0
 15 24  1  0  0  0  0
 16 15  2  0  0  0  0
 17  1  1  0  0  0  0
 18  2  1  0  0  0  0
 20  6  1  0  0  0  0
 21  8  1  0  0  0  0
 22 12  1  0  0  0  0
M  END
$$$$
