# Supplementary material for: A big data approach to the ultra-fast prediction of DFT-calculated bond energies
Source: J Cheminform. 2013 Jul 12;5:34. doi: 10.1186/1758-2946-5-34 (PMC3720218; doi:10.1186/1758-2946-5-34)
Supplement: Additional file 1 — Molecular structures with the calculated BDEs used for training machine learning methods. [file 1758-2946-5-34-S1.zip › BDE-Structures/ZINC00030464.sdf]

bond_energy_mol/ZINC00030464.out
 OpenBabel01301309493D

 29 29  0  0  0  0  0  0  0  0999 V2000
    1.3606    5.2824   -0.3723 C   0  0  0  0  0  0  0  0  0  0  0  0
    0.7223    6.1591    0.5777 N   0  0  0  0  0  0  0  0  0  0  0  0
   -0.5165    6.7520    0.1386 C   0  0  0  0  0  0  0  0  0  0  0  0
    0.9314    5.8166    2.3693 S   0  0  0  0  0  0  0  0  0  0  0  0
    2.2904    5.3353    2.5251 O   0  0  0  0  0  0  0  0  0  0  0  0
    0.3606    6.9568    3.0599 O   0  0  0  0  0  0  0  0  0  0  0  0
   -0.1601    4.4031    2.7847 N   0  0  0  0  0  0  0  0  0  0  0  0
    0.1662    3.0737    2.3273 C   0  0  0  0  0  0  0  0  0  0  0  0
   -0.7196    2.0784    3.0570 C   0  0  0  0  0  0  0  0  0  0  0  0
   -0.5454    0.6359    2.6182 C   0  0  0  0  0  0  0  0  0  0  0  0
   -1.9260    0.0364    2.7993 C   0  0  0  0  0  0  0  0  0  0  0  0
   -2.8673    1.1836    2.5023 C   0  0  0  0  0  0  0  0  0  0  0  0
   -2.1271    2.4174    2.7684 O   0  0  0  0  0  0  0  0  0  0  0  0
    1.6221    5.8445   -1.2878 H   0  0  0  0  0  0  0  0  0  0  0  0
    0.7047    4.4395   -0.6774 H   0  0  0  0  0  0  0  0  0  0  0  0
    2.2833    4.8703    0.0561 H   0  0  0  0  0  0  0  0  0  0  0  0
   -0.3463    7.3436   -0.7791 H   0  0  0  0  0  0  0  0  0  0  0  0
   -0.9099    7.4216    0.9146 H   0  0  0  0  0  0  0  0  0  0  0  0
   -1.2902    5.9903   -0.0959 H   0  0  0  0  0  0  0  0  0  0  0  0
   -1.1711    4.6042    2.7897 H   0  0  0  0  0  0  0  0  0  0  0  0
    1.2334    2.8584    2.5353 H   0  0  0  0  0  0  0  0  0  0  0  0
    0.0219    2.9622    1.2234 H   0  0  0  0  0  0  0  0  0  0  0  0
   -0.5675    2.1755    4.1644 H   0  0  0  0  0  0  0  0  0  0  0  0
    0.2244    0.1102    3.2064 H   0  0  0  0  0  0  0  0  0  0  0  0
   -0.2411    0.5863    1.5569 H   0  0  0  0  0  0  0  0  0  0  0  0
   -2.0553   -0.3133    3.8385 H   0  0  0  0  0  0  0  0  0  0  0  0
   -2.0997   -0.8292    2.1393 H   0  0  0  0  0  0  0  0  0  0  0  0
   -3.7811    1.1714    3.1335 H   0  0  0  0  0  0  0  0  0  0  0  0
   -3.1930    1.1882    1.4363 H   0  0  0  0  0  0  0  0  0  0  0  0
  1 16  1  0  0  0  0
  1  2  1  0  0  0  0
  2  4  1  0  0  0  0  41.35
  3  2  1  0  0  0  0
  3 18  1  0  0  0  0
  4  5  2  0  0  0  0
  4  7  1  0  0  0  0  45.47
  4  6  2  0  0  0  0
  7 20  1  0  0  0  0
  8 21  1  0  0  0  0
  8  7  1  0  0  0  0
  8  9  1  0  0  0  0
  9 23  1  0  0  0  0
 10 11  1  0  0  0  0
 10  9  1  0  0  0  0
 10 24  1  0  0  0  0
 11 26  1  0  0  0  0
 12 13  1  0  0  0  0
 12 11  1  0  0  0  0
 12 28  1  0  0  0  0
 13  9  1  0  0  0  0
 14  1  1  0  0  0  0
 15  1  1  0  0  0  0
 17  3  1  0  0  0  0
 19  3  1  0  0  0  0
 22  8  1  0  0  0  0
 25 10  1  0  0  0  0
 27 11  1  0  0  0  0
 29 12  1  0  0  0  0
M  END
$$$$
