# Supplementary material for: A big data approach to the ultra-fast prediction of DFT-calculated bond energies
Source: J Cheminform. 2013 Jul 12;5:34. doi: 10.1186/1758-2946-5-34 (PMC3720218; doi:10.1186/1758-2946-5-34)
Supplement: Additional file 1 — Molecular structures with the calculated BDEs used for training machine learning methods. [file 1758-2946-5-34-S1.zip › BDE-Structures/ZINC00030996.sdf]

bond_energy_mol/ZINC00030996.out
 OpenBabel01301309493D

 25 26  0  0  0  0  0  0  0  0999 V2000
    2.5870    4.9274    5.5463 C   0  0  0  0  0  0  0  0  0  0  0  0
    2.2559    3.6174    4.9070 C   0  0  0  0  0  0  0  0  0  0  0  0
    2.8203    2.4307    5.4135 C   0  0  0  0  0  0  0  0  0  0  0  0
    2.5269    1.1842    4.8560 C   0  0  0  0  0  0  0  0  0  0  0  0
    1.6455    1.1376    3.7683 C   0  0  0  0  0  0  0  0  0  0  0  0
    1.0716    2.3229    3.2498 C   0  0  0  0  0  0  0  0  0  0  0  0
    1.3748    3.5670    3.8170 C   0  0  0  0  0  0  0  0  0  0  0  0
    0.0216    1.9440    1.8983 S   0  0  0  0  0  0  0  0  0  0  0  0
    0.3652    0.2167    2.0503 C   0  0  0  0  0  0  0  0  0  0  0  0
   -0.1636   -0.6583    1.2417 N   0  0  0  0  0  0  0  0  0  0  0  0
    0.1133   -2.4620    1.4107 S   0  0  0  0  0  0  0  0  0  0  0  0
    0.3811   -2.9849    0.0768 O   0  0  0  0  0  0  0  0  0  0  0  0
    1.0353   -2.7415    2.5363 O   0  0  0  0  0  0  0  0  0  0  0  0
   -1.5606   -2.9187    1.9007 C   0  0  0  0  0  0  0  0  0  0  0  0
    1.2390   -0.0012    3.0870 N   0  0  0  0  0  0  0  0  0  0  0  0
    2.0656    5.0347    6.5087 H   0  0  0  0  0  0  0  0  0  0  0  0
    2.2882    5.7668    4.9088 H   0  0  0  0  0  0  0  0  0  0  0  0
    3.6625    5.0094    5.7482 H   0  0  0  0  0  0  0  0  0  0  0  0
    3.5090    2.4875    6.2659 H   0  0  0  0  0  0  0  0  0  0  0  0
    2.9742    0.2663    5.2559 H   0  0  0  0  0  0  0  0  0  0  0  0
    0.9343    4.4879    3.4159 H   0  0  0  0  0  0  0  0  0  0  0  0
   -2.2901   -2.5655    1.1674 H   0  0  0  0  0  0  0  0  0  0  0  0
   -1.8152   -2.5030    2.8790 H   0  0  0  0  0  0  0  0  0  0  0  0
   -1.6332   -4.0100    1.9600 H   0  0  0  0  0  0  0  0  0  0  0  0
    1.5547   -0.9571    3.3240 H   0  0  0  0  0  0  0  0  0  0  0  0
  1 18  1  0  0  0  0
  1 16  1  0  0  0  0
  2  3  2  0  0  0  0
  2  1  1  0  0  0  0
  3 19  1  0  0  0  0
  4 20  1  0  0  0  0
  4  3  1  0  0  0  0
  5  4  2  0  0  0  0
  6  5  1  0  0  0  0
  6  7  2  0  0  0  0
  7  2  1  0  0  0  0
  8  9  2  0  0  0  0
  8  6  1  0  0  0  0
  9 15  1  0  0  0  0
 10 11  1  0  0  0  0
 10  9  1  0  0  0  0  112.50
 11 14  1  0  0  0  0
 11 13  2  0  0  0  0
 12 11  2  0  0  0  0
 14 24  1  0  0  0  0
 14 23  1  0  0  0  0
 15 25  1  0  0  0  0
 15  5  1  0  0  0  0
 17  1  1  0  0  0  0
 21  7  1  0  0  0  0
 22 14  1  0  0  0  0
M  RAD  1  10   2
M  END
$$$$
