# Supplementary material for: A big data approach to the ultra-fast prediction of DFT-calculated bond energies
Source: J Cheminform. 2013 Jul 12;5:34. doi: 10.1186/1758-2946-5-34 (PMC3720218; doi:10.1186/1758-2946-5-34)
Supplement: Additional file 1 — Molecular structures with the calculated BDEs used for training machine learning methods. [file 1758-2946-5-34-S1.zip › BDE-Structures/ZINC00032891.sdf]

bond_energy_mol/ZINC00032891.out
 OpenBabel01301309493D

 21 22  0  0  0  0  0  0  0  0999 V2000
    1.4842    2.4219    0.0668 C   0  0  0  0  0  0  0  0  0  0  0  0
    0.1100    2.4159    0.3172 C   0  0  0  0  0  0  0  0  0  0  0  0
   -0.6043    1.2190    0.2793 C   0  0  0  0  0  0  0  0  0  0  0  0
    0.0482    0.0088   -0.0210 C   0  0  0  0  0  0  0  0  0  0  0  0
    1.4339    0.0254   -0.2700 C   0  0  0  0  0  0  0  0  0  0  0  0
    2.1430    1.2245   -0.2247 C   0  0  0  0  0  0  0  0  0  0  0  0
   -0.7014   -1.2597   -0.0648 C   0  0  0  0  0  0  0  0  0  0  0  0
   -0.2762   -2.3321   -0.8003 C   0  0  0  0  0  0  0  0  0  0  0  0
   -0.9421   -3.6320   -0.8889 C   0  0  0  0  0  0  0  0  0  0  0  0
   -0.4983   -4.5567   -1.5722 O   0  0  0  0  0  0  0  0  0  0  0  0
   -2.1313   -3.8621   -0.1789 N   0  0  0  0  0  0  0  0  0  0  0  0
   -2.8305   -2.9992    0.6414 C   0  0  0  0  0  0  0  0  0  0  0  0
   -3.8652   -3.3342    1.1930 O   0  0  0  0  0  0  0  0  0  0  0  0
   -2.1701   -1.3352    0.8912 S   0  0  0  0  0  0  0  0  0  0  0  0
    2.0458    3.3638    0.1022 H   0  0  0  0  0  0  0  0  0  0  0  0
   -0.4108    3.3543    0.5453 H   0  0  0  0  0  0  0  0  0  0  0  0
   -1.6870    1.2290    0.4653 H   0  0  0  0  0  0  0  0  0  0  0  0
    1.9660   -0.9107   -0.4828 H   0  0  0  0  0  0  0  0  0  0  0  0
    3.2236    1.2246   -0.4151 H   0  0  0  0  0  0  0  0  0  0  0  0
    0.6392   -2.2405   -1.3998 H   0  0  0  0  0  0  0  0  0  0  0  0
   -2.5384   -4.8061   -0.2931 H   0  0  0  0  0  0  0  0  0  0  0  0
  1 15  1  0  0  0  0  117.86
  1  2  2  0  0  0  0
  2 16  1  0  0  0  0  117.73
  3  2  1  0  0  0  0
  3 17  1  0  0  0  0  123.56
  4  3  2  0  0  0  0
  5  6  2  0  0  0  0
  5  4  1  0  0  0  0
  6  1  1  0  0  0  0
  7  4  1  0  0  0  0  109.53
  7 14  2  0  0  0  0
  8  7  1  0  0  0  0
  9  8  1  0  0  0  0
  9 11  1  0  0  0  0
 10  9  2  0  0  0  0  158.89
 11 12  1  0  0  0  0
 12 14  1  0  0  0  0
 12 13  2  0  0  0  0  148.17
 18  5  1  0  0  0  0  117.29
 19  6  1  0  0  0  0  117.58
 20  8  1  0  0  0  0  117.89
 21 11  1  0  0  0  0  124.38
M  RAD  1   8   2
M  END
$$$$
