# Supplementary material for: A big data approach to the ultra-fast prediction of DFT-calculated bond energies
Source: J Cheminform. 2013 Jul 12;5:34. doi: 10.1186/1758-2946-5-34 (PMC3720218; doi:10.1186/1758-2946-5-34)
Supplement: Additional file 1 — Molecular structures with the calculated BDEs used for training machine learning methods. [file 1758-2946-5-34-S1.zip › BDE-Structures/ZINC00033299.sdf]

bond_energy_mol/ZINC00033299.out
 OpenBabel01301309493D

 27 30  0  0  0  0  0  0  0  0999 V2000
   -3.6947    5.2455    0.0420 C   0  0  0  0  0  0  0  0  0  0  0  0
   -2.3524    5.6580    0.0264 C   0  0  0  0  0  0  0  0  0  0  0  0
   -1.3242    4.7234    0.0126 C   0  0  0  0  0  0  0  0  0  0  0  0
   -1.6269    3.3435    0.0143 C   0  0  0  0  0  0  0  0  0  0  0  0
   -2.9849    2.9277    0.0301 C   0  0  0  0  0  0  0  0  0  0  0  0
   -4.0101    3.8903    0.0439 C   0  0  0  0  0  0  0  0  0  0  0  0
   -3.3110    1.4963    0.0320 C   0  0  0  0  0  0  0  0  0  0  0  0
   -4.4513    1.0226    0.0452 O   0  0  0  0  0  0  0  0  0  0  0  0
   -2.1853    0.6632    0.0172 N   0  0  0  0  0  0  0  0  0  0  0  0
   -0.8858    1.1557    0.0021 C   0  0  0  0  0  0  0  0  0  0  0  0
   -0.5832    2.4261    0.0003 N   0  0  0  0  0  0  0  0  0  0  0  0
    0.0571   -0.0258   -0.0109 C   0  0  0  0  0  0  0  0  0  0  0  0
    1.2698    0.0099   -0.0256 O   0  0  0  0  0  0  0  0  0  0  0  0
   -0.8379   -1.2088   -0.0016 C   0  0  0  0  0  0  0  0  0  0  0  0
   -2.1724   -0.7459    0.0152 C   0  0  0  0  0  0  0  0  0  0  0  0
   -3.2638   -1.6171    0.0273 C   0  0  0  0  0  0  0  0  0  0  0  0
   -2.9787   -2.9879    0.0220 C   0  0  0  0  0  0  0  0  0  0  0  0
   -1.6613   -3.4646    0.0055 C   0  0  0  0  0  0  0  0  0  0  0  0
   -0.5752   -2.5829   -0.0066 C   0  0  0  0  0  0  0  0  0  0  0  0
   -4.4947    5.9961    0.0528 H   0  0  0  0  0  0  0  0  0  0  0  0
   -2.1159    6.7299    0.0251 H   0  0  0  0  0  0  0  0  0  0  0  0
   -0.2756    5.0447    0.0004 H   0  0  0  0  0  0  0  0  0  0  0  0
   -5.0531    3.5488    0.0560 H   0  0  0  0  0  0  0  0  0  0  0  0
   -4.2898   -1.2322    0.0402 H   0  0  0  0  0  0  0  0  0  0  0  0
   -3.8071   -3.7077    0.0311 H   0  0  0  0  0  0  0  0  0  0  0  0
   -1.4815   -4.5468    0.0019 H   0  0  0  0  0  0  0  0  0  0  0  0
    0.4570   -2.9539   -0.0196 H   0  0  0  0  0  0  0  0  0  0  0  0
  1  6  1  0  0  0  0
  1 20  1  0  0  0  0  117.94
  2  1  2  0  0  0  0
  3  4  2  0  0  0  0
  3  2  1  0  0  0  0
  4  5  1  0  0  0  0
  5  7  1  0  0  0  0
  5  6  2  0  0  0  0
  6 23  1  0  0  0  0  119.29
  7  8  2  0  0  0  0  152.97
  9  7  1  0  0  0  0
 10  9  1  0  0  0  0
 11 10  2  0  0  0  0
 11  4  1  0  0  0  0
 12 14  1  0  0  0  0
 12 10  1  0  0  0  0
 13 12  2  0  0  0  0  165.92
 14 15  1  0  0  0  0
 15  9  1  0  0  0  0
 15 16  2  0  0  0  0
 16 24  1  0  0  0  0  119.61
 17 16  1  0  0  0  0
 17 25  1  0  0  0  0  117.43
 18 17  2  0  0  0  0
 19 14  2  0  0  0  0
 19 18  1  0  0  0  0
 21  2  1  0  0  0  0  117.55
 22  3  1  0  0  0  0  120.04
 26 18  1  0  0  0  0  118.19
 27 19  1  0  0  0  0  119.25
M  END
$$$$
