# Supplementary material for: A big data approach to the ultra-fast prediction of DFT-calculated bond energies
Source: J Cheminform. 2013 Jul 12;5:34. doi: 10.1186/1758-2946-5-34 (PMC3720218; doi:10.1186/1758-2946-5-34)
Supplement: Additional file 1 — Molecular structures with the calculated BDEs used for training machine learning methods. [file 1758-2946-5-34-S1.zip › BDE-Structures/ZINC00039496.sdf]

bond_energy_mol/ZINC00039496.out
 OpenBabel01301309493D

 17 18  0  0  0  0  0  0  0  0999 V2000
   -5.7059    3.5160   -0.0126 C   0  0  0  0  0  0  0  0  0  0  0  0
   -4.3250    3.8417    0.0512 C   0  0  0  0  0  0  0  0  0  0  0  0
   -3.6258    2.6414   -0.0175 C   0  0  0  0  0  0  0  0  0  0  0  0
   -4.5348    1.6011   -0.1206 O   0  0  0  0  0  0  0  0  0  0  0  0
   -5.7833    2.1404   -0.1166 C   0  0  0  0  0  0  0  0  0  0  0  0
   -2.2160    2.3548    0.0019 C   0  0  0  0  0  0  0  0  0  0  0  0
   -1.7776    1.1314   -0.0759 N   0  0  0  0  0  0  0  0  0  0  0  0
   -0.4078    0.9363   -0.0509 C   0  0  0  0  0  0  0  0  0  0  0  0
    0.1626   -0.2968   -0.1252 N   0  0  0  0  0  0  0  0  0  0  0  0
    1.4987   -0.1326   -0.0748 N   0  0  0  0  0  0  0  0  0  0  0  0
    1.7424    1.1596    0.0272 N   0  0  0  0  0  0  0  0  0  0  0  0
    0.5850    1.8471    0.0444 N   0  0  0  0  0  0  0  0  0  0  0  0
   -6.5432    4.2153    0.0151 H   0  0  0  0  0  0  0  0  0  0  0  0
   -3.8936    4.8410    0.1375 H   0  0  0  0  0  0  0  0  0  0  0  0
   -6.6337    1.4566   -0.1916 H   0  0  0  0  0  0  0  0  0  0  0  0
   -1.5202    3.2214    0.0859 H   0  0  0  0  0  0  0  0  0  0  0  0
   -0.2732   -1.2240   -0.2058 H   0  0  0  0  0  0  0  0  0  0  0  0
  1 13  1  0  0  0  0  125.42
  1  2  1  0  0  0  0
  2 14  1  0  0  0  0  125.38
  3  6  1  0  0  0  0  128.71
  3  2  2  0  0  0  0
  4  5  1  0  0  0  0
  4  3  1  0  0  0  0
  5  1  2  0  0  0  0
  6 16  1  0  0  0  0  110.52
  7  8  1  0  0  0  0  107.90
  7  6  2  0  0  0  0  137.47
  8 12  2  0  0  0  0
  9 10  1  0  0  0  0
  9  8  1  0  0  0  0
 10 11  2  0  0  0  0
 11 12  1  0  0  0  0
 15  5  1  0  0  0  0  130.90
 17  9  1  0  0  0  0  106.27
M  END
$$$$
