# Supplementary material for: A big data approach to the ultra-fast prediction of DFT-calculated bond energies
Source: J Cheminform. 2013 Jul 12;5:34. doi: 10.1186/1758-2946-5-34 (PMC3720218; doi:10.1186/1758-2946-5-34)
Supplement: Additional file 1 — Molecular structures with the calculated BDEs used for training machine learning methods. [file 1758-2946-5-34-S1.zip › BDE-Structures/ZINC00040555.sdf]

bond_energy_mol/ZINC00040555.out
 OpenBabel01301309493D

 26 27  0  0  0  0  0  0  0  0999 V2000
   -3.4277   -1.3253   -3.2518 C   0  0  0  0  0  0  0  0  0  0  0  0
   -3.5872   -0.1065   -3.9578 C   0  0  0  0  0  0  0  0  0  0  0  0
   -2.6518    0.8926   -3.8039 C   0  0  0  0  0  0  0  0  0  0  0  0
   -1.5741    0.7102   -2.9743 N   0  0  0  0  0  0  0  0  0  0  0  0
   -1.3843   -0.4596   -2.2716 C   0  0  0  0  0  0  0  0  0  0  0  0
   -2.3328   -1.5012   -2.4135 C   0  0  0  0  0  0  0  0  0  0  0  0
   -0.3017   -0.5826   -1.4679 N   0  0  0  0  0  0  0  0  0  0  0  0
    0.6801    0.3845   -1.2677 C   0  0  0  0  0  0  0  0  0  0  0  0
    1.7628    0.2233   -0.4456 C   0  0  0  0  0  0  0  0  0  0  0  0
    2.0413   -0.9687    0.3297 C   0  0  0  0  0  0  0  0  0  0  0  0
    3.1426   -1.0301    1.1164 C   0  0  0  0  0  0  0  0  0  0  0  0
    4.1037    0.1018    1.2220 C   0  0  0  0  0  0  0  0  0  0  0  0
    5.0999   -0.0317    1.9721 O   0  0  0  0  0  0  0  0  0  0  0  0
    3.8352    1.2841    0.4578 C   0  0  0  0  0  0  0  0  0  0  0  0
    2.6962    1.3965   -0.3798 C   0  0  0  0  0  0  0  0  0  0  0  0
    2.3994    2.4072   -1.0794 O   0  0  0  0  0  0  0  0  0  0  0  0
   -4.1657   -2.1261   -3.3671 H   0  0  0  0  0  0  0  0  0  0  0  0
   -4.4441    0.0456   -4.6209 H   0  0  0  0  0  0  0  0  0  0  0  0
   -2.7115    1.8596   -4.3180 H   0  0  0  0  0  0  0  0  0  0  0  0
   -0.8870    1.4730   -2.8754 H   0  0  0  0  0  0  0  0  0  0  0  0
   -2.1860   -2.4331   -1.8568 H   0  0  0  0  0  0  0  0  0  0  0  0
   -0.1931   -1.4734   -0.9571 H   0  0  0  0  0  0  0  0  0  0  0  0
    0.6026    1.3499   -1.7939 H   0  0  0  0  0  0  0  0  0  0  0  0
    1.3477   -1.8258    0.2731 H   0  0  0  0  0  0  0  0  0  0  0  0
    3.3477   -1.9369    1.7017 H   0  0  0  0  0  0  0  0  0  0  0  0
    4.5327    2.1267    0.5238 H   0  0  0  0  0  0  0  0  0  0  0  0
  1  6  1  0  0  0  0
  2  3  2  0  0  0  0
  2  1  1  0  0  0  0
  3  4  1  0  0  0  0
  4 20  1  0  0  0  0
  4  5  1  0  0  0  0
  5  7  1  0  0  0  0
  6  5  2  0  0  0  0
  6 21  1  0  0  0  0
  7  8  2  0  0  0  0
  7 22  1  0  0  0  0  56.14
  8  9  1  0  0  0  0
  9 15  1  0  0  0  0
  9 10  1  0  0  0  0
 10 11  2  0  0  0  0
 11 12  1  0  0  0  0
 11 25  1  0  0  0  0
 12 13  2  0  0  0  0
 14 26  1  0  0  0  0
 14 12  1  0  0  0  0
 15 14  1  0  0  0  0
 16 15  2  0  0  0  0
 17  1  1  0  0  0  0
 18  2  1  0  0  0  0
 19  3  1  0  0  0  0
 23  8  1  0  0  0  0
 24 10  1  0  0  0  0
M  RAD  2   9   2  14   2
M  END
$$$$
