# Supplementary material for: A big data approach to the ultra-fast prediction of DFT-calculated bond energies
Source: J Cheminform. 2013 Jul 12;5:34. doi: 10.1186/1758-2946-5-34 (PMC3720218; doi:10.1186/1758-2946-5-34)
Supplement: Additional file 1 — Molecular structures with the calculated BDEs used for training machine learning methods. [file 1758-2946-5-34-S1.zip › BDE-Structures/ZINC00041248.sdf]

bond_energy_mol/ZINC00041248.out
 OpenBabel01301309493D

 28 30  0  0  0  0  0  0  0  0999 V2000
   -0.9805    4.9887   -0.0859 C   0  0  0  0  0  0  0  0  0  0  0  0
    0.5054    5.0321   -0.0410 C   0  0  0  0  0  0  0  0  0  0  0  0
    1.3432    3.9565   -0.0300 C   0  0  0  0  0  0  0  0  0  0  0  0
    2.7705    4.1191    0.0219 O   0  0  0  0  0  0  0  0  0  0  0  0
    3.2349    5.4372    0.0413 C   0  0  0  0  0  0  0  0  0  0  0  0
    4.6152    5.6447    0.0753 C   0  0  0  0  0  0  0  0  0  0  0  0
    5.1140    6.9562    0.1005 C   0  0  0  0  0  0  0  0  0  0  0  0
    4.2424    8.0439    0.0929 C   0  0  0  0  0  0  0  0  0  0  0  0
    2.8542    7.8380    0.0569 C   0  0  0  0  0  0  0  0  0  0  0  0
    2.3589    6.5348    0.0302 C   0  0  0  0  0  0  0  0  0  0  0  0
    0.9639    6.3623   -0.0067 O   0  0  0  0  0  0  0  0  0  0  0  0
    0.9743    2.5393   -0.0390 C   0  0  0  0  0  0  0  0  0  0  0  0
    1.9790    1.5540    0.0920 C   0  0  0  0  0  0  0  0  0  0  0  0
    1.6197    0.2107    0.0893 C   0  0  0  0  0  0  0  0  0  0  0  0
    0.2719   -0.1320   -0.0436 C   0  0  0  0  0  0  0  0  0  0  0  0
   -0.6657    0.8995   -0.1701 C   0  0  0  0  0  0  0  0  0  0  0  0
   -0.3263    2.1923   -0.1698 N   0  0  0  0  0  0  0  0  0  0  0  0
   -1.3399    3.9551    0.0216 H   0  0  0  0  0  0  0  0  0  0  0  0
   -1.4016    5.6155    0.7126 H   0  0  0  0  0  0  0  0  0  0  0  0
   -1.3467    5.3914   -1.0424 H   0  0  0  0  0  0  0  0  0  0  0  0
    5.2949    4.7852    0.0821 H   0  0  0  0  0  0  0  0  0  0  0  0
    6.1975    7.1222    0.1268 H   0  0  0  0  0  0  0  0  0  0  0  0
    4.6386    9.0658    0.1151 H   0  0  0  0  0  0  0  0  0  0  0  0
    2.1594    8.6854    0.0502 H   0  0  0  0  0  0  0  0  0  0  0  0
    3.0284    1.8518    0.1978 H   0  0  0  0  0  0  0  0  0  0  0  0
    2.3856   -0.5697    0.1917 H   0  0  0  0  0  0  0  0  0  0  0  0
   -0.0452   -1.1817   -0.0507 H   0  0  0  0  0  0  0  0  0  0  0  0
   -1.7408    0.6592   -0.2788 H   0  0  0  0  0  0  0  0  0  0  0  0
  1  2  1  0  0  0  0  109.82
  1 18  1  0  0  0  0  85.25
  1 19  1  0  0  0  0  85.25
  2  3  2  0  0  0  0
  2 11  1  0  0  0  0
  3  4  1  0  0  0  0
  4  5  1  0  0  0  0
  5  6  1  0  0  0  0
  6 21  1  0  0  0  0  119.50
  6  7  2  0  0  0  0
  7 22  1  0  0  0  0  118.16
  8  7  1  0  0  0  0
  8 23  1  0  0  0  0  118.31
  9  8  2  0  0  0  0
 10  5  2  0  0  0  0
 10  9  1  0  0  0  0
 11 10  1  0  0  0  0
 12  3  1  0  0  0  0  113.00
 12 13  2  0  0  0  0
 13 25  1  0  0  0  0  117.43
 14 13  1  0  0  0  0
 14 26  1  0  0  0  0  116.48
 15 14  2  0  0  0  0
 16 17  2  0  0  0  0
 16 15  1  0  0  0  0
 17 12  1  0  0  0  0
 20  1  1  0  0  0  0  85.25
 24  9  1  0  0  0  0  119.70
 27 15  1  0  0  0  0  118.50
 28 16  1  0  0  0  0  111.33
M  END
$$$$
