# Supplementary material for: A big data approach to the ultra-fast prediction of DFT-calculated bond energies
Source: J Cheminform. 2013 Jul 12;5:34. doi: 10.1186/1758-2946-5-34 (PMC3720218; doi:10.1186/1758-2946-5-34)
Supplement: Additional file 1 — Molecular structures with the calculated BDEs used for training machine learning methods. [file 1758-2946-5-34-S1.zip › BDE-Structures/ZINC00042399.sdf]

bond_energy_mol/ZINC00042399.out
 OpenBabel01301309493D

 28 28  0  0  0  0  0  0  0  0999 V2000
    1.2473    2.7324   -6.2520 C   0  0  0  0  0  0  0  0  0  0  0  0
    1.1304    1.2640   -6.5824 C   0  0  0  0  0  0  0  0  0  0  0  0
    1.1861    0.3802   -5.3775 C   0  0  0  0  0  0  0  0  0  0  0  0
    1.0167   -0.9908   -5.3711 C   0  0  0  0  0  0  0  0  0  0  0  0
    1.1537   -1.5978   -4.0786 C   0  0  0  0  0  0  0  0  0  0  0  0
    1.3939   -0.6329   -3.0681 C   0  0  0  0  0  0  0  0  0  0  0  0
    1.4755    0.9528   -3.7735 S   0  0  0  0  0  0  0  0  0  0  0  0
    1.4575   -0.8793   -1.3430 S   0  0  0  0  0  0  0  0  0  0  0  0
    1.0373    0.7960   -0.6981 C   0  0  0  0  0  0  0  0  0  0  0  0
    0.9226    0.7469    0.8040 C   0  0  0  0  0  0  0  0  0  0  0  0
    0.9612   -3.0208   -3.9406 C   0  0  0  0  0  0  0  0  0  0  0  0
    1.5004   -3.8491   -2.9882 C   0  0  0  0  0  0  0  0  0  0  0  0
    2.4820   -3.3937   -2.0493 C   0  0  0  0  0  0  0  0  0  0  0  0
    3.2714   -2.9423   -1.3377 N   0  0  0  0  0  0  0  0  0  0  0  0
    1.1627   -5.2479   -2.9615 C   0  0  0  0  0  0  0  0  0  0  0  0
    0.8806   -6.3621   -2.9506 N   0  0  0  0  0  0  0  0  0  0  0  0
    0.4344    3.0536   -5.5891 H   0  0  0  0  0  0  0  0  0  0  0  0
    2.2005    2.9490   -5.7535 H   0  0  0  0  0  0  0  0  0  0  0  0
    1.1985    3.3381   -7.1643 H   0  0  0  0  0  0  0  0  0  0  0  0
    1.9407    0.9764   -7.2815 H   0  0  0  0  0  0  0  0  0  0  0  0
    0.1833    1.0776   -7.1256 H   0  0  0  0  0  0  0  0  0  0  0  0
    0.8198   -1.5764   -6.2766 H   0  0  0  0  0  0  0  0  0  0  0  0
    0.0894    1.1471   -1.1472 H   0  0  0  0  0  0  0  0  0  0  0  0
    1.8248    1.5148   -0.9940 H   0  0  0  0  0  0  0  0  0  0  0  0
    0.6860    1.7443    1.1961 H   0  0  0  0  0  0  0  0  0  0  0  0
    1.8611    0.4152    1.2628 H   0  0  0  0  0  0  0  0  0  0  0  0
    0.1282    0.0604    1.1193 H   0  0  0  0  0  0  0  0  0  0  0  0
    0.3376   -3.4936   -4.7148 H   0  0  0  0  0  0  0  0  0  0  0  0
  1 18  1  0  0  0  0
  1 17  1  0  0  0  0
  2  1  1  0  0  0  0
  2  3  1  0  0  0  0
  3  4  2  0  0  0  0
  3  7  1  0  0  0  0
  4  5  1  0  0  0  0
  5 11  1  0  0  0  0
  5  6  2  0  0  0  0
  6  8  1  0  0  0  0  77.92
  7  6  1  0  0  0  0
  8  9  1  0  0  0  0
  9 10  1  0  0  0  0
 10 27  1  0  0  0  0
 10 25  1  0  0  0  0
 10 26  1  0  0  0  0
 11 12  2  0  0  0  0
 12 15  1  0  0  0  0
 12 13  1  0  0  0  0
 13 14  3  0  0  0  0
 15 16  3  0  0  0  0
 19  1  1  0  0  0  0
 20  2  1  0  0  0  0
 21  2  1  0  0  0  0
 22  4  1  0  0  0  0
 23  9  1  0  0  0  0
 24  9  1  0  0  0  0
 28 11  1  0  0  0  0
M  END
$$$$
