# Supplementary material for: A big data approach to the ultra-fast prediction of DFT-calculated bond energies
Source: J Cheminform. 2013 Jul 12;5:34. doi: 10.1186/1758-2946-5-34 (PMC3720218; doi:10.1186/1758-2946-5-34)
Supplement: Additional file 1 — Molecular structures with the calculated BDEs used for training machine learning methods. [file 1758-2946-5-34-S1.zip › BDE-Structures/ZINC00043678.sdf]

bond_energy_mol/ZINC00043678.out
 OpenBabel01301309493D

 22 22  0  0  0  0  0  0  0  0999 V2000
   -1.4415   -2.0528   -1.2332 C   0  0  0  0  0  0  0  0  0  0  0  0
   -1.6027   -1.5603    0.1049 N   0  0  0  0  0  0  0  0  0  0  0  0
   -2.5264   -2.0263    0.9906 C   0  0  0  0  0  0  0  0  0  0  0  0
   -2.3832   -1.3063    2.1806 C   0  0  0  0  0  0  0  0  0  0  0  0
   -1.3454   -0.3751    1.9883 C   0  0  0  0  0  0  0  0  0  0  0  0
   -0.8657   -0.5393    0.6732 C   0  0  0  0  0  0  0  0  0  0  0  0
    0.2135    0.0993   -0.0385 C   0  0  0  0  0  0  0  0  0  0  0  0
    0.8753    1.2307    0.3472 C   0  0  0  0  0  0  0  0  0  0  0  0
    1.9966    1.6739   -0.4347 C   0  0  0  0  0  0  0  0  0  0  0  0
    2.8764    2.0366   -1.0815 N   0  0  0  0  0  0  0  0  0  0  0  0
    0.5150    2.0835    1.5383 C   0  0  0  0  0  0  0  0  0  0  0  0
    1.3211    2.3985    2.4028 O   0  0  0  0  0  0  0  0  0  0  0  0
   -0.7858    2.5516    1.5595 N   0  0  0  0  0  0  0  0  0  0  0  0
   -2.1687   -2.8538   -1.4176 H   0  0  0  0  0  0  0  0  0  0  0  0
   -1.6049   -1.2523   -1.9752 H   0  0  0  0  0  0  0  0  0  0  0  0
   -0.4268   -2.4585   -1.3886 H   0  0  0  0  0  0  0  0  0  0  0  0
   -3.2185   -2.8320    0.7314 H   0  0  0  0  0  0  0  0  0  0  0  0
   -2.9673   -1.4509    3.0900 H   0  0  0  0  0  0  0  0  0  0  0  0
   -0.9489    0.3148    2.7348 H   0  0  0  0  0  0  0  0  0  0  0  0
    0.5549   -0.4060   -0.9544 H   0  0  0  0  0  0  0  0  0  0  0  0
   -1.1046    3.0573    2.3914 H   0  0  0  0  0  0  0  0  0  0  0  0
   -1.4893    2.1605    0.9280 H   0  0  0  0  0  0  0  0  0  0  0  0
  1  2  1  0  0  0  0
  2  6  1  0  0  0  0
  2  3  1  0  0  0  0
  3  4  2  0  0  0  0
  4 18  1  0  0  0  0
  5  4  1  0  0  0  0
  5 19  1  0  0  0  0
  6  5  2  0  0  0  0
  7  8  2  0  0  0  0
  7  6  1  0  0  0  0
  8 11  1  0  0  0  0
  9  8  1  0  0  0  0  127.35
 10  9  3  0  0  0  0
 11 13  1  0  0  0  0
 11 12  2  0  0  0  0
 13 21  1  0  0  0  0
 14  1  1  0  0  0  0
 15  1  1  0  0  0  0
 16  1  1  0  0  0  0
 17  3  1  0  0  0  0
 20  7  1  0  0  0  0
 22 13  1  0  0  0  0
M  END
$$$$
