# Supplementary material for: A big data approach to the ultra-fast prediction of DFT-calculated bond energies
Source: J Cheminform. 2013 Jul 12;5:34. doi: 10.1186/1758-2946-5-34 (PMC3720218; doi:10.1186/1758-2946-5-34)
Supplement: Additional file 1 — Molecular structures with the calculated BDEs used for training machine learning methods. [file 1758-2946-5-34-S1.zip › BDE-Structures/ZINC00043733.sdf]

bond_energy_mol/ZINC00043733.out
 OpenBabel01301309493D

 26 26  0  0  0  0  0  0  0  0999 V2000
    0.7480   -0.5968   -0.0259 C   0  0  0  0  0  0  0  0  0  0  0  0
    1.2688    0.3893   -1.0525 C   0  0  0  0  0  0  0  0  0  0  0  0
    1.8383    1.6104   -0.4080 C   0  0  0  0  0  0  0  0  0  0  0  0
    3.0724    1.7222    0.2487 C   0  0  0  0  0  0  0  0  0  0  0  0
    3.3382    3.0246    0.7793 C   0  0  0  0  0  0  0  0  0  0  0  0
    2.2936    3.8939    0.5266 C   0  0  0  0  0  0  0  0  0  0  0  0
    1.0159    3.1211   -0.3529 S   0  0  0  0  0  0  0  0  0  0  0  0
    2.0306    5.2900    0.8291 C   0  0  0  0  0  0  0  0  0  0  0  0
    0.8693    5.6578    0.3723 N   0  0  0  0  0  0  0  0  0  0  0  0
    0.4016    6.9241    0.5338 N   0  0  0  0  0  0  0  0  0  0  0  0
    1.0605    7.9699    1.1722 C   0  0  0  0  0  0  0  0  0  0  0  0
    2.1785    7.8893    1.6914 O   0  0  0  0  0  0  0  0  0  0  0  0
    0.3259    9.1513    1.2120 N   0  0  0  0  0  0  0  0  0  0  0  0
    4.0279    0.6741    0.3774 N   0  0  0  0  0  0  0  0  0  0  0  0
    3.7651   -0.4477   -0.0792 O   0  0  0  0  0  0  0  0  0  0  0  0
    5.0974    0.9308    0.9436 O   0  0  0  0  0  0  0  0  0  0  0  0
   -0.0177   -0.1354    0.6091 H   0  0  0  0  0  0  0  0  0  0  0  0
    0.3024   -1.4624   -0.5287 H   0  0  0  0  0  0  0  0  0  0  0  0
    1.5652   -0.9521    0.6113 H   0  0  0  0  0  0  0  0  0  0  0  0
    0.4520    0.6829   -1.7359 H   0  0  0  0  0  0  0  0  0  0  0  0
    2.0513   -0.1003   -1.6604 H   0  0  0  0  0  0  0  0  0  0  0  0
    4.2608    3.2715    1.3144 H   0  0  0  0  0  0  0  0  0  0  0  0
    2.7288    5.9493    1.3758 H   0  0  0  0  0  0  0  0  0  0  0  0
   -0.5386    7.1036    0.1402 H   0  0  0  0  0  0  0  0  0  0  0  0
   -0.4604    9.2926    0.5725 H   0  0  0  0  0  0  0  0  0  0  0  0
    0.8259    9.9872    1.5301 H   0  0  0  0  0  0  0  0  0  0  0  0
  1 17  1  0  0  0  0
  1 19  1  0  0  0  0
  2  3  1  0  0  0  0
  2  1  1  0  0  0  0
  3  7  1  0  0  0  0
  3  4  2  0  0  0  0
  4 14  1  0  0  0  0
  4  5  1  0  0  0  0
  5 22  1  0  0  0  0
  6  5  2  0  0  0  0
  6  8  1  0  0  0  0
  7  6  1  0  0  0  0
  8 23  1  0  0  0  0
  9 10  1  0  0  0  0  67.10
  9  8  2  0  0  0  0
 10 11  1  0  0  0  0
 11 13  1  0  0  0  0
 11 12  2  0  0  0  0
 13 26  1  0  0  0  0
 14 16  2  0  0  0  0
 15 14  2  0  0  0  0
 18  1  1  0  0  0  0
 20  2  1  0  0  0  0
 21  2  1  0  0  0  0
 24 10  1  0  0  0  0
 25 13  1  0  0  0  0
M  END
$$$$
