# Supplementary material for: A big data approach to the ultra-fast prediction of DFT-calculated bond energies
Source: J Cheminform. 2013 Jul 12;5:34. doi: 10.1186/1758-2946-5-34 (PMC3720218; doi:10.1186/1758-2946-5-34)
Supplement: Additional file 1 — Molecular structures with the calculated BDEs used for training machine learning methods. [file 1758-2946-5-34-S1.zip › BDE-Structures/ZINC00047402.sdf]

bond_energy_mol/ZINC00047402.out
 OpenBabel01301309493D

 19 20  0  0  0  0  0  0  0  0999 V2000
   -5.0381   -0.4413    0.4044 C   0  0  0  0  0  0  0  0  0  0  0  0
   -4.2917    0.7624    0.3029 C   0  0  0  0  0  0  0  0  0  0  0  0
   -2.9576    0.3987    0.1841 C   0  0  0  0  0  0  0  0  0  0  0  0
   -2.8667   -0.9820    0.2103 O   0  0  0  0  0  0  0  0  0  0  0  0
   -4.1252   -1.4766    0.3432 C   0  0  0  0  0  0  0  0  0  0  0  0
   -1.7688    1.2379    0.0498 C   0  0  0  0  0  0  0  0  0  0  0  0
   -1.8332    2.4744    0.0346 O   0  0  0  0  0  0  0  0  0  0  0  0
   -0.5086    0.6425   -0.0664 N   0  0  0  0  0  0  0  0  0  0  0  0
    0.6831    1.2961   -0.1963 C   0  0  0  0  0  0  0  0  0  0  0  0
    1.6678    0.3943   -0.2832 N   0  0  0  0  0  0  0  0  0  0  0  0
    1.0401   -0.8357   -0.2008 C   0  0  0  0  0  0  0  0  0  0  0  0
   -0.2905   -0.7090   -0.0686 N   0  0  0  0  0  0  0  0  0  0  0  0
    1.7038   -2.0316   -0.2869 N   0  0  0  0  0  0  0  0  0  0  0  0
   -6.1205   -0.5325    0.5097 H   0  0  0  0  0  0  0  0  0  0  0  0
   -4.6776    1.7834    0.3132 H   0  0  0  0  0  0  0  0  0  0  0  0
   -4.2424   -2.5633    0.3815 H   0  0  0  0  0  0  0  0  0  0  0  0
    0.7835    2.3856   -0.2217 H   0  0  0  0  0  0  0  0  0  0  0  0
    1.2033   -2.8745    0.0060 H   0  0  0  0  0  0  0  0  0  0  0  0
    2.7187   -2.0171   -0.1596 H   0  0  0  0  0  0  0  0  0  0  0  0
  1 14  1  0  0  0  0  125.30
  2 15  1  0  0  0  0  125.80
  2  1  1  0  0  0  0
  3  4  1  0  0  0  0
  3  2  2  0  0  0  0
  4  5  1  0  0  0  0
  5 16  1  0  0  0  0  127.50
  5  1  2  0  0  0  0
  6  3  1  0  0  0  0  110.80
  7  6  2  0  0  0  0  151.10
  8  6  1  0  0  0  0  71.61
  9  8  1  0  0  0  0
 10 11  1  0  0  0  0
 10  9  2  0  0  0  0
 11 12  2  0  0  0  0
 12  8  1  0  0  0  0
 13 11  1  0  0  0  0  116.71
 13 19  1  0  0  0  0  99.25
 13 18  1  0  0  0  0  99.25
 17  9  1  0  0  0  0  129.09
M  END
$$$$
