# Supplementary material for: A big data approach to the ultra-fast prediction of DFT-calculated bond energies
Source: J Cheminform. 2013 Jul 12;5:34. doi: 10.1186/1758-2946-5-34 (PMC3720218; doi:10.1186/1758-2946-5-34)
Supplement: Additional file 1 — Molecular structures with the calculated BDEs used for training machine learning methods. [file 1758-2946-5-34-S1.zip › BDE-Structures/ZINC00050271.sdf]

bond_energy_mol/ZINC00050271.out
 OpenBabel01301309493D

 26 26  0  0  0  0  0  0  0  0999 V2000
    1.1067   -0.5050    2.1861 C   0  0  0  0  0  0  0  0  0  0  0  0
    0.0219   -0.7146    1.2500 N   0  0  0  0  0  0  0  0  0  0  0  0
   -1.0637   -1.3691    1.7274 N   0  0  0  0  0  0  0  0  0  0  0  0
   -0.9973   -1.8454    2.8591 O   0  0  0  0  0  0  0  0  0  0  0  0
   -2.0519   -1.4277    0.9880 O   0  0  0  0  0  0  0  0  0  0  0  0
   -0.1034    0.1099   -0.4037 S   0  0  0  0  0  0  0  0  0  0  0  0
    1.1850    0.7899   -0.4919 O   0  0  0  0  0  0  0  0  0  0  0  0
   -0.5051   -0.9217   -1.3456 O   0  0  0  0  0  0  0  0  0  0  0  0
   -1.3954    1.2728   -0.1427 C   0  0  0  0  0  0  0  0  0  0  0  0
   -1.0932    2.5510    0.3650 C   0  0  0  0  0  0  0  0  0  0  0  0
   -2.0962    3.4966    0.5541 C   0  0  0  0  0  0  0  0  0  0  0  0
   -3.4267    3.1601    0.2327 C   0  0  0  0  0  0  0  0  0  0  0  0
   -3.7385    1.8829   -0.2758 C   0  0  0  0  0  0  0  0  0  0  0  0
   -2.7315    0.9471   -0.4614 C   0  0  0  0  0  0  0  0  0  0  0  0
   -4.4832    4.0245    0.3817 O   0  0  0  0  0  0  0  0  0  0  0  0
   -4.1792    5.3393    0.9015 C   0  0  0  0  0  0  0  0  0  0  0  0
    1.5145   -1.4741    2.5185 H   0  0  0  0  0  0  0  0  0  0  0  0
    0.7584    0.0483    3.0759 H   0  0  0  0  0  0  0  0  0  0  0  0
    1.8970    0.0660    1.6857 H   0  0  0  0  0  0  0  0  0  0  0  0
   -0.0543    2.8094    0.6050 H   0  0  0  0  0  0  0  0  0  0  0  0
   -1.8366    4.4863    0.9455 H   0  0  0  0  0  0  0  0  0  0  0  0
   -4.7795    1.6395   -0.5177 H   0  0  0  0  0  0  0  0  0  0  0  0
   -2.9695   -0.0496   -0.8496 H   0  0  0  0  0  0  0  0  0  0  0  0
   -5.1290    5.8885    0.9552 H   0  0  0  0  0  0  0  0  0  0  0  0
   -3.7383    5.2668    1.9112 H   0  0  0  0  0  0  0  0  0  0  0  0
   -3.4836    5.8724    0.2297 H   0  0  0  0  0  0  0  0  0  0  0  0
  1 17  1  0  0  0  0
  1 18  1  0  0  0  0
  2  3  1  0  0  0  0  38.62
  2  1  1  0  0  0  0
  3  4  2  0  0  0  0
  5  3  2  0  0  0  0
  6  9  1  0  0  0  0  74.80
  6  2  1  0  0  0  0
  7  6  2  0  0  0  0
  8  6  2  0  0  0  0
  9 10  2  0  0  0  0
 10 11  1  0  0  0  0
 10 20  1  0  0  0  0
 11 21  1  0  0  0  0
 12 15  1  0  0  0  0
 12 11  2  0  0  0  0
 13 12  1  0  0  0  0
 14 13  2  0  0  0  0
 14  9  1  0  0  0  0
 15 16  1  0  0  0  0
 16 24  1  0  0  0  0
 16 25  1  0  0  0  0
 19  1  1  0  0  0  0
 22 13  1  0  0  0  0
 23 14  1  0  0  0  0
 26 16  1  0  0  0  0
M  END
$$$$
