# Supplementary material for: A big data approach to the ultra-fast prediction of DFT-calculated bond energies
Source: J Cheminform. 2013 Jul 12;5:34. doi: 10.1186/1758-2946-5-34 (PMC3720218; doi:10.1186/1758-2946-5-34)
Supplement: Additional file 1 — Molecular structures with the calculated BDEs used for training machine learning methods. [file 1758-2946-5-34-S1.zip › BDE-Structures/ZINC00050504.sdf]

bond_energy_mol/ZINC00050504.out
 OpenBabel01301309493D

 26 27  0  0  0  0  0  0  0  0999 V2000
    1.1072    2.8025    4.0764 C   0  0  0  0  0  0  0  0  0  0  0  0
    1.5320    1.8861    3.1109 C   0  0  0  0  0  0  0  0  0  0  0  0
    2.5381    2.2336    2.2100 C   0  0  0  0  0  0  0  0  0  0  0  0
    3.1292    3.5058    2.2768 C   0  0  0  0  0  0  0  0  0  0  0  0
    2.7024    4.4229    3.2512 C   0  0  0  0  0  0  0  0  0  0  0  0
    1.6918    4.0699    4.1449 C   0  0  0  0  0  0  0  0  0  0  0  0
    4.4042    3.9635    1.1268 S   0  0  0  0  0  0  0  0  0  0  0  0
    4.2222    3.2580   -0.1329 O   0  0  0  0  0  0  0  0  0  0  0  0
    4.6291    5.4052    1.1928 O   0  0  0  0  0  0  0  0  0  0  0  0
    5.9027    3.2733    1.9420 N   0  0  0  0  0  0  0  0  0  0  0  0
    6.1529    1.9150    2.0645 C   0  0  0  0  0  0  0  0  0  0  0  0
    7.3104    1.4678    2.7392 C   0  0  0  0  0  0  0  0  0  0  0  0
    7.5299    0.0971    2.8254 C   0  0  0  0  0  0  0  0  0  0  0  0
    6.6065   -0.7791    2.2459 C   0  0  0  0  0  0  0  0  0  0  0  0
    5.4863   -0.2431    1.6011 C   0  0  0  0  0  0  0  0  0  0  0  0
    5.2557    1.0735    1.5152 N   0  0  0  0  0  0  0  0  0  0  0  0
    0.3121    2.5275    4.7814 H   0  0  0  0  0  0  0  0  0  0  0  0
    1.0716    0.8912    3.0596 H   0  0  0  0  0  0  0  0  0  0  0  0
    2.8863    1.5150    1.4568 H   0  0  0  0  0  0  0  0  0  0  0  0
    3.1572    5.4204    3.2995 H   0  0  0  0  0  0  0  0  0  0  0  0
    1.3553    4.7898    4.9017 H   0  0  0  0  0  0  0  0  0  0  0  0
    6.4793    3.9226    2.4914 H   0  0  0  0  0  0  0  0  0  0  0  0
    8.0142    2.1863    3.1770 H   0  0  0  0  0  0  0  0  0  0  0  0
    8.4184   -0.2899    3.3411 H   0  0  0  0  0  0  0  0  0  0  0  0
    6.7562   -1.8637    2.2968 H   0  0  0  0  0  0  0  0  0  0  0  0
    4.7416   -0.9178    1.1380 H   0  0  0  0  0  0  0  0  0  0  0  0
  1  6  1  0  0  0  0
  1 17  1  0  0  0  0
  2  1  2  0  0  0  0
  3  4  2  0  0  0  0
  3  2  1  0  0  0  0
  4  5  1  0  0  0  0
  5 20  1  0  0  0  0
  5  6  2  0  0  0  0
  6 21  1  0  0  0  0
  7  9  2  0  0  0  0
  7 10  1  0  0  0  0
  7  4  1  0  0  0  0  69.37
  8  7  2  0  0  0  0
 10 11  1  0  0  0  0
 10 22  1  0  0  0  0
 11 12  2  0  0  0  0
 12 13  1  0  0  0  0
 12 23  1  0  0  0  0
 13 24  1  0  0  0  0
 14 25  1  0  0  0  0
 14 13  2  0  0  0  0
 15 14  1  0  0  0  0
 16 15  2  0  0  0  0
 16 11  1  0  0  0  0
 18  2  1  0  0  0  0
 19  3  1  0  0  0  0
 26 15  1  0  0  0  0
M  END
$$$$
