# Supplementary material for: A big data approach to the ultra-fast prediction of DFT-calculated bond energies
Source: J Cheminform. 2013 Jul 12;5:34. doi: 10.1186/1758-2946-5-34 (PMC3720218; doi:10.1186/1758-2946-5-34)
Supplement: Additional file 1 — Molecular structures with the calculated BDEs used for training machine learning methods. [file 1758-2946-5-34-S1.zip › BDE-Structures/ZINC00050560.sdf]

bond_energy_mol/ZINC00050560.out
 OpenBabel01301309493D

 31 32  0  0  0  0  0  0  0  0999 V2000
   -1.7604   -2.8193   -1.7967 C   0  0  0  0  0  0  0  0  0  0  0  0
   -2.6634   -1.8899   -0.9854 C   0  0  0  0  0  0  0  0  0  0  0  0
   -1.9246   -0.6997   -0.5069 N   0  0  0  0  0  0  0  0  0  0  0  0
   -2.5042    0.5549   -0.9476 C   0  0  0  0  0  0  0  0  0  0  0  0
   -3.7435    0.0984   -1.6899 C   0  0  0  0  0  0  0  0  0  0  0  0
   -4.6950    0.7654   -2.1087 O   0  0  0  0  0  0  0  0  0  0  0  0
   -3.6527   -1.2523   -1.8452 N   0  0  0  0  0  0  0  0  0  0  0  0
   -4.8577   -1.9451   -2.1361 O   0  0  0  0  0  0  0  0  0  0  0  0
   -0.7883   -0.8188    0.2695 C   0  0  0  0  0  0  0  0  0  0  0  0
   -0.3459   -1.9339    0.5651 O   0  0  0  0  0  0  0  0  0  0  0  0
   -0.1135    0.4469    0.7123 C   0  0  0  0  0  0  0  0  0  0  0  0
   -0.7651    1.3761    1.5384 C   0  0  0  0  0  0  0  0  0  0  0  0
   -0.0932    2.5201    1.9727 C   0  0  0  0  0  0  0  0  0  0  0  0
    1.2289    2.7472    1.5836 C   0  0  0  0  0  0  0  0  0  0  0  0
    1.8874    1.8177    0.7757 C   0  0  0  0  0  0  0  0  0  0  0  0
    1.2241    0.6658    0.3502 C   0  0  0  0  0  0  0  0  0  0  0  0
   -3.3159   -2.6286    0.1823 C   0  0  0  0  0  0  0  0  0  0  0  0
   -1.3043   -2.2806   -2.6355 H   0  0  0  0  0  0  0  0  0  0  0  0
   -0.9648   -3.2157   -1.1576 H   0  0  0  0  0  0  0  0  0  0  0  0
   -2.3489   -3.6511   -2.1979 H   0  0  0  0  0  0  0  0  0  0  0  0
   -1.8120    1.1316   -1.6037 H   0  0  0  0  0  0  0  0  0  0  0  0
   -2.7750    1.2208   -0.1004 H   0  0  0  0  0  0  0  0  0  0  0  0
   -5.5341   -1.2345   -2.3413 H   0  0  0  0  0  0  0  0  0  0  0  0
   -1.7968    1.1927    1.8681 H   0  0  0  0  0  0  0  0  0  0  0  0
   -0.6063    3.2390    2.6239 H   0  0  0  0  0  0  0  0  0  0  0  0
    1.7531    3.6493    1.9232 H   0  0  0  0  0  0  0  0  0  0  0  0
    2.9308    1.9877    0.4814 H   0  0  0  0  0  0  0  0  0  0  0  0
    1.7424   -0.0743   -0.2724 H   0  0  0  0  0  0  0  0  0  0  0  0
   -3.9178   -3.4633   -0.1903 H   0  0  0  0  0  0  0  0  0  0  0  0
   -3.9674   -1.9557    0.7518 H   0  0  0  0  0  0  0  0  0  0  0  0
   -2.5384   -3.0163    0.8487 H   0  0  0  0  0  0  0  0  0  0  0  0
  1 19  1  0  0  0  0
  1  2  1  0  0  0  0
  2  3  1  0  0  0  0
  2 17  1  0  0  0  0
  3  9  1  0  0  0  0
  4  3  1  0  0  0  0
  4 22  1  0  0  0  0
  5  4  1  0  0  0  0
  6  5  2  0  0  0  0
  7  5  1  0  0  0  0
  7  2  1  0  0  0  0
  8  7  1  0  0  0  0  61.32
  9 10  2  0  0  0  0
  9 11  1  0  0  0  0
 11 12  1  0  0  0  0
 12 24  1  0  0  0  0
 12 13  2  0  0  0  0
 13 25  1  0  0  0  0
 14 26  1  0  0  0  0
 14 13  1  0  0  0  0
 15 14  2  0  0  0  0
 16 11  2  0  0  0  0
 16 15  1  0  0  0  0
 17 30  1  0  0  0  0
 17 31  1  0  0  0  0
 18  1  1  0  0  0  0
 20  1  1  0  0  0  0
 21  4  1  0  0  0  0
 23  8  1  0  0  0  0
 27 15  1  0  0  0  0
 28 16  1  0  0  0  0
 29 17  1  0  0  0  0
M  END
$$$$
