# Supplementary material for: A big data approach to the ultra-fast prediction of DFT-calculated bond energies
Source: J Cheminform. 2013 Jul 12;5:34. doi: 10.1186/1758-2946-5-34 (PMC3720218; doi:10.1186/1758-2946-5-34)
Supplement: Additional file 1 — Molecular structures with the calculated BDEs used for training machine learning methods. [file 1758-2946-5-34-S1.zip › BDE-Structures/ZINC00054537.sdf]

bond_energy_mol/ZINC00054537.out
 OpenBabel01301309493D

 22 23  0  0  0  0  0  0  0  0999 V2000
   -6.9457    1.4375   -4.4389 C   0  0  0  0  0  0  0  0  0  0  0  0
   -5.6263    1.9009   -4.4658 C   0  0  0  0  0  0  0  0  0  0  0  0
   -4.6947    1.4300   -3.5419 C   0  0  0  0  0  0  0  0  0  0  0  0
   -5.0969    0.4834   -2.5826 C   0  0  0  0  0  0  0  0  0  0  0  0
   -6.4221    0.0133   -2.5505 C   0  0  0  0  0  0  0  0  0  0  0  0
   -7.3391    0.4955   -3.4828 C   0  0  0  0  0  0  0  0  0  0  0  0
   -4.1732    0.0039   -1.6544 N   0  0  0  0  0  0  0  0  0  0  0  0
   -4.4748   -0.8891   -0.7128 N   0  0  0  0  0  0  0  0  0  0  0  0
   -3.3425   -1.1115   -0.0181 C   0  0  0  0  0  0  0  0  0  0  0  0
   -2.3308   -0.2930   -0.5920 C   0  0  0  0  0  0  0  0  0  0  0  0
   -2.8935    0.3861   -1.6194 N   0  0  0  0  0  0  0  0  0  0  0  0
   -0.9538   -0.1832   -0.2199 C   0  0  0  0  0  0  0  0  0  0  0  0
    0.0997    0.0183    0.3642 C   0  0  0  0  0  0  0  0  0  0  0  0
    1.3884    0.1189    0.7882 N   0  0  0  0  0  0  0  0  0  0  0  0
   -7.6730    1.8123   -5.1696 H   0  0  0  0  0  0  0  0  0  0  0  0
   -5.3215    2.6395   -5.2179 H   0  0  0  0  0  0  0  0  0  0  0  0
   -3.6556    1.7808   -3.5488 H   0  0  0  0  0  0  0  0  0  0  0  0
   -6.7123   -0.7264   -1.7944 H   0  0  0  0  0  0  0  0  0  0  0  0
   -8.3746    0.1331   -3.4649 H   0  0  0  0  0  0  0  0  0  0  0  0
   -3.3026   -1.8094    0.8226 H   0  0  0  0  0  0  0  0  0  0  0  0
    1.8337    1.0347    0.6468 H   0  0  0  0  0  0  0  0  0  0  0  0
    1.5924   -0.3040    1.7025 H   0  0  0  0  0  0  0  0  0  0  0  0
  1  6  1  0  0  0  0
  2  1  2  0  0  0  0
  2  3  1  0  0  0  0
  3  4  2  0  0  0  0
  4  5  1  0  0  0  0
  4  7  1  0  0  0  0
  5 18  1  0  0  0  0
  6 19  1  0  0  0  0
  6  5  2  0  0  0  0
  7 11  1  0  0  0  0
  7  8  1  0  0  0  0
  8  9  2  0  0  0  0
  9 20  1  0  0  0  0
 10 12  1  0  0  0  0
 10  9  1  0  0  0  0
 11 10  2  0  0  0  0
 12 13  3  0  0  0  0
 13 14  1  0  0  0  0  116.34
 14 22  1  0  0  0  0
 15  1  1  0  0  0  0
 16  2  1  0  0  0  0
 17  3  1  0  0  0  0
 21 14  1  0  0  0  0
M  END
$$$$
