# Supplementary material for: A big data approach to the ultra-fast prediction of DFT-calculated bond energies
Source: J Cheminform. 2013 Jul 12;5:34. doi: 10.1186/1758-2946-5-34 (PMC3720218; doi:10.1186/1758-2946-5-34)
Supplement: Additional file 1 — Molecular structures with the calculated BDEs used for training machine learning methods. [file 1758-2946-5-34-S1.zip › BDE-Structures/ZINC00055276.sdf]

bond_energy_mol/ZINC00055276.out
 OpenBabel01301309493D

 18 18  0  0  0  0  0  0  0  0999 V2000
   -0.3574   -4.0075   -2.0078 C   0  0  0  0  0  0  0  0  0  0  0  0
   -0.9190   -3.0630   -1.1081 C   0  0  0  0  0  0  0  0  0  0  0  0
   -0.0064   -2.0981   -0.7054 C   0  0  0  0  0  0  0  0  0  0  0  0
    1.5250   -2.3751   -1.4406 S   0  0  0  0  0  0  0  0  0  0  0  0
    0.9773   -3.7594   -2.2834 C   0  0  0  0  0  0  0  0  0  0  0  0
   -0.2906   -0.9899    0.2634 C   0  0  0  0  0  0  0  0  0  0  0  0
    0.1907    0.3749   -0.2737 C   0  0  0  0  0  0  0  0  0  0  0  0
    0.0046    1.3962    0.7693 N   0  0  0  0  0  0  0  0  0  0  0  0
    0.9849    1.9865    1.1995 O   0  0  0  0  0  0  0  0  0  0  0  0
   -1.1481    1.5851    1.1831 O   0  0  0  0  0  0  0  0  0  0  0  0
   -1.7057   -0.9330    0.4954 O   0  0  0  0  0  0  0  0  0  0  0  0
   -0.9176   -4.8436   -2.4395 H   0  0  0  0  0  0  0  0  0  0  0  0
   -1.9569   -3.0752   -0.7616 H   0  0  0  0  0  0  0  0  0  0  0  0
    1.6173   -4.3476   -2.9435 H   0  0  0  0  0  0  0  0  0  0  0  0
    0.2388   -1.1809    1.2423 H   0  0  0  0  0  0  0  0  0  0  0  0
   -0.4049    0.6669   -1.1586 H   0  0  0  0  0  0  0  0  0  0  0  0
    1.2593    0.3503   -0.5517 H   0  0  0  0  0  0  0  0  0  0  0  0
   -1.9184   -0.0915    0.9723 H   0  0  0  0  0  0  0  0  0  0  0  0
  1  2  1  0  0  0  0
  2 13  1  0  0  0  0
  2  3  2  0  0  0  0
  3  6  1  0  0  0  0
  4  3  1  0  0  0  0
  5  1  2  0  0  0  0
  5  4  1  0  0  0  0
  6 11  1  0  0  0  0
  6 15  1  0  0  0  0
  7  6  1  0  0  0  0
  7  8  1  0  0  0  0  60.62
  8 10  2  0  0  0  0
  8  9  2  0  0  0  0
 11 18  1  0  0  0  0
 12  1  1  0  0  0  0
 14  5  1  0  0  0  0
 16  7  1  0  0  0  0
 17  7  1  0  0  0  0
M  END
$$$$
