# Supplementary material for: A big data approach to the ultra-fast prediction of DFT-calculated bond energies
Source: J Cheminform. 2013 Jul 12;5:34. doi: 10.1186/1758-2946-5-34 (PMC3720218; doi:10.1186/1758-2946-5-34)
Supplement: Additional file 1 — Molecular structures with the calculated BDEs used for training machine learning methods. [file 1758-2946-5-34-S1.zip › BDE-Structures/ZINC00056300.sdf]

bond_energy_mol/ZINC00056300.out
 OpenBabel01301309493D

 32 33  0  0  0  0  0  0  0  0999 V2000
   -1.0908    0.6130   -4.9937 C   0  0  0  0  0  0  0  0  0  0  0  0
   -0.3456    1.8951   -4.6337 C   0  0  0  0  0  0  0  0  0  0  0  0
   -1.0596    2.6050   -3.4663 C   0  0  0  0  0  0  0  0  0  0  0  0
   -0.9148    1.7602   -2.2545 C   0  0  0  0  0  0  0  0  0  0  0  0
    0.1799    0.8559   -2.0936 C   0  0  0  0  0  0  0  0  0  0  0  0
   -0.0622    0.2697   -0.8629 C   0  0  0  0  0  0  0  0  0  0  0  0
   -1.2154    0.7669   -0.3321 O   0  0  0  0  0  0  0  0  0  0  0  0
   -1.7386    1.7052   -1.2238 N   0  0  0  0  0  0  0  0  0  0  0  0
    0.5868   -0.7199   -0.1433 N   0  0  0  0  0  0  0  0  0  0  0  0
    1.3019    0.7099   -3.0991 C   0  0  0  0  0  0  0  0  0  0  0  0
    1.0681    1.5891   -4.2858 N   0  0  0  0  0  0  0  0  0  0  0  0
    1.6964    2.8827   -4.0330 O   0  0  0  0  0  0  0  0  0  0  0  0
    1.4229   -0.7435   -3.5851 C   0  0  0  0  0  0  0  0  0  0  0  0
    2.6365    1.0860   -2.4485 C   0  0  0  0  0  0  0  0  0  0  0  0
   -0.3317    2.8060   -5.8630 C   0  0  0  0  0  0  0  0  0  0  0  0
   -1.2624   -0.0133   -4.1114 H   0  0  0  0  0  0  0  0  0  0  0  0
   -0.5383    0.0304   -5.7403 H   0  0  0  0  0  0  0  0  0  0  0  0
   -2.0709    0.8599   -5.4187 H   0  0  0  0  0  0  0  0  0  0  0  0
   -2.1211    2.7892   -3.7081 H   0  0  0  0  0  0  0  0  0  0  0  0
   -0.5845    3.5897   -3.2982 H   0  0  0  0  0  0  0  0  0  0  0  0
    1.5760   -0.8698   -0.3655 H   0  0  0  0  0  0  0  0  0  0  0  0
    0.3482   -0.7789    0.8520 H   0  0  0  0  0  0  0  0  0  0  0  0
    2.4489    2.9799   -4.6704 H   0  0  0  0  0  0  0  0  0  0  0  0
    0.4937   -1.1142   -4.0265 H   0  0  0  0  0  0  0  0  0  0  0  0
    1.6775   -1.4031   -2.7473 H   0  0  0  0  0  0  0  0  0  0  0  0
    2.2157   -0.8324   -4.3371 H   0  0  0  0  0  0  0  0  0  0  0  0
    3.4518    1.0546   -3.1808 H   0  0  0  0  0  0  0  0  0  0  0  0
    2.5974    2.0887   -2.0130 H   0  0  0  0  0  0  0  0  0  0  0  0
    2.8772    0.3748   -1.6476 H   0  0  0  0  0  0  0  0  0  0  0  0
   -1.3551    3.0564   -6.1651 H   0  0  0  0  0  0  0  0  0  0  0  0
    0.2009    3.7395   -5.6516 H   0  0  0  0  0  0  0  0  0  0  0  0
    0.1616    2.3125   -6.7090 H   0  0  0  0  0  0  0  0  0  0  0  0
  1  2  1  0  0  0  0
  1 16  1  0  0  0  0
  2 11  1  0  0  0  0
  2  3  1  0  0  0  0
  3 20  1  0  0  0  0
  3  4  1  0  0  0  0
  4  5  1  0  0  0  0
  4  8  2  0  0  0  0
  5  6  2  0  0  0  0
  6  7  1  0  0  0  0
  6  9  1  0  0  0  0
  8  7  1  0  0  0  0
  9 22  1  0  0  0  0
 10 14  1  0  0  0  0
 10  5  1  0  0  0  0
 11 12  1  0  0  0  0  50.66
 11 10  1  0  0  0  0
 13 10  1  0  0  0  0
 13 25  1  0  0  0  0
 14 28  1  0  0  0  0
 14 29  1  0  0  0  0
 15 31  1  0  0  0  0
 15  2  1  0  0  0  0
 17  1  1  0  0  0  0
 18  1  1  0  0  0  0
 19  3  1  0  0  0  0
 21  9  1  0  0  0  0
 23 12  1  0  0  0  0
 24 13  1  0  0  0  0
 26 13  1  0  0  0  0
 27 14  1  0  0  0  0
 30 15  1  0  0  0  0
 32 15  1  0  0  0  0
M  END
$$$$
