# Supplementary material for: A big data approach to the ultra-fast prediction of DFT-calculated bond energies
Source: J Cheminform. 2013 Jul 12;5:34. doi: 10.1186/1758-2946-5-34 (PMC3720218; doi:10.1186/1758-2946-5-34)
Supplement: Additional file 1 — Molecular structures with the calculated BDEs used for training machine learning methods. [file 1758-2946-5-34-S1.zip › BDE-Structures/ZINC00056334.sdf]

bond_energy_mol/ZINC00056334.out
 OpenBabel01301309493D

 22 23  0  0  0  0  0  0  0  0999 V2000
   -2.2386   -4.8018   -2.4302 C   0  0  0  0  0  0  0  0  0  0  0  0
   -1.2573   -4.0452   -1.7852 C   0  0  0  0  0  0  0  0  0  0  0  0
   -1.2861   -2.6517   -1.8476 C   0  0  0  0  0  0  0  0  0  0  0  0
   -2.3083   -1.9977   -2.5598 C   0  0  0  0  0  0  0  0  0  0  0  0
   -3.2784   -2.7694   -3.2273 C   0  0  0  0  0  0  0  0  0  0  0  0
   -3.2454   -4.1605   -3.1576 C   0  0  0  0  0  0  0  0  0  0  0  0
   -2.3961   -0.5371   -2.6551 C   0  0  0  0  0  0  0  0  0  0  0  0
   -1.9369    0.4076   -1.7166 C   0  0  0  0  0  0  0  0  0  0  0  0
   -2.3234    2.0239   -2.2963 S   0  0  0  0  0  0  0  0  0  0  0  0
   -3.0325    1.3386   -3.7241 C   0  0  0  0  0  0  0  0  0  0  0  0
   -3.0036    0.0101   -3.7573 N   0  0  0  0  0  0  0  0  0  0  0  0
   -3.5935    2.0753   -4.7289 N   0  0  0  0  0  0  0  0  0  0  0  0
   -1.3621    0.1142   -0.0897 S   0  0  0  0  0  0  0  0  0  0  0  0
    0.3381    0.1996   -0.2045 C   0  0  0  0  0  0  0  0  0  0  0  0
    1.4940    0.2441   -0.2426 N   0  0  0  0  0  0  0  0  0  0  0  0
   -2.2121   -5.8976   -2.3760 H   0  0  0  0  0  0  0  0  0  0  0  0
   -0.4542   -4.5479   -1.2314 H   0  0  0  0  0  0  0  0  0  0  0  0
   -0.4829   -2.0761   -1.3706 H   0  0  0  0  0  0  0  0  0  0  0  0
   -4.0648   -2.2581   -3.7975 H   0  0  0  0  0  0  0  0  0  0  0  0
   -4.0101   -4.7534   -3.6759 H   0  0  0  0  0  0  0  0  0  0  0  0
   -3.8539    1.5981   -5.5971 H   0  0  0  0  0  0  0  0  0  0  0  0
   -3.4811    3.0913   -4.7452 H   0  0  0  0  0  0  0  0  0  0  0  0
  1 16  1  0  0  0  0
  1  2  2  0  0  0  0
  2 17  1  0  0  0  0
  3  2  1  0  0  0  0
  3 18  1  0  0  0  0
  4  3  2  0  0  0  0
  5  6  2  0  0  0  0
  5  4  1  0  0  0  0
  6  1  1  0  0  0  0
  7  4  1  0  0  0  0
  7  8  2  0  0  0  0
  8 13  1  0  0  0  0
  9  8  1  0  0  0  0
 10  9  1  0  0  0  0
 11 10  2  0  0  0  0
 11  7  1  0  0  0  0
 12 10  1  0  0  0  0
 14 13  1  0  0  0  0  76.21
 15 14  3  0  0  0  0
 19  5  1  0  0  0  0
 20  6  1  0  0  0  0
 21 12  1  0  0  0  0
 22 12  1  0  0  0  0
M  END
$$$$
