# Supplementary material for: A big data approach to the ultra-fast prediction of DFT-calculated bond energies
Source: J Cheminform. 2013 Jul 12;5:34. doi: 10.1186/1758-2946-5-34 (PMC3720218; doi:10.1186/1758-2946-5-34)
Supplement: Additional file 1 — Molecular structures with the calculated BDEs used for training machine learning methods. [file 1758-2946-5-34-S1.zip › BDE-Structures/ZINC00056637.sdf]

bond_energy_mol/ZINC00056637.out
 OpenBabel01301309493D

 28 29  0  0  0  0  0  0  0  0999 V2000
   -1.1271    0.4369    5.3679 C   0  0  0  0  0  0  0  0  0  0  0  0
   -2.1543    0.6438    4.4429 C   0  0  0  0  0  0  0  0  0  0  0  0
   -1.9116    0.5053    3.0746 C   0  0  0  0  0  0  0  0  0  0  0  0
   -0.6265    0.1398    2.6589 C   0  0  0  0  0  0  0  0  0  0  0  0
    0.4188   -0.0492    3.5674 C   0  0  0  0  0  0  0  0  0  0  0  0
    0.1561    0.0970    4.9311 C   0  0  0  0  0  0  0  0  0  0  0  0
   -0.3058    0.0482    1.2719 O   0  0  0  0  0  0  0  0  0  0  0  0
   -1.1353   -0.6878    0.4744 C   0  0  0  0  0  0  0  0  0  0  0  0
   -1.0253   -0.7019   -0.8206 N   0  0  0  0  0  0  0  0  0  0  0  0
   -0.0985    0.0784   -1.4303 C   0  0  0  0  0  0  0  0  0  0  0  0
    0.6421    0.6988   -2.0622 N   0  0  0  0  0  0  0  0  0  0  0  0
   -2.0280   -1.4654    1.1509 O   0  0  0  0  0  0  0  0  0  0  0  0
   -2.9890   -2.1972    0.3849 C   0  0  0  0  0  0  0  0  0  0  0  0
   -3.2845   -3.4883    0.8318 C   0  0  0  0  0  0  0  0  0  0  0  0
   -4.2599   -4.2254    0.1570 C   0  0  0  0  0  0  0  0  0  0  0  0
   -4.9302   -3.6685   -0.9353 C   0  0  0  0  0  0  0  0  0  0  0  0
   -4.6350   -2.3681   -1.3537 C   0  0  0  0  0  0  0  0  0  0  0  0
   -3.6647   -1.6126   -0.6913 C   0  0  0  0  0  0  0  0  0  0  0  0
   -1.3275    0.5505    6.4402 H   0  0  0  0  0  0  0  0  0  0  0  0
   -3.1562    0.9247    4.7903 H   0  0  0  0  0  0  0  0  0  0  0  0
   -2.7096    0.6798    2.3434 H   0  0  0  0  0  0  0  0  0  0  0  0
    1.4206   -0.3089    3.2069 H   0  0  0  0  0  0  0  0  0  0  0  0
    0.9620   -0.0525    5.6603 H   0  0  0  0  0  0  0  0  0  0  0  0
   -2.7506   -3.9084    1.6918 H   0  0  0  0  0  0  0  0  0  0  0  0
   -4.4992   -5.2436    0.4877 H   0  0  0  0  0  0  0  0  0  0  0  0
   -5.6934   -4.2524   -1.4639 H   0  0  0  0  0  0  0  0  0  0  0  0
   -5.1707   -1.9323   -2.2060 H   0  0  0  0  0  0  0  0  0  0  0  0
   -3.4334   -0.5920   -1.0156 H   0  0  0  0  0  0  0  0  0  0  0  0
  1 19  1  0  0  0  0
  2 20  1  0  0  0  0
  2  1  2  0  0  0  0
  3  2  1  0  0  0  0
  4  3  2  0  0  0  0
  4  5  1  0  0  0  0
  5  6  2  0  0  0  0
  6  1  1  0  0  0  0
  6 23  1  0  0  0  0
  7  4  1  0  0  0  0
  8 12  1  0  0  0  0
  8  7  1  0  0  0  0
  9  8  2  0  0  0  0
 10  9  1  0  0  0  0  117.88
 11 10  3  0  0  0  0
 13 14  1  0  0  0  0
 13 12  1  0  0  0  0
 14 24  1  0  0  0  0
 15 25  1  0  0  0  0
 15 14  2  0  0  0  0
 16 15  1  0  0  0  0
 17 16  2  0  0  0  0
 17 18  1  0  0  0  0
 18 13  2  0  0  0  0
 21  3  1  0  0  0  0
 22  5  1  0  0  0  0
 26 16  1  0  0  0  0
 27 17  1  0  0  0  0
 28 18  1  0  0  0  0
M  END
$$$$
