# Supplementary material for: A big data approach to the ultra-fast prediction of DFT-calculated bond energies
Source: J Cheminform. 2013 Jul 12;5:34. doi: 10.1186/1758-2946-5-34 (PMC3720218; doi:10.1186/1758-2946-5-34)
Supplement: Additional file 1 — Molecular structures with the calculated BDEs used for training machine learning methods. [file 1758-2946-5-34-S1.zip › BDE-Structures/ZINC00056827.sdf]

bond_energy_mol/ZINC00056827.out
 OpenBabel01301309493D

 28 29  0  0  0  0  0  0  0  0999 V2000
    0.8878    7.6646   -3.8823 C   0  0  0  0  0  0  0  0  0  0  0  0
   -0.3403    7.0115   -3.8136 C   0  0  0  0  0  0  0  0  0  0  0  0
   -0.4575    5.7854   -3.1334 C   0  0  0  0  0  0  0  0  0  0  0  0
    0.6759    5.2184   -2.5242 C   0  0  0  0  0  0  0  0  0  0  0  0
    1.9048    5.8718   -2.5825 C   0  0  0  0  0  0  0  0  0  0  0  0
    2.0196    7.1016   -3.2601 C   0  0  0  0  0  0  0  0  0  0  0  0
    3.2515    7.7356   -3.3491 N   0  0  0  0  0  0  0  0  0  0  0  0
   -2.0527    4.9950   -3.1146 S   0  0  0  0  0  0  0  0  0  0  0  0
   -2.0837    3.6033   -1.6153 S   0  0  0  0  0  0  0  0  0  0  0  0
   -1.5392    2.0384   -2.2676 C   0  0  0  0  0  0  0  0  0  0  0  0
   -0.8445    1.9235   -3.4846 C   0  0  0  0  0  0  0  0  0  0  0  0
   -0.4283    0.6745   -3.9399 C   0  0  0  0  0  0  0  0  0  0  0  0
   -0.6954   -0.4802   -3.1783 C   0  0  0  0  0  0  0  0  0  0  0  0
   -1.3813   -0.3654   -1.9530 C   0  0  0  0  0  0  0  0  0  0  0  0
   -1.8026    0.8846   -1.5066 C   0  0  0  0  0  0  0  0  0  0  0  0
   -0.2491   -1.7206   -3.6137 N   0  0  0  0  0  0  0  0  0  0  0  0
    0.9767    8.6218   -4.4114 H   0  0  0  0  0  0  0  0  0  0  0  0
   -1.2205    7.4566   -4.2951 H   0  0  0  0  0  0  0  0  0  0  0  0
    0.5933    4.2623   -1.9903 H   0  0  0  0  0  0  0  0  0  0  0  0
    2.7876    5.4321   -2.1010 H   0  0  0  0  0  0  0  0  0  0  0  0
    3.9818    7.4434   -2.6941 H   0  0  0  0  0  0  0  0  0  0  0  0
    3.2562    8.7237   -3.6165 H   0  0  0  0  0  0  0  0  0  0  0  0
   -0.6361    2.8184   -4.0862 H   0  0  0  0  0  0  0  0  0  0  0  0
    0.1078    0.5850   -4.8935 H   0  0  0  0  0  0  0  0  0  0  0  0
   -1.5889   -1.2642   -1.3585 H   0  0  0  0  0  0  0  0  0  0  0  0
   -2.3425    0.9684   -0.5547 H   0  0  0  0  0  0  0  0  0  0  0  0
    0.0104   -1.8102   -4.5999 H   0  0  0  0  0  0  0  0  0  0  0  0
   -0.6635   -2.5505   -3.1806 H   0  0  0  0  0  0  0  0  0  0  0  0
  1  2  2  0  0  0  0
  1  6  1  0  0  0  0
  2  3  1  0  0  0  0
  3  8  1  0  0  0  0
  3  4  2  0  0  0  0
  4 19  1  0  0  0  0
  5  4  1  0  0  0  0
  5 20  1  0  0  0  0
  6  5  2  0  0  0  0
  7  6  1  0  0  0  0
  7 21  1  0  0  0  0
  8  9  1  0  0  0  0  23.26
 10  9  1  0  0  0  0
 10 15  2  0  0  0  0
 11 10  1  0  0  0  0
 12 11  2  0  0  0  0
 12 13  1  0  0  0  0
 13 14  2  0  0  0  0
 14 15  1  0  0  0  0
 14 25  1  0  0  0  0
 15 26  1  0  0  0  0
 16 28  1  0  0  0  0
 16 13  1  0  0  0  0
 17  1  1  0  0  0  0
 18  2  1  0  0  0  0
 22  7  1  0  0  0  0
 23 11  1  0  0  0  0
 24 12  1  0  0  0  0
 27 16  1  0  0  0  0
M  END
$$$$
