# Supplementary material for: A big data approach to the ultra-fast prediction of DFT-calculated bond energies
Source: J Cheminform. 2013 Jul 12;5:34. doi: 10.1186/1758-2946-5-34 (PMC3720218; doi:10.1186/1758-2946-5-34)
Supplement: Additional file 1 — Molecular structures with the calculated BDEs used for training machine learning methods. [file 1758-2946-5-34-S1.zip › BDE-Structures/ZINC00058590.sdf]

bond_energy_mol/ZINC00058590.out
 OpenBabel01301309493D

 25 26  0  0  0  0  0  0  0  0999 V2000
    7.1266    3.0249    0.3641 H   0  0  0  0  0  0  0  0  0  0  0  0
    6.2560    2.6606   -0.0610 N   0  0  0  0  0  0  0  0  0  0  0  0
    5.1893    2.8027    0.6154 C   0  0  0  0  0  0  0  0  0  0  0  0
    3.8493    2.3387    0.0931 C   0  0  0  0  0  0  0  0  0  0  0  0
    3.0220    1.5951    1.1646 C   0  0  0  0  0  0  0  0  0  0  0  0
    2.7037    2.5142    2.3254 C   0  0  0  0  0  0  0  0  0  0  0  0
    3.5992    3.4233    2.8461 C   0  0  0  0  0  0  0  0  0  0  0  0
    5.2225    3.6367    2.2066 S   0  0  0  0  0  0  0  0  0  0  0  0
    3.2732    4.2424    3.9021 N   0  0  0  0  0  0  0  0  0  0  0  0
    1.4183    2.4084    2.9502 C   0  0  0  0  0  0  0  0  0  0  0  0
    0.4047    2.3558    3.4959 N   0  0  0  0  0  0  0  0  0  0  0  0
    1.7686    1.0523    0.5527 C   0  0  0  0  0  0  0  0  0  0  0  0
    1.2818   -0.2279    0.4133 C   0  0  0  0  0  0  0  0  0  0  0  0
    0.0313   -0.1162   -0.2725 C   0  0  0  0  0  0  0  0  0  0  0  0
   -0.1699    1.2210   -0.5134 C   0  0  0  0  0  0  0  0  0  0  0  0
    0.8873    1.9466   -0.0158 O   0  0  0  0  0  0  0  0  0  0  0  0
    4.0431    1.4815   -1.0814 C   0  0  0  0  0  0  0  0  0  0  0  0
    4.1755    0.8065   -1.9966 N   0  0  0  0  0  0  0  0  0  0  0  0
    3.2752    3.2383   -0.2334 H   0  0  0  0  0  0  0  0  0  0  0  0
    3.6265    0.7279    1.5271 H   0  0  0  0  0  0  0  0  0  0  0  0
    4.0102    4.7663    4.3808 H   0  0  0  0  0  0  0  0  0  0  0  0
    2.4079    4.0434    4.4173 H   0  0  0  0  0  0  0  0  0  0  0  0
    1.7569   -1.1468    0.7611 H   0  0  0  0  0  0  0  0  0  0  0  0
   -0.6324   -0.9369   -0.5490 H   0  0  0  0  0  0  0  0  0  0  0  0
   -0.9764    1.7737   -1.0015 H   0  0  0  0  0  0  0  0  0  0  0  0
  2  1  1  0  0  0  0  98.89
  2  3  2  0  0  0  0
  3  8  1  0  0  0  0
  4  3  1  0  0  0  0
  4  5  1  0  0  0  0
  5 20  1  0  0  0  0
  5  6  1  0  0  0  0
  6  7  2  0  0  0  0
  6 10  1  0  0  0  0
  7  9  1  0  0  0  0
  8  7  1  0  0  0  0
  9 21  1  0  0  0  0
  9 22  1  0  0  0  0
 10 11  3  0  0  0  0
 12  5  1  0  0  0  0
 13 12  2  0  0  0  0
 13 23  1  0  0  0  0
 14 13  1  0  0  0  0
 15 14  2  0  0  0  0
 15 16  1  0  0  0  0
 16 12  1  0  0  0  0
 17  4  1  0  0  0  0  105.64
 18 17  3  0  0  0  0
 19  4  1  0  0  0  0
 24 14  1  0  0  0  0
 25 15  1  0  0  0  0
M  END
$$$$
