# Supplementary material for: A big data approach to the ultra-fast prediction of DFT-calculated bond energies
Source: J Cheminform. 2013 Jul 12;5:34. doi: 10.1186/1758-2946-5-34 (PMC3720218; doi:10.1186/1758-2946-5-34)
Supplement: Additional file 1 — Molecular structures with the calculated BDEs used for training machine learning methods. [file 1758-2946-5-34-S1.zip › BDE-Structures/ZINC00061050.sdf]

bond_energy_mol/ZINC00061050.out
 OpenBabel01301309493D

 20 20  0  0  0  0  0  0  0  0999 V2000
    1.0579    0.4991   -0.9501 C   0  0  0  0  0  0  0  0  0  0  0  0
    0.7756   -0.1721    0.3021 O   0  0  0  0  0  0  0  0  0  0  0  0
    0.1385    0.5782    1.2691 C   0  0  0  0  0  0  0  0  0  0  0  0
   -0.2557    1.9114    1.1416 C   0  0  0  0  0  0  0  0  0  0  0  0
   -0.8957    2.5036    2.2475 C   0  0  0  0  0  0  0  0  0  0  0  0
   -1.1393    1.8036    3.4394 C   0  0  0  0  0  0  0  0  0  0  0  0
   -0.7380    0.4700    3.5522 C   0  0  0  0  0  0  0  0  0  0  0  0
   -0.0983   -0.1415    2.4650 C   0  0  0  0  0  0  0  0  0  0  0  0
    0.4865   -1.7981    2.3985 S   0  0  0  0  0  0  0  0  0  0  0  0
    0.0792   -2.4035    3.9309 C   0  0  0  0  0  0  0  0  0  0  0  0
   -0.1741   -2.8710    4.9582 N   0  0  0  0  0  0  0  0  0  0  0  0
   -1.3117    3.8779    2.1445 N   0  0  0  0  0  0  0  0  0  0  0  0
   -1.0856    4.4781    1.0885 O   0  0  0  0  0  0  0  0  0  0  0  0
   -1.8740    4.3955    3.1125 O   0  0  0  0  0  0  0  0  0  0  0  0
    1.7189    1.3663   -0.7787 H   0  0  0  0  0  0  0  0  0  0  0  0
    1.5622   -0.2293   -1.5984 H   0  0  0  0  0  0  0  0  0  0  0  0
    0.1195    0.8339   -1.4246 H   0  0  0  0  0  0  0  0  0  0  0  0
   -0.0921    2.5077    0.2363 H   0  0  0  0  0  0  0  0  0  0  0  0
   -1.6430    2.3213    4.2649 H   0  0  0  0  0  0  0  0  0  0  0  0
   -0.9190   -0.0919    4.4764 H   0  0  0  0  0  0  0  0  0  0  0  0
  1 15  1  0  0  0  0
  1  2  1  0  0  0  0
  2  3  1  0  0  0  0
  3  8  1  0  0  0  0
  4  3  2  0  0  0  0
  4  5  1  0  0  0  0
  5  6  2  0  0  0  0
  6  7  1  0  0  0  0
  6 19  1  0  0  0  0
  7 20  1  0  0  0  0
  8  7  2  0  0  0  0
  9  8  1  0  0  0  0
  9 10  1  0  0  0  0  96.65
 10 11  3  0  0  0  0
 12  5  1  0  0  0  0
 12 14  2  0  0  0  0
 13 12  2  0  0  0  0
 16  1  1  0  0  0  0
 17  1  1  0  0  0  0
 18  4  1  0  0  0  0
M  END
$$$$
