# Supplementary material for: A big data approach to the ultra-fast prediction of DFT-calculated bond energies
Source: J Cheminform. 2013 Jul 12;5:34. doi: 10.1186/1758-2946-5-34 (PMC3720218; doi:10.1186/1758-2946-5-34)
Supplement: Additional file 1 — Molecular structures with the calculated BDEs used for training machine learning methods. [file 1758-2946-5-34-S1.zip › BDE-Structures/ZINC00062054.sdf]

bond_energy_mol/ZINC00062054.out
 OpenBabel01301309493D

 28 29  0  0  0  0  0  0  0  0999 V2000
    1.5783    2.5337    0.0920 C   0  0  0  0  0  0  0  0  0  0  0  0
    0.7260    2.1438   -0.9461 C   0  0  0  0  0  0  0  0  0  0  0  0
    0.0468    0.9296   -0.8770 C   0  0  0  0  0  0  0  0  0  0  0  0
    0.2133    0.0864    0.2385 C   0  0  0  0  0  0  0  0  0  0  0  0
    1.0724    0.4872    1.2789 C   0  0  0  0  0  0  0  0  0  0  0  0
    1.7493    1.7035    1.2032 C   0  0  0  0  0  0  0  0  0  0  0  0
   -0.4898   -1.1887    0.3261 C   0  0  0  0  0  0  0  0  0  0  0  0
   -1.2841   -1.5751   -0.6277 N   0  0  0  0  0  0  0  0  0  0  0  0
   -1.8977   -2.7665   -0.4680 N   0  0  0  0  0  0  0  0  0  0  0  0
   -2.8181   -3.2774   -1.3652 C   0  0  0  0  0  0  0  0  0  0  0  0
   -3.4260   -4.3071   -1.0379 O   0  0  0  0  0  0  0  0  0  0  0  0
   -3.0686   -2.6208   -2.6764 C   0  0  0  0  0  0  0  0  0  0  0  0
   -4.2669   -2.9426   -3.3340 C   0  0  0  0  0  0  0  0  0  0  0  0
   -4.5319   -2.3746   -4.5763 C   0  0  0  0  0  0  0  0  0  0  0  0
   -3.5834   -1.5088   -5.1349 C   0  0  0  0  0  0  0  0  0  0  0  0
   -2.4259   -1.2196   -4.5263 N   0  0  0  0  0  0  0  0  0  0  0  0
   -2.1659   -1.7598   -3.3304 C   0  0  0  0  0  0  0  0  0  0  0  0
    2.1119    3.4909    0.0345 H   0  0  0  0  0  0  0  0  0  0  0  0
    0.5914    2.7971   -1.8179 H   0  0  0  0  0  0  0  0  0  0  0  0
   -0.6231    0.6187   -1.6895 H   0  0  0  0  0  0  0  0  0  0  0  0
    1.2067   -0.1654    2.1525 H   0  0  0  0  0  0  0  0  0  0  0  0
    2.4172    2.0094    2.0186 H   0  0  0  0  0  0  0  0  0  0  0  0
   -0.3301   -1.8203    1.2318 H   0  0  0  0  0  0  0  0  0  0  0  0
   -1.7655   -3.2790    0.4255 H   0  0  0  0  0  0  0  0  0  0  0  0
   -4.9708   -3.6351   -2.8535 H   0  0  0  0  0  0  0  0  0  0  0  0
   -5.4632   -2.6014   -5.1100 H   0  0  0  0  0  0  0  0  0  0  0  0
   -3.7724   -1.0399   -6.1190 H   0  0  0  0  0  0  0  0  0  0  0  0
   -1.1962   -1.5110   -2.8589 H   0  0  0  0  0  0  0  0  0  0  0  0
  1  6  2  0  0  0  0
  2  3  2  0  0  0  0
  2  1  1  0  0  0  0
  3  4  1  0  0  0  0
  4  7  1  0  0  0  0
  4  5  2  0  0  0  0
  5 21  1  0  0  0  0
  6  5  1  0  0  0  0
  6 22  1  0  0  0  0
  7 23  1  0  0  0  0
  8  9  1  0  0  0  0  65.95
  8  7  2  0  0  0  0
  9 24  1  0  0  0  0
 10 11  2  0  0  0  0
 10  9  1  0  0  0  0
 12 10  1  0  0  0  0
 13 25  1  0  0  0  0
 13 12  2  0  0  0  0
 14 13  1  0  0  0  0
 15 14  2  0  0  0  0
 15 16  1  0  0  0  0
 16 17  2  0  0  0  0
 17 28  1  0  0  0  0
 17 12  1  0  0  0  0
 18  1  1  0  0  0  0
 19  2  1  0  0  0  0
 20  3  1  0  0  0  0
 26 14  1  0  0  0  0
 27 15  1  0  0  0  0
M  END
$$$$
