# Supplementary material for: A big data approach to the ultra-fast prediction of DFT-calculated bond energies
Source: J Cheminform. 2013 Jul 12;5:34. doi: 10.1186/1758-2946-5-34 (PMC3720218; doi:10.1186/1758-2946-5-34)
Supplement: Additional file 1 — Molecular structures with the calculated BDEs used for training machine learning methods. [file 1758-2946-5-34-S1.zip › BDE-Structures/ZINC00063267.sdf]

bond_energy_mol/ZINC00063267.out
 OpenBabel01301309493D

 23 23  0  0  0  0  0  0  0  0999 V2000
   -4.8893   -4.9524   -1.7028 C   0  0  0  0  0  0  0  0  0  0  0  0
   -4.4263   -3.6429   -1.5530 C   0  0  0  0  0  0  0  0  0  0  0  0
   -4.2684   -3.0769   -0.2770 C   0  0  0  0  0  0  0  0  0  0  0  0
   -4.5788   -3.8395    0.8547 C   0  0  0  0  0  0  0  0  0  0  0  0
   -5.0458   -5.1510    0.6901 C   0  0  0  0  0  0  0  0  0  0  0  0
   -5.2046   -5.7195   -0.5813 C   0  0  0  0  0  0  0  0  0  0  0  0
   -5.3693   -5.9303    1.8603 N   0  0  0  0  0  0  0  0  0  0  0  0
   -5.2103   -5.4111    2.9683 O   0  0  0  0  0  0  0  0  0  0  0  0
   -5.7890   -7.0782    1.7000 O   0  0  0  0  0  0  0  0  0  0  0  0
   -3.7554   -1.6722   -0.1237 C   0  0  0  0  0  0  0  0  0  0  0  0
   -2.2309   -1.6397   -0.2447 C   0  0  0  0  0  0  0  0  0  0  0  0
   -1.7898   -2.0607   -1.5733 C   0  0  0  0  0  0  0  0  0  0  0  0
   -1.4499   -2.3827   -2.6194 N   0  0  0  0  0  0  0  0  0  0  0  0
   -1.6472    0.1003    0.0615 S   0  0  0  0  0  0  0  0  0  0  0  0
    0.0341   -0.0944    0.1121 C   0  0  0  0  0  0  0  0  0  0  0  0
    1.1869   -0.1751    0.1716 N   0  0  0  0  0  0  0  0  0  0  0  0
   -5.0052   -5.3778   -2.7068 H   0  0  0  0  0  0  0  0  0  0  0  0
   -4.1813   -3.0476   -2.4417 H   0  0  0  0  0  0  0  0  0  0  0  0
   -4.4724   -3.4345    1.8700 H   0  0  0  0  0  0  0  0  0  0  0  0
   -5.5722   -6.7498   -0.6665 H   0  0  0  0  0  0  0  0  0  0  0  0
   -4.1998   -1.0161   -0.8926 H   0  0  0  0  0  0  0  0  0  0  0  0
   -4.0456   -1.2693    0.8619 H   0  0  0  0  0  0  0  0  0  0  0  0
   -1.7722   -2.3107    0.5144 H   0  0  0  0  0  0  0  0  0  0  0  0
  1  2  2  0  0  0  0
  1  6  1  0  0  0  0
  2  3  1  0  0  0  0
  3 10  1  0  0  0  0
  3  4  2  0  0  0  0
  4 19  1  0  0  0  0
  5  4  1  0  0  0  0
  5  7  1  0  0  0  0
  6  5  2  0  0  0  0
  7  8  2  0  0  0  0
  9  7  2  0  0  0  0
 10 22  1  0  0  0  0
 11 10  1  0  0  0  0
 11 14  1  0  0  0  0  44.64
 11 23  1  0  0  0  0
 12 11  1  0  0  0  0
 13 12  3  0  0  0  0
 14 15  1  0  0  0  0
 15 16  3  0  0  0  0
 17  1  1  0  0  0  0
 18  2  1  0  0  0  0
 20  6  1  0  0  0  0
 21 10  1  0  0  0  0
M  END
$$$$
