# Supplementary material for: A big data approach to the ultra-fast prediction of DFT-calculated bond energies
Source: J Cheminform. 2013 Jul 12;5:34. doi: 10.1186/1758-2946-5-34 (PMC3720218; doi:10.1186/1758-2946-5-34)
Supplement: Additional file 1 — Molecular structures with the calculated BDEs used for training machine learning methods. [file 1758-2946-5-34-S1.zip › BDE-Structures/ZINC00066277.sdf]

bond_energy_mol/ZINC00066277.out
 OpenBabel01301309493D

 22 23  0  0  0  0  0  0  0  0999 V2000
   -0.0666    1.5054   -0.5133 C   0  0  0  0  0  0  0  0  0  0  0  0
    0.1892    0.1501   -0.8507 C   0  0  0  0  0  0  0  0  0  0  0  0
    1.2299   -0.2769   -0.0338 C   0  0  0  0  0  0  0  0  0  0  0  0
    1.6123    0.7712    0.7851 O   0  0  0  0  0  0  0  0  0  0  0  0
    0.8259    1.8373    0.4889 C   0  0  0  0  0  0  0  0  0  0  0  0
    1.9072   -1.5482    0.0711 C   0  0  0  0  0  0  0  0  0  0  0  0
    2.8561   -1.7364    0.9201 N   0  0  0  0  0  0  0  0  0  0  0  0
    3.6386   -3.4018    0.9760 S   0  0  0  0  0  0  0  0  0  0  0  0
    3.7404   -3.7434    2.3918 O   0  0  0  0  0  0  0  0  0  0  0  0
    2.9727   -4.2863    0.0055 O   0  0  0  0  0  0  0  0  0  0  0  0
    5.2354   -2.9609    0.3613 C   0  0  0  0  0  0  0  0  0  0  0  0
    5.6262   -3.0047   -0.9778 C   0  0  0  0  0  0  0  0  0  0  0  0
    6.9682   -2.6038   -1.1695 C   0  0  0  0  0  0  0  0  0  0  0  0
    7.5966   -2.2511    0.0193 C   0  0  0  0  0  0  0  0  0  0  0  0
    6.5428   -2.4170    1.3444 S   0  0  0  0  0  0  0  0  0  0  0  0
   -0.8211    2.1571   -0.9569 H   0  0  0  0  0  0  0  0  0  0  0  0
   -0.3311   -0.4443   -1.6047 H   0  0  0  0  0  0  0  0  0  0  0  0
    0.9915    2.7636    1.0467 H   0  0  0  0  0  0  0  0  0  0  0  0
    1.5506   -2.3553   -0.6188 H   0  0  0  0  0  0  0  0  0  0  0  0
    4.9617   -3.3284   -1.7861 H   0  0  0  0  0  0  0  0  0  0  0  0
    7.4632   -2.5765   -2.1459 H   0  0  0  0  0  0  0  0  0  0  0  0
    8.6307   -1.9139    0.1142 H   0  0  0  0  0  0  0  0  0  0  0  0
  1  5  2  0  0  0  0
  2  1  1  0  0  0  0
  2  3  2  0  0  0  0
  3  6  1  0  0  0  0
  3  4  1  0  0  0  0
  5  4  1  0  0  0  0
  5 18  1  0  0  0  0
  6  7  2  0  0  0  0
  7  8  1  0  0  0  0  45.69
  8  9  2  0  0  0  0
 10  8  2  0  0  0  0
 11  8  1  0  0  0  0  73.63
 11 15  1  0  0  0  0
 12 11  2  0  0  0  0
 13 12  1  0  0  0  0
 13 14  2  0  0  0  0
 14 22  1  0  0  0  0
 14 15  1  0  0  0  0
 16  1  1  0  0  0  0
 17  2  1  0  0  0  0
 19  6  1  0  0  0  0
 20 12  1  0  0  0  0
 21 13  1  0  0  0  0
M  END
$$$$
