# Supplementary material for: A big data approach to the ultra-fast prediction of DFT-calculated bond energies
Source: J Cheminform. 2013 Jul 12;5:34. doi: 10.1186/1758-2946-5-34 (PMC3720218; doi:10.1186/1758-2946-5-34)
Supplement: Additional file 1 — Molecular structures with the calculated BDEs used for training machine learning methods. [file 1758-2946-5-34-S1.zip › BDE-Structures/ZINC00066698.sdf]

bond_energy_mol/ZINC00066698.out
 OpenBabel01301309493D

 23 24  0  0  0  0  0  0  0  0999 V2000
   -4.3307   -2.9284   -0.6108 C   0  0  0  0  0  0  0  0  0  0  0  0
   -5.5930   -2.7681   -1.2383 C   0  0  0  0  0  0  0  0  0  0  0  0
   -5.6575   -1.4441   -1.6428 C   0  0  0  0  0  0  0  0  0  0  0  0
   -4.5009   -0.7827   -1.2966 O   0  0  0  0  0  0  0  0  0  0  0  0
   -3.6883   -1.6997   -0.6623 C   0  0  0  0  0  0  0  0  0  0  0  0
   -2.3595   -1.2605   -0.1739 C   0  0  0  0  0  0  0  0  0  0  0  0
   -1.5922   -2.0252    0.3969 O   0  0  0  0  0  0  0  0  0  0  0  0
   -2.0694    0.0791   -0.4197 N   0  0  0  0  0  0  0  0  0  0  0  0
   -0.8782    0.6890   -0.0427 C   0  0  0  0  0  0  0  0  0  0  0  0
    0.0808    0.0916    0.5686 N   0  0  0  0  0  0  0  0  0  0  0  0
    1.2222    0.9195    0.8606 C   0  0  0  0  0  0  0  0  0  0  0  0
    1.0121    2.3605    0.3578 C   0  0  0  0  0  0  0  0  0  0  0  0
   -0.6429    2.4152   -0.4223 S   0  0  0  0  0  0  0  0  0  0  0  0
   -6.6545   -0.6933   -2.3151 N   0  0  0  0  0  0  0  0  0  0  0  0
   -6.4296    0.4987   -2.5485 O   0  0  0  0  0  0  0  0  0  0  0  0
   -7.6995   -1.2741   -2.6331 O   0  0  0  0  0  0  0  0  0  0  0  0
   -3.9271   -3.8401   -0.1666 H   0  0  0  0  0  0  0  0  0  0  0  0
   -6.3694   -3.5223   -1.3830 H   0  0  0  0  0  0  0  0  0  0  0  0
   -2.7739    0.6514   -0.9066 H   0  0  0  0  0  0  0  0  0  0  0  0
    1.4077    0.9156    1.9565 H   0  0  0  0  0  0  0  0  0  0  0  0
    2.1272    0.4750    0.3930 H   0  0  0  0  0  0  0  0  0  0  0  0
    1.0664    3.0905    1.1829 H   0  0  0  0  0  0  0  0  0  0  0  0
    1.7852    2.6527   -0.3725 H   0  0  0  0  0  0  0  0  0  0  0  0
  1 17  1  0  0  0  0
  2  1  1  0  0  0  0
  3  4  1  0  0  0  0
  3  2  2  0  0  0  0
  4  5  1  0  0  0  0
  5  1  2  0  0  0  0
  5  6  1  0  0  0  0
  6  7  2  0  0  0  0
  8  6  1  0  0  0  0
  8  9  1  0  0  0  0
  9 10  2  0  0  0  0
 10 11  1  0  0  0  0
 11 20  1  0  0  0  0
 12 11  1  0  0  0  0
 12 22  1  0  0  0  0
 13  9  1  0  0  0  0
 13 12  1  0  0  0  0
 14  3  1  0  0  0  0  74.79
 15 14  2  0  0  0  0
 16 14  2  0  0  0  0
 18  2  1  0  0  0  0
 19  8  1  0  0  0  0
 21 11  1  0  0  0  0
 23 12  1  0  0  0  0
M  END
$$$$
