# Supplementary material for: A big data approach to the ultra-fast prediction of DFT-calculated bond energies
Source: J Cheminform. 2013 Jul 12;5:34. doi: 10.1186/1758-2946-5-34 (PMC3720218; doi:10.1186/1758-2946-5-34)
Supplement: Additional file 1 — Molecular structures with the calculated BDEs used for training machine learning methods. [file 1758-2946-5-34-S1.zip › BDE-Structures/ZINC00069283.sdf]

bond_energy_mol/ZINC00069283.out
 OpenBabel01301309493D

 21 22  0  0  0  0  0  0  0  0999 V2000
   -2.4026   -3.5546   -0.1843 C   0  0  0  0  0  0  0  0  0  0  0  0
   -1.0084   -3.6376   -0.1334 C   0  0  0  0  0  0  0  0  0  0  0  0
   -0.2436   -2.4750   -0.0499 C   0  0  0  0  0  0  0  0  0  0  0  0
   -0.8713   -1.2191   -0.0209 C   0  0  0  0  0  0  0  0  0  0  0  0
   -2.2764   -1.1388   -0.0730 C   0  0  0  0  0  0  0  0  0  0  0  0
   -3.0374   -2.3109   -0.1541 C   0  0  0  0  0  0  0  0  0  0  0  0
   -2.9209    0.2137   -0.0308 C   0  0  0  0  0  0  0  0  0  0  0  0
   -1.9862    1.2488   -0.6317 C   0  0  0  0  0  0  0  0  0  0  0  0
   -0.6947    1.2676    0.0115 O   0  0  0  0  0  0  0  0  0  0  0  0
   -0.0303   -0.0081    0.1135 C   0  0  0  0  0  0  0  0  0  0  0  0
    1.1441   -0.0024    0.3785 O   0  0  0  0  0  0  0  0  0  0  0  0
   -1.7616    0.9193   -2.0813 N   0  0  0  0  0  0  0  0  0  0  0  0
   -2.6703    1.2020   -2.8607 O   0  0  0  0  0  0  0  0  0  0  0  0
   -0.7202    0.3612   -2.3965 O   0  0  0  0  0  0  0  0  0  0  0  0
   -3.0042   -4.4698   -0.2516 H   0  0  0  0  0  0  0  0  0  0  0  0
   -0.5162   -4.6177   -0.1590 H   0  0  0  0  0  0  0  0  0  0  0  0
    0.8521   -2.5194   -0.0075 H   0  0  0  0  0  0  0  0  0  0  0  0
   -4.1321   -2.2467   -0.2005 H   0  0  0  0  0  0  0  0  0  0  0  0
   -3.8777    0.2154   -0.5820 H   0  0  0  0  0  0  0  0  0  0  0  0
   -3.1499    0.5006    1.0141 H   0  0  0  0  0  0  0  0  0  0  0  0
   -2.4040    2.2805   -0.5698 H   0  0  0  0  0  0  0  0  0  0  0  0
  1  6  2  0  0  0  0
  1  2  1  0  0  0  0
  2  3  2  0  0  0  0
  3  4  1  0  0  0  0
  3 17  1  0  0  0  0
  4 10  1  0  0  0  0
  5  7  1  0  0  0  0
  5  4  2  0  0  0  0
  6  5  1  0  0  0  0
  7 20  1  0  0  0  0
  8 21  1  0  0  0  0
  8  7  1  0  0  0  0
  8  9  1  0  0  0  0
  9 10  1  0  0  0  0
 10 11  2  0  0  0  0
 12  8  1  0  0  0  0  48.88
 13 12  2  0  0  0  0
 14 12  2  0  0  0  0
 15  1  1  0  0  0  0
 16  2  1  0  0  0  0
 18  6  1  0  0  0  0
 19  7  1  0  0  0  0
M  END
$$$$
