# Supplementary material for: A big data approach to the ultra-fast prediction of DFT-calculated bond energies
Source: J Cheminform. 2013 Jul 12;5:34. doi: 10.1186/1758-2946-5-34 (PMC3720218; doi:10.1186/1758-2946-5-34)
Supplement: Additional file 1 — Molecular structures with the calculated BDEs used for training machine learning methods. [file 1758-2946-5-34-S1.zip › BDE-Structures/ZINC00071502.sdf]

bond_energy_mol/ZINC00071502.out
 OpenBabel01301309493D

 24 25  0  0  0  0  0  0  0  0999 V2000
   -0.4793    2.9835   -1.4926 C   0  0  0  0  0  0  0  0  0  0  0  0
   -0.6936    1.5168   -1.2368 C   0  0  0  0  0  0  0  0  0  0  0  0
   -1.2263    0.8791   -2.3587 N   0  0  0  0  0  0  0  0  0  0  0  0
   -1.9444   -0.3158   -2.3750 N   0  0  0  0  0  0  0  0  0  0  0  0
   -1.5773   -1.3111   -1.5064 C   0  0  0  0  0  0  0  0  0  0  0  0
   -0.8741   -1.2331   -0.2698 C   0  0  0  0  0  0  0  0  0  0  0  0
   -1.1164   -2.6935    0.0380 C   0  0  0  0  0  0  0  0  0  0  0  0
   -0.8132   -3.4179    0.9600 O   0  0  0  0  0  0  0  0  0  0  0  0
   -1.9221   -2.7563   -1.3261 C   0  0  0  0  0  0  0  0  0  0  0  0
   -2.5631   -3.5585   -1.9763 O   0  0  0  0  0  0  0  0  0  0  0  0
   -0.2630   -0.1993    0.3564 N   0  0  0  0  0  0  0  0  0  0  0  0
   -0.2173    1.0737   -0.0913 N   0  0  0  0  0  0  0  0  0  0  0  0
    0.3647   -0.4218    1.6406 C   0  0  0  0  0  0  0  0  0  0  0  0
   -2.4532   -0.6842   -3.6767 C   0  0  0  0  0  0  0  0  0  0  0  0
    0.1512    3.1481   -2.3788 H   0  0  0  0  0  0  0  0  0  0  0  0
    0.0097    3.4519   -0.6341 H   0  0  0  0  0  0  0  0  0  0  0  0
   -1.4321    3.5040   -1.6712 H   0  0  0  0  0  0  0  0  0  0  0  0
   -1.5769    1.5470   -3.0702 H   0  0  0  0  0  0  0  0  0  0  0  0
    1.4390   -0.1687    1.6015 H   0  0  0  0  0  0  0  0  0  0  0  0
    0.2551   -1.4763    1.9205 H   0  0  0  0  0  0  0  0  0  0  0  0
   -0.0996    0.2089    2.4191 H   0  0  0  0  0  0  0  0  0  0  0  0
   -2.9894   -1.6362   -3.5847 H   0  0  0  0  0  0  0  0  0  0  0  0
   -3.1461    0.0884   -4.0540 H   0  0  0  0  0  0  0  0  0  0  0  0
   -1.6414   -0.8051   -4.4213 H   0  0  0  0  0  0  0  0  0  0  0  0
  1  2  1  0  0  0  0  102.95
  1 16  1  0  0  0  0  94.80
  2 12  2  0  0  0  0
  3  2  1  0  0  0  0
  4  3  1  0  0  0  0
  4  5  1  0  0  0  0
  5  9  1  0  0  0  0
  5  6  2  0  0  0  0
  6  7  1  0  0  0  0
  6 11  1  0  0  0  0
  7  8  2  0  0  0  0
  9  7  1  0  0  0  0
 10  9  2  0  0  0  0  166.34
 11 13  1  0  0  0  0  78.64
 12 11  1  0  0  0  0
 13 20  1  0  0  0  0  99.76
 13 21  1  0  0  0  0  99.76
 14 22  1  0  0  0  0  98.96
 14  4  1  0  0  0  0  56.97
 15  1  1  0  0  0  0  94.80
 17  1  1  0  0  0  0  94.80
 18  3  1  0  0  0  0  84.18
 19 13  1  0  0  0  0  99.76
 23 14  1  0  0  0  0  98.96
 24 14  1  0  0  0  0  98.96
M  END
$$$$
