# Supplementary material for: A big data approach to the ultra-fast prediction of DFT-calculated bond energies
Source: J Cheminform. 2013 Jul 12;5:34. doi: 10.1186/1758-2946-5-34 (PMC3720218; doi:10.1186/1758-2946-5-34)
Supplement: Additional file 1 — Molecular structures with the calculated BDEs used for training machine learning methods. [file 1758-2946-5-34-S1.zip › BDE-Structures/ZINC00074105.sdf]

bond_energy_mol/ZINC00074105.out
 OpenBabel01301309493D

 20 20  0  0  0  0  0  0  0  0999 V2000
   -3.2818    1.1262    0.0168 C   0  0  0  0  0  0  0  0  0  0  0  0
   -3.9765    2.2984    0.0073 C   0  0  0  0  0  0  0  0  0  0  0  0
   -3.2882    3.5663   -0.0307 C   0  0  0  0  0  0  0  0  0  0  0  0
   -3.9981    4.7642   -0.0402 C   0  0  0  0  0  0  0  0  0  0  0  0
   -3.3255    6.0305   -0.0779 C   0  0  0  0  0  0  0  0  0  0  0  0
   -2.7746    7.0403   -0.1081 N   0  0  0  0  0  0  0  0  0  0  0  0
   -5.4320    4.7831   -0.0130 C   0  0  0  0  0  0  0  0  0  0  0  0
   -6.5825    4.7863    0.0090 N   0  0  0  0  0  0  0  0  0  0  0  0
   -1.8452    3.5608   -0.0583 C   0  0  0  0  0  0  0  0  0  0  0  0
   -1.1505    2.3886   -0.0488 C   0  0  0  0  0  0  0  0  0  0  0  0
   -1.8388    1.1206   -0.0109 C   0  0  0  0  0  0  0  0  0  0  0  0
   -1.1289   -0.0772   -0.0013 C   0  0  0  0  0  0  0  0  0  0  0  0
    0.3050   -0.0961   -0.0284 C   0  0  0  0  0  0  0  0  0  0  0  0
    1.4555   -0.0991   -0.0505 N   0  0  0  0  0  0  0  0  0  0  0  0
   -1.8015   -1.3435    0.0364 C   0  0  0  0  0  0  0  0  0  0  0  0
   -2.3523   -2.3534    0.0669 N   0  0  0  0  0  0  0  0  0  0  0  0
   -3.8093    0.1636    0.0456 H   0  0  0  0  0  0  0  0  0  0  0  0
   -5.0742    2.2979    0.0285 H   0  0  0  0  0  0  0  0  0  0  0  0
   -1.3177    4.5234   -0.0872 H   0  0  0  0  0  0  0  0  0  0  0  0
   -0.0528    2.3891   -0.0699 H   0  0  0  0  0  0  0  0  0  0  0  0
  1 17  1  0  0  0  0
  2  1  1  0  0  0  0
  2 18  1  0  0  0  0
  3  2  2  0  0  0  0
  4  3  1  0  0  0  0  114.07
  4  7  1  0  0  0  0
  5  4  1  0  0  0  0
  6  5  3  0  0  0  0
  7  8  3  0  0  0  0
  9 10  2  0  0  0  0
  9  3  1  0  0  0  0
 10 11  1  0  0  0  0
 11 12  1  0  0  0  0  114.07
 11  1  2  0  0  0  0
 12 15  1  0  0  0  0
 13 12  1  0  0  0  0
 14 13  3  0  0  0  0
 15 16  3  0  0  0  0
 19  9  1  0  0  0  0
 20 10  1  0  0  0  0
M  RAD  2   4   2  12   2
M  END
$$$$
