# Supplementary material for: A big data approach to the ultra-fast prediction of DFT-calculated bond energies
Source: J Cheminform. 2013 Jul 12;5:34. doi: 10.1186/1758-2946-5-34 (PMC3720218; doi:10.1186/1758-2946-5-34)
Supplement: Additional file 1 — Molecular structures with the calculated BDEs used for training machine learning methods. [file 1758-2946-5-34-S1.zip › BDE-Structures/ZINC00076230.sdf]

bond_energy_mol/ZINC00076230.out
 OpenBabel01301309493D

 21 21  0  0  0  0  0  0  0  0999 V2000
   -3.8015    3.4825    0.9565 H   0  0  0  0  0  0  0  0  0  0  0  0
   -2.9105    3.1054    0.5964 N   0  0  0  0  0  0  0  0  0  0  0  0
   -2.2359    3.8119   -0.2505 C   0  0  0  0  0  0  0  0  0  0  0  0
   -1.0029    3.1583   -0.6734 C   0  0  0  0  0  0  0  0  0  0  0  0
    0.0573    3.4478   -1.5301 C   0  0  0  0  0  0  0  0  0  0  0  0
    1.0145    2.4050   -1.5502 C   0  0  0  0  0  0  0  0  0  0  0  0
    0.6389    1.3624   -0.7032 C   0  0  0  0  0  0  0  0  0  0  0  0
   -0.8511    1.6391    0.1060 S   0  0  0  0  0  0  0  0  0  0  0  0
    1.2946    0.1432   -0.4262 N   0  0  0  0  0  0  0  0  0  0  0  0
    0.7032   -0.5954    0.3816 O   0  0  0  0  0  0  0  0  0  0  0  0
    2.3676   -0.1384   -0.9594 O   0  0  0  0  0  0  0  0  0  0  0  0
   -2.5572    5.0400   -0.7523 O   0  0  0  0  0  0  0  0  0  0  0  0
   -3.8182    5.6017   -0.2569 C   0  0  0  0  0  0  0  0  0  0  0  0
   -4.0126    6.9433   -0.9042 C   0  0  0  0  0  0  0  0  0  0  0  0
    0.1390    4.3689   -2.1163 H   0  0  0  0  0  0  0  0  0  0  0  0
    1.9324    2.4043   -2.1473 H   0  0  0  0  0  0  0  0  0  0  0  0
   -3.7597    5.6870    0.8494 H   0  0  0  0  0  0  0  0  0  0  0  0
   -4.6438    4.9023   -0.5100 H   0  0  0  0  0  0  0  0  0  0  0  0
   -3.1852    7.6176   -0.6564 H   0  0  0  0  0  0  0  0  0  0  0  0
   -4.9458    7.4003   -0.5574 H   0  0  0  0  0  0  0  0  0  0  0  0
   -4.0603    6.8463   -1.9945 H   0  0  0  0  0  0  0  0  0  0  0  0
  2  1  1  0  0  0  0  96.75
  3  2  2  0  0  0  0
  4  3  1  0  0  0  0
  4  8  1  0  0  0  0
  5  4  2  0  0  0  0
  6  5  1  0  0  0  0
  6  7  2  0  0  0  0
  7  9  1  0  0  0  0
  7  8  1  0  0  0  0
  9 10  2  0  0  0  0
 11  9  2  0  0  0  0
 12 13  1  0  0  0  0
 12  3  1  0  0  0  0
 13 17  1  0  0  0  0
 14 19  1  0  0  0  0
 14 20  1  0  0  0  0
 14 13  1  0  0  0  0
 15  5  1  0  0  0  0
 16  6  1  0  0  0  0
 18 13  1  0  0  0  0
 21 14  1  0  0  0  0
M  END
$$$$
