# Supplementary material for: A big data approach to the ultra-fast prediction of DFT-calculated bond energies
Source: J Cheminform. 2013 Jul 12;5:34. doi: 10.1186/1758-2946-5-34 (PMC3720218; doi:10.1186/1758-2946-5-34)
Supplement: Additional file 1 — Molecular structures with the calculated BDEs used for training machine learning methods. [file 1758-2946-5-34-S1.zip › BDE-Structures/ZINC00078418.sdf]

bond_energy_mol/ZINC00078418.out
 OpenBabel01301309493D

 27 27  0  0  0  0  0  0  0  0999 V2000
   -2.2184    6.2465   -2.0675 C   0  0  0  0  0  0  0  0  0  0  0  0
   -2.7994    5.8845   -0.7077 C   0  0  0  0  0  0  0  0  0  0  0  0
   -2.1616    6.7050    0.4047 C   0  0  0  0  0  0  0  0  0  0  0  0
   -2.6067    4.4690   -0.4496 N   0  0  0  0  0  0  0  0  0  0  0  0
   -3.6141    3.5884   -0.2655 C   0  0  0  0  0  0  0  0  0  0  0  0
   -5.2559    3.9605   -0.2988 S   0  0  0  0  0  0  0  0  0  0  0  0
   -3.2270    2.2970   -0.0356 N   0  0  0  0  0  0  0  0  0  0  0  0
   -1.9181    1.9678   -0.0040 N   0  0  0  0  0  0  0  0  0  0  0  0
   -1.6237    0.7203    0.2186 C   0  0  0  0  0  0  0  0  0  0  0  0
   -0.2381    0.2925    0.2660 C   0  0  0  0  0  0  0  0  0  0  0  0
    0.2657   -1.0184    0.4937 C   0  0  0  0  0  0  0  0  0  0  0  0
    1.6536   -0.8909    0.4393 C   0  0  0  0  0  0  0  0  0  0  0  0
    1.9133    0.4173    0.1951 N   0  0  0  0  0  0  0  0  0  0  0  0
    0.8000    1.1463    0.0871 N   0  0  0  0  0  0  0  0  0  0  0  0
   -2.3791    7.3085   -2.2808 H   0  0  0  0  0  0  0  0  0  0  0  0
   -1.1392    6.0514   -2.1002 H   0  0  0  0  0  0  0  0  0  0  0  0
   -2.6973    5.6601   -2.8592 H   0  0  0  0  0  0  0  0  0  0  0  0
   -3.8982    6.0634   -0.7156 H   0  0  0  0  0  0  0  0  0  0  0  0
   -2.6005    6.4461    1.3744 H   0  0  0  0  0  0  0  0  0  0  0  0
   -1.0805    6.5249    0.4578 H   0  0  0  0  0  0  0  0  0  0  0  0
   -2.3205    7.7743    0.2296 H   0  0  0  0  0  0  0  0  0  0  0  0
   -1.6417    4.0982   -0.4023 H   0  0  0  0  0  0  0  0  0  0  0  0
   -3.9460    1.5670    0.1141 H   0  0  0  0  0  0  0  0  0  0  0  0
   -2.4199   -0.0428    0.3762 H   0  0  0  0  0  0  0  0  0  0  0  0
   -0.2977   -1.9352    0.6732 H   0  0  0  0  0  0  0  0  0  0  0  0
    2.4469   -1.6335    0.5567 H   0  0  0  0  0  0  0  0  0  0  0  0
    2.8395    0.8553    0.0946 H   0  0  0  0  0  0  0  0  0  0  0  0
  1  2  1  0  0  0  0
  2  4  1  0  0  0  0
  2  3  1  0  0  0  0
  3 20  1  0  0  0  0
  3 19  1  0  0  0  0
  4 22  1  0  0  0  0
  4  5  1  0  0  0  0
  5  7  1  0  0  0  0
  6  5  2  0  0  0  0  92.15
  7  8  1  0  0  0  0
  7 23  1  0  0  0  0
  8  9  2  0  0  0  0
  9 10  1  0  0  0  0
  9 24  1  0  0  0  0
 10 11  1  0  0  0  0
 11 25  1  0  0  0  0
 12 11  2  0  0  0  0
 12 26  1  0  0  0  0
 13 12  1  0  0  0  0
 14 13  1  0  0  0  0
 14 10  2  0  0  0  0
 15  1  1  0  0  0  0
 16  1  1  0  0  0  0
 17  1  1  0  0  0  0
 18  2  1  0  0  0  0
 21  3  1  0  0  0  0
 27 13  1  0  0  0  0
M  END
$$$$
