# Supplementary material for: A big data approach to the ultra-fast prediction of DFT-calculated bond energies
Source: J Cheminform. 2013 Jul 12;5:34. doi: 10.1186/1758-2946-5-34 (PMC3720218; doi:10.1186/1758-2946-5-34)
Supplement: Additional file 1 — Molecular structures with the calculated BDEs used for training machine learning methods. [file 1758-2946-5-34-S1.zip › BDE-Structures/ZINC00079678.sdf]

bond_energy_mol/ZINC00079678.out
 OpenBabel01301309493D

 27 28  0  0  0  0  0  0  0  0999 V2000
    4.4833    0.6979    0.1590 C   0  0  0  0  0  0  0  0  0  0  0  0
    3.2179    0.0861    0.6657 C   0  0  0  0  0  0  0  0  0  0  0  0
    2.1017    0.4522    0.1176 N   0  0  0  0  0  0  0  0  0  0  0  0
    0.9513   -0.0999    0.5733 N   0  0  0  0  0  0  0  0  0  0  0  0
   -0.2513    0.2587    0.0227 C   0  0  0  0  0  0  0  0  0  0  0  0
   -1.4788   -0.3230    0.4994 C   0  0  0  0  0  0  0  0  0  0  0  0
   -1.5676   -1.2824    1.5389 C   0  0  0  0  0  0  0  0  0  0  0  0
   -2.8002   -1.7816    1.9239 C   0  0  0  0  0  0  0  0  0  0  0  0
   -3.9800   -1.3400    1.2853 C   0  0  0  0  0  0  0  0  0  0  0  0
   -3.9238   -0.4057    0.2692 C   0  0  0  0  0  0  0  0  0  0  0  0
   -2.6694    0.1219   -0.1442 C   0  0  0  0  0  0  0  0  0  0  0  0
   -2.6206    1.0462   -1.1505 N   0  0  0  0  0  0  0  0  0  0  0  0
   -1.4327    1.5158   -1.5095 C   0  0  0  0  0  0  0  0  0  0  0  0
   -0.2436    1.1614   -0.9655 N   0  0  0  0  0  0  0  0  0  0  0  0
    3.3184   -0.9174    1.7814 C   0  0  0  0  0  0  0  0  0  0  0  0
    5.0110    1.2267    0.9655 H   0  0  0  0  0  0  0  0  0  0  0  0
    4.2769    1.4078   -0.6480 H   0  0  0  0  0  0  0  0  0  0  0  0
    5.1661   -0.0758   -0.2199 H   0  0  0  0  0  0  0  0  0  0  0  0
    0.9914   -0.7935    1.3392 H   0  0  0  0  0  0  0  0  0  0  0  0
   -0.6602   -1.6386    2.0482 H   0  0  0  0  0  0  0  0  0  0  0  0
   -2.8628   -2.5241    2.7290 H   0  0  0  0  0  0  0  0  0  0  0  0
   -4.9473   -1.7486    1.6058 H   0  0  0  0  0  0  0  0  0  0  0  0
   -4.8407   -0.0631   -0.2264 H   0  0  0  0  0  0  0  0  0  0  0  0
   -1.4007    2.2673   -2.3287 H   0  0  0  0  0  0  0  0  0  0  0  0
    2.9145   -1.8944    1.4791 H   0  0  0  0  0  0  0  0  0  0  0  0
    4.3622   -1.0616    2.0765 H   0  0  0  0  0  0  0  0  0  0  0  0
    2.7588   -0.5874    2.6686 H   0  0  0  0  0  0  0  0  0  0  0  0
  1  2  1  0  0  0  0
  1 16  1  0  0  0  0
  2 15  1  0  0  0  0
  3  4  1  0  0  0  0  50.69
  3  2  2  0  0  0  0
  4 19  1  0  0  0  0
  5  6  1  0  0  0  0
  5  4  1  0  0  0  0
  6  7  2  0  0  0  0
  7  8  1  0  0  0  0
  7 20  1  0  0  0  0
  8 21  1  0  0  0  0
  9 22  1  0  0  0  0
  9  8  2  0  0  0  0
 10  9  1  0  0  0  0
 11 10  2  0  0  0  0
 11  6  1  0  0  0  0
 12 11  1  0  0  0  0
 13 12  2  0  0  0  0
 13 14  1  0  0  0  0
 14  5  2  0  0  0  0
 15 26  1  0  0  0  0
 15 27  1  0  0  0  0
 17  1  1  0  0  0  0
 18  1  1  0  0  0  0
 23 10  1  0  0  0  0
 24 13  1  0  0  0  0
 25 15  1  0  0  0  0
M  END
$$$$
