# Supplementary material for: A big data approach to the ultra-fast prediction of DFT-calculated bond energies
Source: J Cheminform. 2013 Jul 12;5:34. doi: 10.1186/1758-2946-5-34 (PMC3720218; doi:10.1186/1758-2946-5-34)
Supplement: Additional file 1 — Molecular structures with the calculated BDEs used for training machine learning methods. [file 1758-2946-5-34-S1.zip › BDE-Structures/ZINC00079962.sdf]

bond_energy_mol/ZINC00079962.out
 OpenBabel01301309493D

 28 28  0  0  0  0  0  0  0  0999 V2000
   -4.7162    2.7337   -0.5888 C   0  0  0  0  0  0  0  0  0  0  0  0
   -3.8675    2.7258    0.6574 C   0  0  0  0  0  0  0  0  0  0  0  0
   -3.9743    3.5649    1.5160 O   0  0  0  0  0  0  0  0  0  0  0  0
   -2.8653    1.5733    0.8353 C   0  0  0  0  0  0  0  0  0  0  0  0
   -1.8263    1.4611   -0.2870 C   0  0  0  0  0  0  0  0  0  0  0  0
   -0.7467    0.4255   -0.0047 C   0  0  0  0  0  0  0  0  0  0  0  0
    0.4990    0.8796   -0.3525 C   0  0  0  0  0  0  0  0  0  0  0  0
    0.4258    2.2726   -0.9136 C   0  0  0  0  0  0  0  0  0  0  0  0
   -0.9771    2.7706   -0.5014 C   0  0  0  0  0  0  0  0  0  0  0  0
   -0.8684    3.5161    0.7675 C   0  0  0  0  0  0  0  0  0  0  0  0
   -0.7232    4.0804    1.7525 N   0  0  0  0  0  0  0  0  0  0  0  0
   -1.5859    3.6409   -1.5202 C   0  0  0  0  0  0  0  0  0  0  0  0
   -2.0637    4.2986   -2.3263 N   0  0  0  0  0  0  0  0  0  0  0  0
    1.7603    0.1390   -0.2572 C   0  0  0  0  0  0  0  0  0  0  0  0
    2.8301    0.5842   -0.5975 O   0  0  0  0  0  0  0  0  0  0  0  0
   -1.0719   -0.7918    0.5246 N   0  0  0  0  0  0  0  0  0  0  0  0
   -2.4809    1.0670   -1.5507 C   0  0  0  0  0  0  0  0  0  0  0  0
   -2.9626    0.6953   -2.5210 N   0  0  0  0  0  0  0  0  0  0  0  0
   -4.1263    3.0954   -1.4420 H   0  0  0  0  0  0  0  0  0  0  0  0
   -5.0789    1.7284   -0.8316 H   0  0  0  0  0  0  0  0  0  0  0  0
   -5.5707    3.4048   -0.4564 H   0  0  0  0  0  0  0  0  0  0  0  0
   -2.3461    1.7040    1.7988 H   0  0  0  0  0  0  0  0  0  0  0  0
   -3.4324    0.6255    0.8930 H   0  0  0  0  0  0  0  0  0  0  0  0
    0.5270    2.2679   -2.0163 H   0  0  0  0  0  0  0  0  0  0  0  0
    1.2231    2.9256   -0.5200 H   0  0  0  0  0  0  0  0  0  0  0  0
    1.6623   -0.9240    0.1770 H   0  0  0  0  0  0  0  0  0  0  0  0
   -2.0537   -1.0757    0.5803 H   0  0  0  0  0  0  0  0  0  0  0  0
   -0.3595   -1.5269    0.5672 H   0  0  0  0  0  0  0  0  0  0  0  0
  1 21  1  0  0  0  0
  1  2  1  0  0  0  0
  2  4  1  0  0  0  0
  2  3  2  0  0  0  0
  4 23  1  0  0  0  0
  4 22  1  0  0  0  0
  5  6  1  0  0  0  0
  5  4  1  0  0  0  0
  6 16  1  0  0  0  0
  7 14  1  0  0  0  0
  7  6  2  0  0  0  0
  8 25  1  0  0  0  0
  8  9  1  0  0  0  0
  8  7  1  0  0  0  0
  9  5  1  0  0  0  0
  9 10  1  0  0  0  0  90.33
 10 11  3  0  0  0  0  209.51
 12  9  1  0  0  0  0  90.37
 13 12  3  0  0  0  0  211.21
 14 26  1  0  0  0  0
 15 14  2  0  0  0  0
 16 28  1  0  0  0  0
 16 27  1  0  0  0  0
 17  5  1  0  0  0  0  79.71
 18 17  3  0  0  0  0  209.84
 19  1  1  0  0  0  0
 20  1  1  0  0  0  0
 24  8  1  0  0  0  0
M  END
$$$$
