# Supplementary material for: A big data approach to the ultra-fast prediction of DFT-calculated bond energies
Source: J Cheminform. 2013 Jul 12;5:34. doi: 10.1186/1758-2946-5-34 (PMC3720218; doi:10.1186/1758-2946-5-34)
Supplement: Additional file 1 — Molecular structures with the calculated BDEs used for training machine learning methods. [file 1758-2946-5-34-S1.zip › BDE-Structures/ZINC00080912.sdf]

bond_energy_mol/ZINC00080912.out
 OpenBabel01301309493D

 20 20  0  0  0  0  0  0  0  0999 V2000
    1.5251   -0.2201    0.6186 C   0  0  0  0  0  0  0  0  0  0  0  0
    0.5973    0.3238   -0.8422 S   0  0  0  0  0  0  0  0  0  0  0  0
   -0.2560    1.7854   -0.4190 C   0  0  0  0  0  0  0  0  0  0  0  0
   -0.2518    2.4385    0.8557 C   0  0  0  0  0  0  0  0  0  0  0  0
   -1.0066    3.6213    1.0052 C   0  0  0  0  0  0  0  0  0  0  0  0
   -1.7183    4.1287   -0.0325 N   0  0  0  0  0  0  0  0  0  0  0  0
   -1.7716    3.5474   -1.2920 C   0  0  0  0  0  0  0  0  0  0  0  0
   -2.6988    4.2936   -2.4647 S   0  0  0  0  0  0  0  0  0  0  0  0
   -1.0138    2.3489   -1.4617 C   0  0  0  0  0  0  0  0  0  0  0  0
   -1.0097    1.6768   -2.7336 C   0  0  0  0  0  0  0  0  0  0  0  0
   -0.9652    1.0902   -3.7230 N   0  0  0  0  0  0  0  0  0  0  0  0
   -1.0433    4.3033    2.1886 N   0  0  0  0  0  0  0  0  0  0  0  0
    0.4507    1.9993    2.0256 C   0  0  0  0  0  0  0  0  0  0  0  0
    0.9505    1.7717    3.0385 N   0  0  0  0  0  0  0  0  0  0  0  0
    2.0767   -1.1256    0.3392 H   0  0  0  0  0  0  0  0  0  0  0  0
    0.8633   -0.4705    1.4580 H   0  0  0  0  0  0  0  0  0  0  0  0
    2.2525    0.5330    0.9479 H   0  0  0  0  0  0  0  0  0  0  0  0
   -2.2595    4.9964    0.1047 H   0  0  0  0  0  0  0  0  0  0  0  0
   -0.5416    3.9230    2.9986 H   0  0  0  0  0  0  0  0  0  0  0  0
   -1.6309    5.1329    2.3044 H   0  0  0  0  0  0  0  0  0  0  0  0
  1 17  1  0  0  0  0
  1 16  1  0  0  0  0
  2  3  1  0  0  0  0  79.23
  2  1  1  0  0  0  0  62.91
  3  4  1  0  0  0  0
  4  5  2  0  0  0  0
  4 13  1  0  0  0  0
  5 12  1  0  0  0  0
  6 18  1  0  0  0  0
  6  5  1  0  0  0  0
  7  6  1  0  0  0  0
  8  7  2  0  0  0  0
  9  7  1  0  0  0  0
  9  3  2  0  0  0  0
 10  9  1  0  0  0  0
 11 10  3  0  0  0  0
 12 20  1  0  0  0  0
 12 19  1  0  0  0  0
 13 14  3  0  0  0  0
 15  1  1  0  0  0  0
M  END
$$$$
