# Supplementary material for: A big data approach to the ultra-fast prediction of DFT-calculated bond energies
Source: J Cheminform. 2013 Jul 12;5:34. doi: 10.1186/1758-2946-5-34 (PMC3720218; doi:10.1186/1758-2946-5-34)
Supplement: Additional file 1 — Molecular structures with the calculated BDEs used for training machine learning methods. [file 1758-2946-5-34-S1.zip › BDE-Structures/ZINC00081635.sdf]

bond_energy_mol/ZINC00081635.out
 OpenBabel01301309493D

 28 29  0  0  0  0  0  0  0  0999 V2000
    7.1656   -5.3219   -4.4668 C   0  0  0  0  0  0  0  0  0  0  0  0
    7.2242   -4.3170   -3.4980 C   0  0  0  0  0  0  0  0  0  0  0  0
    6.0503   -3.7368   -3.0161 C   0  0  0  0  0  0  0  0  0  0  0  0
    4.8016   -4.1609   -3.5016 C   0  0  0  0  0  0  0  0  0  0  0  0
    4.7533   -5.1779   -4.4698 C   0  0  0  0  0  0  0  0  0  0  0  0
    5.9281   -5.7532   -4.9512 C   0  0  0  0  0  0  0  0  0  0  0  0
    3.5014   -3.5997   -3.0387 C   0  0  0  0  0  0  0  0  0  0  0  0
    2.4208   -4.0871   -3.3921 O   0  0  0  0  0  0  0  0  0  0  0  0
    3.5275   -2.4941   -2.2110 N   0  0  0  0  0  0  0  0  0  0  0  0
    2.3052   -1.9304   -1.7226 C   0  0  0  0  0  0  0  0  0  0  0  0
    2.3610   -2.0591    0.1196 S   0  0  0  0  0  0  0  0  0  0  0  0
    0.9425   -1.2032    0.7059 C   0  0  0  0  0  0  0  0  0  0  0  0
   -0.0705   -0.6493   -0.0990 C   0  0  0  0  0  0  0  0  0  0  0  0
   -1.1086   -0.0018    0.5714 C   0  0  0  0  0  0  0  0  0  0  0  0
   -1.1425    0.0859    1.9085 N   0  0  0  0  0  0  0  0  0  0  0  0
   -0.1381   -0.4775    2.6000 C   0  0  0  0  0  0  0  0  0  0  0  0
    0.9008   -1.1148    2.0450 N   0  0  0  0  0  0  0  0  0  0  0  0
    8.0920   -5.7742   -4.8429 H   0  0  0  0  0  0  0  0  0  0  0  0
    8.1948   -3.9820   -3.1111 H   0  0  0  0  0  0  0  0  0  0  0  0
    6.1198   -2.9553   -2.2464 H   0  0  0  0  0  0  0  0  0  0  0  0
    3.7699   -5.5044   -4.8321 H   0  0  0  0  0  0  0  0  0  0  0  0
    5.8817   -6.5460   -5.7088 H   0  0  0  0  0  0  0  0  0  0  0  0
    4.4154   -2.0420   -1.9580 H   0  0  0  0  0  0  0  0  0  0  0  0
    1.4719   -2.5224   -2.1514 H   0  0  0  0  0  0  0  0  0  0  0  0
    2.1904   -0.8661   -2.0312 H   0  0  0  0  0  0  0  0  0  0  0  0
   -0.0534   -0.7227   -1.1925 H   0  0  0  0  0  0  0  0  0  0  0  0
   -1.9390    0.4598    0.0041 H   0  0  0  0  0  0  0  0  0  0  0  0
   -0.1703   -0.4073    3.7083 H   0  0  0  0  0  0  0  0  0  0  0  0
  1  2  2  0  0  0  0
  2 19  1  0  0  0  0  117.52
  2  3  1  0  0  0  0
  3 20  1  0  0  0  0  114.42
  4  7  1  0  0  0  0  96.83
  4  3  2  0  0  0  0
  5  4  1  0  0  0  0
  6  5  2  0  0  0  0
  6  1  1  0  0  0  0
  7  9  1  0  0  0  0
  8  7  2  0  0  0  0  154.58
  9 23  1  0  0  0  0
  9 10  1  0  0  0  0  97.73
 10 11  1  0  0  0  0  56.83
 11 12  1  0  0  0  0  74.76
 12 17  2  0  0  0  0
 13 14  2  0  0  0  0
 13 12  1  0  0  0  0
 14 15  1  0  0  0  0
 15 16  2  0  0  0  0
 16 28  1  0  0  0  0  113.47
 17 16  1  0  0  0  0
 18  1  1  0  0  0  0  117.55
 21  5  1  0  0  0  0  118.99
 22  6  1  0  0  0  0  117.50
 24 10  1  0  0  0  0  94.38
 25 10  1  0  0  0  0  94.38
 26 13  1  0  0  0  0  117.98
 27 14  1  0  0  0  0  111.55
M  END
$$$$
