# Supplementary material for: A big data approach to the ultra-fast prediction of DFT-calculated bond energies
Source: J Cheminform. 2013 Jul 12;5:34. doi: 10.1186/1758-2946-5-34 (PMC3720218; doi:10.1186/1758-2946-5-34)
Supplement: Additional file 1 — Molecular structures with the calculated BDEs used for training machine learning methods. [file 1758-2946-5-34-S1.zip › BDE-Structures/ZINC00082025.sdf]

bond_energy_mol/ZINC00082025.out
 OpenBabel01301309493D

 21 23  0  0  0  0  0  0  0  0999 V2000
    1.4154   -0.6021   -0.1034 C   0  0  0  0  0  0  0  0  0  0  0  0
   -0.0137   -0.1977   -0.1658 C   0  0  0  0  0  0  0  0  0  0  0  0
   -0.4892    0.9858   -0.7247 C   0  0  0  0  0  0  0  0  0  0  0  0
   -2.1872    1.1211   -0.6218 S   0  0  0  0  0  0  0  0  0  0  0  0
   -2.3570   -0.3898    0.1706 C   0  0  0  0  0  0  0  0  0  0  0  0
   -1.0943   -0.9779    0.3441 C   0  0  0  0  0  0  0  0  0  0  0  0
   -1.0437   -2.2101    0.9712 N   0  0  0  0  0  0  0  0  0  0  0  0
   -2.1667   -2.8493    1.4134 C   0  0  0  0  0  0  0  0  0  0  0  0
   -1.6949   -4.0473    1.9803 C   0  0  0  0  0  0  0  0  0  0  0  0
   -0.3308   -4.0567    1.8466 N   0  0  0  0  0  0  0  0  0  0  0  0
    0.0530   -2.9521    1.2406 N   0  0  0  0  0  0  0  0  0  0  0  0
   -2.4627   -5.0878    2.5925 C   0  0  0  0  0  0  0  0  0  0  0  0
   -3.1241   -5.8952    3.0743 N   0  0  0  0  0  0  0  0  0  0  0  0
   -3.4139   -2.2758    1.2459 N   0  0  0  0  0  0  0  0  0  0  0  0
   -3.5978   -1.0310    0.6256 C   0  0  0  0  0  0  0  0  0  0  0  0
   -4.7303   -0.5689    0.5035 O   0  0  0  0  0  0  0  0  0  0  0  0
    1.7338   -0.7498    0.9377 H   0  0  0  0  0  0  0  0  0  0  0  0
    2.0557    0.1606   -0.5591 H   0  0  0  0  0  0  0  0  0  0  0  0
    1.5749   -1.5531   -0.6297 H   0  0  0  0  0  0  0  0  0  0  0  0
    0.1410    1.7514   -1.1815 H   0  0  0  0  0  0  0  0  0  0  0  0
   -4.2481   -2.7764    1.5875 H   0  0  0  0  0  0  0  0  0  0  0  0
  1 17  1  0  0  0  0  95.51
  2  1  1  0  0  0  0  107.44
  2  6  1  0  0  0  0
  3  4  1  0  0  0  0
  3  2  2  0  0  0  0
  4  5  1  0  0  0  0
  5  6  2  0  0  0  0
  5 15  1  0  0  0  0
  6  7  1  0  0  0  0
  7 11  1  0  0  0  0
  7  8  1  0  0  0  0
  8  9  2  0  0  0  0
  9 12  1  0  0  0  0  144.51
 10  9  1  0  0  0  0
 11 10  2  0  0  0  0
 12 13  3  0  0  0  0  196.90
 14  8  1  0  0  0  0
 14 21  1  0  0  0  0  101.63
 15 14  1  0  0  0  0
 16 15  2  0  0  0  0  150.08
 18  1  1  0  0  0  0  95.51
 19  1  1  0  0  0  0  95.51
 20  3  1  0  0  0  0  123.39
M  END
$$$$
