# Supplementary material for: A big data approach to the ultra-fast prediction of DFT-calculated bond energies
Source: J Cheminform. 2013 Jul 12;5:34. doi: 10.1186/1758-2946-5-34 (PMC3720218; doi:10.1186/1758-2946-5-34)
Supplement: Additional file 1 — Molecular structures with the calculated BDEs used for training machine learning methods. [file 1758-2946-5-34-S1.zip › BDE-Structures/ZINC00082457.sdf]

bond_energy_mol/ZINC00082457.out
 OpenBabel01301309493D

 38 38  0  0  0  0  0  0  0  0999 V2000
   -6.9668    2.6047   -3.5261 C   0  0  0  0  0  0  0  0  0  0  0  0
   -6.1340    3.8646   -3.5390 C   0  0  0  0  0  0  0  0  0  0  0  0
   -4.6433    3.5647   -3.6793 C   0  0  0  0  0  0  0  0  0  0  0  0
   -3.8354    4.8540   -3.8048 C   0  0  0  0  0  0  0  0  0  0  0  0
   -4.2039    2.7889   -2.5346 N   0  0  0  0  0  0  0  0  0  0  0  0
   -3.0305    2.0796   -2.5018 C   0  0  0  0  0  0  0  0  0  0  0  0
   -2.2405    1.8348   -3.6416 C   0  0  0  0  0  0  0  0  0  0  0  0
   -1.0725    1.0576   -3.4567 C   0  0  0  0  0  0  0  0  0  0  0  0
   -0.7296    0.5763   -2.2309 N   0  0  0  0  0  0  0  0  0  0  0  0
   -1.5550    0.8702   -1.2114 C   0  0  0  0  0  0  0  0  0  0  0  0
   -2.6895    1.5950   -1.2751 N   0  0  0  0  0  0  0  0  0  0  0  0
   -1.1933    0.3720    0.0394 N   0  0  0  0  0  0  0  0  0  0  0  0
   -2.0046    0.6255    1.2086 C   0  0  0  0  0  0  0  0  0  0  0  0
   -0.0605   -0.3637    0.1815 C   0  0  0  0  0  0  0  0  0  0  0  0
    0.8931   -0.9917    0.3437 N   0  0  0  0  0  0  0  0  0  0  0  0
   -0.2314    0.7584   -4.4947 N   0  0  0  0  0  0  0  0  0  0  0  0
    0.9478   -0.0418   -4.2802 C   0  0  0  0  0  0  0  0  0  0  0  0
   -0.5095    1.2154   -5.8328 C   0  0  0  0  0  0  0  0  0  0  0  0
   -6.8611    2.0570   -4.4699 H   0  0  0  0  0  0  0  0  0  0  0  0
   -8.0275    2.8414   -3.3862 H   0  0  0  0  0  0  0  0  0  0  0  0
   -6.6539    1.9386   -2.7135 H   0  0  0  0  0  0  0  0  0  0  0  0
   -6.4516    4.5136   -4.3730 H   0  0  0  0  0  0  0  0  0  0  0  0
   -6.3074    4.4374   -2.6096 H   0  0  0  0  0  0  0  0  0  0  0  0
   -4.4888    2.9549   -4.6026 H   0  0  0  0  0  0  0  0  0  0  0  0
   -2.7667    4.6282   -3.8887 H   0  0  0  0  0  0  0  0  0  0  0  0
   -4.1407    5.4183   -4.6930 H   0  0  0  0  0  0  0  0  0  0  0  0
   -3.9805    5.4939   -2.9264 H   0  0  0  0  0  0  0  0  0  0  0  0
   -4.6217    3.0222   -1.6228 H   0  0  0  0  0  0  0  0  0  0  0  0
   -2.5197    2.2217   -4.6254 H   0  0  0  0  0  0  0  0  0  0  0  0
   -2.3746   -0.3157    1.6541 H   0  0  0  0  0  0  0  0  0  0  0  0
   -2.8610    1.2375    0.8921 H   0  0  0  0  0  0  0  0  0  0  0  0
   -1.4349    1.1692    1.9838 H   0  0  0  0  0  0  0  0  0  0  0  0
    1.8640    0.5050   -4.5762 H   0  0  0  0  0  0  0  0  0  0  0  0
    0.9135   -0.9783   -4.8705 H   0  0  0  0  0  0  0  0  0  0  0  0
    1.0047   -0.2910   -3.2121 H   0  0  0  0  0  0  0  0  0  0  0  0
    0.2961    0.8937   -6.5049 H   0  0  0  0  0  0  0  0  0  0  0  0
   -1.4633    0.8055   -6.2187 H   0  0  0  0  0  0  0  0  0  0  0  0
   -0.5784    2.3191   -5.8823 H   0  0  0  0  0  0  0  0  0  0  0  0
  1 20  1  0  0  0  0
  1 21  1  0  0  0  0
  2  1  1  0  0  0  0
  2 23  1  0  0  0  0
  3  2  1  0  0  0  0
  3  5  1  0  0  0  0
  4  3  1  0  0  0  0
  4 27  1  0  0  0  0
  5  6  1  0  0  0  0
  5 28  1  0  0  0  0
  6 11  2  0  0  0  0
  7  8  2  0  0  0  0
  7  6  1  0  0  0  0
  8  9  1  0  0  0  0
  9 10  2  0  0  0  0
 10 12  1  0  0  0  0
 11 10  1  0  0  0  0
 12 14  1  0  0  0  0  112.72
 12 13  1  0  0  0  0
 13 30  1  0  0  0  0
 13 32  1  0  0  0  0
 14 15  3  0  0  0  0
 16 17  1  0  0  0  0
 16  8  1  0  0  0  0
 17 35  1  0  0  0  0
 18 16  1  0  0  0  0
 19  1  1  0  0  0  0
 22  2  1  0  0  0  0
 24  3  1  0  0  0  0
 25  4  1  0  0  0  0
 26  4  1  0  0  0  0
 29  7  1  0  0  0  0
 31 13  1  0  0  0  0
 33 17  1  0  0  0  0
 34 17  1  0  0  0  0
 36 18  1  0  0  0  0
 37 18  1  0  0  0  0
 38 18  1  0  0  0  0
M  END
$$$$
