# Supplementary material for: A big data approach to the ultra-fast prediction of DFT-calculated bond energies
Source: J Cheminform. 2013 Jul 12;5:34. doi: 10.1186/1758-2946-5-34 (PMC3720218; doi:10.1186/1758-2946-5-34)
Supplement: Additional file 1 — Molecular structures with the calculated BDEs used for training machine learning methods. [file 1758-2946-5-34-S1.zip › BDE-Structures/ZINC00085310.sdf]

bond_energy_mol/ZINC00085310.out
 OpenBabel01301309493D

 15 15  0  0  0  0  0  0  0  0999 V2000
   -0.1815    4.0609    1.9360 C   0  0  0  0  0  0  0  0  0  0  0  0
    0.1265    5.3973    1.6696 C   0  0  0  0  0  0  0  0  0  0  0  0
    1.2040    5.6872    0.8248 C   0  0  0  0  0  0  0  0  0  0  0  0
    1.9568    4.7342    0.2591 N   0  0  0  0  0  0  0  0  0  0  0  0
    1.6529    3.4571    0.5148 C   0  0  0  0  0  0  0  0  0  0  0  0
    0.5913    3.0605    1.3512 C   0  0  0  0  0  0  0  0  0  0  0  0
    2.4449    2.4471   -0.0708 N   0  0  0  0  0  0  0  0  0  0  0  0
    3.4157    2.6665   -1.0110 N   0  0  0  0  0  0  0  0  0  0  0  0
    3.7576    3.8038   -1.2828 O   0  0  0  0  0  0  0  0  0  0  0  0
    3.8837    1.6363   -1.5100 O   0  0  0  0  0  0  0  0  0  0  0  0
   -1.0186    3.7984    2.5949 H   0  0  0  0  0  0  0  0  0  0  0  0
   -0.4650    6.2048    2.1164 H   0  0  0  0  0  0  0  0  0  0  0  0
    1.4673    6.7362    0.6007 H   0  0  0  0  0  0  0  0  0  0  0  0
    0.3844    1.9985    1.5314 H   0  0  0  0  0  0  0  0  0  0  0  0
    2.1793    1.4542    0.0547 H   0  0  0  0  0  0  0  0  0  0  0  0
  1 11  1  0  0  0  0
  2  1  1  0  0  0  0
  2 12  1  0  0  0  0
  3  2  2  0  0  0  0
  4  5  2  0  0  0  0
  4  3  1  0  0  0  0
  5  6  1  0  0  0  0
  6 14  1  0  0  0  0
  6  1  2  0  0  0  0
  7 15  1  0  0  0  0
  7  5  1  0  0  0  0
  8  7  1  0  0  0  0  31.52
  9  8  2  0  0  0  0
 10  8  2  0  0  0  0
 13  3  1  0  0  0  0
M  END
$$$$
