# Supplementary material for: A big data approach to the ultra-fast prediction of DFT-calculated bond energies
Source: J Cheminform. 2013 Jul 12;5:34. doi: 10.1186/1758-2946-5-34 (PMC3720218; doi:10.1186/1758-2946-5-34)
Supplement: Additional file 1 — Molecular structures with the calculated BDEs used for training machine learning methods. [file 1758-2946-5-34-S1.zip › BDE-Structures/ZINC00085438.sdf]

bond_energy_mol/ZINC00085438.out
 OpenBabel01301309493D

 29 31  0  0  0  0  0  0  0  0999 V2000
    4.6425    3.3266   -4.2514 C   0  0  0  0  0  0  0  0  0  0  0  0
    4.0776    2.6675   -3.0346 C   0  0  0  0  0  0  0  0  0  0  0  0
    4.7567    2.7805   -1.7699 C   0  0  0  0  0  0  0  0  0  0  0  0
    4.2879    2.2092   -0.6642 N   0  0  0  0  0  0  0  0  0  0  0  0
    3.1523    1.5298   -0.8123 N   0  0  0  0  0  0  0  0  0  0  0  0
    2.4584    0.8520    0.1499 C   0  0  0  0  0  0  0  0  0  0  0  0
    1.3361    0.3104   -0.5162 C   0  0  0  0  0  0  0  0  0  0  0  0
    1.3686    0.6614   -1.8402 N   0  0  0  0  0  0  0  0  0  0  0  0
    2.4776    1.4072   -2.0260 C   0  0  0  0  0  0  0  0  0  0  0  0
    2.9465    1.9841   -3.1539 N   0  0  0  0  0  0  0  0  0  0  0  0
    0.2624   -0.5059    0.0408 C   0  0  0  0  0  0  0  0  0  0  0  0
    0.2440   -0.8593    1.4025 C   0  0  0  0  0  0  0  0  0  0  0  0
   -0.7929   -1.6407    1.9109 C   0  0  0  0  0  0  0  0  0  0  0  0
   -1.8210   -2.0779    1.0708 C   0  0  0  0  0  0  0  0  0  0  0  0
   -1.8095   -1.7306   -0.2834 C   0  0  0  0  0  0  0  0  0  0  0  0
   -0.7760   -0.9500   -0.7978 C   0  0  0  0  0  0  0  0  0  0  0  0
    6.0289    3.5540   -1.6541 C   0  0  0  0  0  0  0  0  0  0  0  0
    5.6512    2.9480   -4.4697 H   0  0  0  0  0  0  0  0  0  0  0  0
    4.0047    3.1418   -5.1210 H   0  0  0  0  0  0  0  0  0  0  0  0
    4.7294    4.4126   -4.1046 H   0  0  0  0  0  0  0  0  0  0  0  0
    2.7917    0.8029    1.1893 H   0  0  0  0  0  0  0  0  0  0  0  0
    1.0487   -0.5192    2.0682 H   0  0  0  0  0  0  0  0  0  0  0  0
   -0.8011   -1.9128    2.9744 H   0  0  0  0  0  0  0  0  0  0  0  0
   -2.6357   -2.6928    1.4744 H   0  0  0  0  0  0  0  0  0  0  0  0
   -2.6173   -2.0743   -0.9426 H   0  0  0  0  0  0  0  0  0  0  0  0
   -0.7567   -0.6714   -1.8589 H   0  0  0  0  0  0  0  0  0  0  0  0
    6.8011    3.1374   -2.3160 H   0  0  0  0  0  0  0  0  0  0  0  0
    6.4033    3.5343   -0.6259 H   0  0  0  0  0  0  0  0  0  0  0  0
    5.8781    4.6012   -1.9519 H   0  0  0  0  0  0  0  0  0  0  0  0
  1 20  1  0  0  0  0  90.86
  1  2  1  0  0  0  0  98.26
  2  3  1  0  0  0  0
  3 17  1  0  0  0  0  101.31
  3  4  2  0  0  0  0
  5  4  1  0  0  0  0
  5  6  1  0  0  0  0
  6 21  1  0  0  0  0  128.79
  7 11  1  0  0  0  0  119.49
  7  6  2  0  0  0  0
  8  7  1  0  0  0  0
  9  8  2  0  0  0  0
  9  5  1  0  0  0  0
 10  2  2  0  0  0  0
 10  9  1  0  0  0  0
 11 12  2  0  0  0  0
 12 13  1  0  0  0  0
 12 22  1  0  0  0  0  116.28
 13 23  1  0  0  0  0  117.15
 14 24  1  0  0  0  0  117.42
 14 13  2  0  0  0  0
 15 14  1  0  0  0  0
 16 15  2  0  0  0  0
 16 11  1  0  0  0  0
 17 28  1  0  0  0  0  94.13
 18  1  1  0  0  0  0  90.86
 19  1  1  0  0  0  0  90.86
 25 15  1  0  0  0  0  117.06
 26 16  1  0  0  0  0  118.78
 27 17  1  0  0  0  0  94.13
 29 17  1  0  0  0  0  94.13
M  END
$$$$
