# Supplementary material for: A big data approach to the ultra-fast prediction of DFT-calculated bond energies
Source: J Cheminform. 2013 Jul 12;5:34. doi: 10.1186/1758-2946-5-34 (PMC3720218; doi:10.1186/1758-2946-5-34)
Supplement: Additional file 1 — Molecular structures with the calculated BDEs used for training machine learning methods. [file 1758-2946-5-34-S1.zip › BDE-Structures/ZINC00086485.sdf]

bond_energy_mol/ZINC00086485.out
 OpenBabel01301309493D

 19 21  0  0  0  0  0  0  0  0999 V2000
   -0.2480    1.2637    1.1227 C   0  0  0  0  0  0  0  0  0  0  0  0
    0.5535    0.1314    0.9117 C   0  0  0  0  0  0  0  0  0  0  0  0
    1.6459    0.1384    0.1469 N   0  0  0  0  0  0  0  0  0  0  0  0
    2.0406    1.2654   -0.4467 N   0  0  0  0  0  0  0  0  0  0  0  0
    1.3352    2.3874   -0.2905 C   0  0  0  0  0  0  0  0  0  0  0  0
    0.1530    2.4385    0.4969 C   0  0  0  0  0  0  0  0  0  0  0  0
   -0.5537    3.7080    0.5273 C   0  0  0  0  0  0  0  0  0  0  0  0
   -0.2133    4.7720   -0.3605 C   0  0  0  0  0  0  0  0  0  0  0  0
   -1.0353    5.7734   -0.1221 N   0  0  0  0  0  0  0  0  0  0  0  0
   -1.8695    5.3781    0.8865 O   0  0  0  0  0  0  0  0  0  0  0  0
   -1.5707    4.1134    1.2725 N   0  0  0  0  0  0  0  0  0  0  0  0
    0.8592    4.6518   -1.3830 C   0  0  0  0  0  0  0  0  0  0  0  0
    1.9000    3.6359   -0.9248 C   0  0  0  0  0  0  0  0  0  0  0  0
   -1.1513    1.2234    1.7445 H   0  0  0  0  0  0  0  0  0  0  0  0
    0.2823   -0.8311    1.3821 H   0  0  0  0  0  0  0  0  0  0  0  0
    0.4091    4.3232   -2.3412 H   0  0  0  0  0  0  0  0  0  0  0  0
    1.3382    5.6261   -1.5815 H   0  0  0  0  0  0  0  0  0  0  0  0
    2.5525    3.3580   -1.7698 H   0  0  0  0  0  0  0  0  0  0  0  0
    2.5619    4.1196   -0.1778 H   0  0  0  0  0  0  0  0  0  0  0  0
  1 14  1  0  0  0  0  117.35
  2  1  1  0  0  0  0
  2 15  1  0  0  0  0  115.24
  3  2  2  0  0  0  0
  4  5  2  0  0  0  0
  4  3  1  0  0  0  0
  5  6  1  0  0  0  0
  6  7  1  0  0  0  0
  6  1  2  0  0  0  0
  7 11  2  0  0  0  0
  8  9  2  0  0  0  0
  8  7  1  0  0  0  0
  9 10  1  0  0  0  0
 10 11  1  0  0  0  0
 12 13  1  0  0  0  0
 12  8  1  0  0  0  0
 13  5  1  0  0  0  0
 13 19  1  0  0  0  0  90.49
 16 12  1  0  0  0  0  91.43
 17 12  1  0  0  0  0  91.43
 18 13  1  0  0  0  0  90.49
M  END
$$$$
