# Supplementary material for: A big data approach to the ultra-fast prediction of DFT-calculated bond energies
Source: J Cheminform. 2013 Jul 12;5:34. doi: 10.1186/1758-2946-5-34 (PMC3720218; doi:10.1186/1758-2946-5-34)
Supplement: Additional file 1 — Molecular structures with the calculated BDEs used for training machine learning methods. [file 1758-2946-5-34-S1.zip › BDE-Structures/ZINC00087045.sdf]

bond_energy_mol/ZINC00087045.out
 OpenBabel01301309493D

 17 19  0  0  0  0  0  0  0  0999 V2000
   -0.7318   -1.2220   -0.3224 C   0  0  0  0  0  0  0  0  0  0  0  0
   -2.0670   -1.3318   -0.0573 C   0  0  0  0  0  0  0  0  0  0  0  0
   -2.7897   -0.1227    0.2235 C   0  0  0  0  0  0  0  0  0  0  0  0
   -2.1425    1.1516    0.2272 C   0  0  0  0  0  0  0  0  0  0  0  0
   -0.7335    1.2700   -0.0523 C   0  0  0  0  0  0  0  0  0  0  0  0
   -0.0382    0.0555   -0.3280 C   0  0  0  0  0  0  0  0  0  0  0  0
    1.2840    0.0345   -0.6046 N   0  0  0  0  0  0  0  0  0  0  0  0
    1.9740    1.1613   -0.6258 N   0  0  0  0  0  0  0  0  0  0  0  0
    1.3690    2.3341   -0.3733 C   0  0  0  0  0  0  0  0  0  0  0  0
    0.0096    2.4520   -0.0785 C   0  0  0  0  0  0  0  0  0  0  0  0
   -3.0621    2.0685    0.5173 N   0  0  0  0  0  0  0  0  0  0  0  0
   -4.2319    1.4128    0.6891 O   0  0  0  0  0  0  0  0  0  0  0  0
   -4.0737    0.0816    0.5120 N   0  0  0  0  0  0  0  0  0  0  0  0
   -0.1385   -2.1194   -0.5425 H   0  0  0  0  0  0  0  0  0  0  0  0
   -2.5751   -2.3041   -0.0572 H   0  0  0  0  0  0  0  0  0  0  0  0
    2.0076    3.2348   -0.4083 H   0  0  0  0  0  0  0  0  0  0  0  0
   -0.4552    3.4256    0.1233 H   0  0  0  0  0  0  0  0  0  0  0  0
  1  2  2  0  0  0  0
  2 15  1  0  0  0  0  119.93
  2  3  1  0  0  0  0
  3  4  1  0  0  0  0
  3 13  2  0  0  0  0
  4 11  2  0  0  0  0
  5  4  1  0  0  0  0
  6  1  1  0  0  0  0
  6  5  2  0  0  0  0
  7  6  1  0  0  0  0
  8  7  2  0  0  0  0
  8  9  1  0  0  0  0
  9 10  2  0  0  0  0
 10  5  1  0  0  0  0
 10 17  1  0  0  0  0  117.44
 11 12  1  0  0  0  0
 13 12  1  0  0  0  0
 14  1  1  0  0  0  0  120.51
 16  9  1  0  0  0  0  116.29
M  END
$$$$
