# Supplementary material for: A big data approach to the ultra-fast prediction of DFT-calculated bond energies
Source: J Cheminform. 2013 Jul 12;5:34. doi: 10.1186/1758-2946-5-34 (PMC3720218; doi:10.1186/1758-2946-5-34)
Supplement: Additional file 1 — Molecular structures with the calculated BDEs used for training machine learning methods. [file 1758-2946-5-34-S1.zip › BDE-Structures/ZINC00090481.sdf]

bond_energy_mol/ZINC00090481.out
 OpenBabel01301309493D

 24 24  0  0  0  0  0  0  0  0999 V2000
    2.1565    0.5930   -2.0500 C   0  0  0  0  0  0  0  0  0  0  0  0
    1.3046    1.1602   -0.9488 C   0  0  0  0  0  0  0  0  0  0  0  0
    2.1831    1.4858    0.1702 O   0  0  0  0  0  0  0  0  0  0  0  0
    1.5862    2.0454    1.2781 C   0  0  0  0  0  0  0  0  0  0  0  0
    0.2012    2.2883    1.3866 C   0  0  0  0  0  0  0  0  0  0  0  0
   -0.3064    2.8878    2.5371 C   0  0  0  0  0  0  0  0  0  0  0  0
    0.5269    3.2474    3.6138 C   0  0  0  0  0  0  0  0  0  0  0  0
    1.9063    2.9401    3.5070 C   0  0  0  0  0  0  0  0  0  0  0  0
    2.4402    2.3653    2.3465 C   0  0  0  0  0  0  0  0  0  0  0  0
    2.7957    3.1340    4.6159 N   0  0  0  0  0  0  0  0  0  0  0  0
    2.3400    3.5245    5.6987 O   0  0  0  0  0  0  0  0  0  0  0  0
    3.9914    2.8603    4.4631 O   0  0  0  0  0  0  0  0  0  0  0  0
   -0.2099    3.9708    5.0395 S   0  0  0  0  0  0  0  0  0  0  0  0
    0.7077    5.5453    5.2393 N   0  0  0  0  0  0  0  0  0  0  0  0
    2.9086    1.3211   -2.3733 H   0  0  0  0  0  0  0  0  0  0  0  0
    1.5367    0.3299   -2.9142 H   0  0  0  0  0  0  0  0  0  0  0  0
    2.6784   -0.3089   -1.7117 H   0  0  0  0  0  0  0  0  0  0  0  0
    0.5393    0.4260   -0.6118 H   0  0  0  0  0  0  0  0  0  0  0  0
    0.7780    2.0825   -1.2805 H   0  0  0  0  0  0  0  0  0  0  0  0
   -0.4849    2.0279    0.5728 H   0  0  0  0  0  0  0  0  0  0  0  0
   -1.3829    3.0885    2.6059 H   0  0  0  0  0  0  0  0  0  0  0  0
    3.5158    2.1541    2.2946 H   0  0  0  0  0  0  0  0  0  0  0  0
    1.3256    5.5383    6.0610 H   0  0  0  0  0  0  0  0  0  0  0  0
    0.0800    6.3577    5.2266 H   0  0  0  0  0  0  0  0  0  0  0  0
  1 17  1  0  0  0  0
  1  2  1  0  0  0  0
  2 18  1  0  0  0  0
  2  3  1  0  0  0  0
  3  4  1  0  0  0  0
  4  5  2  0  0  0  0
  4  9  1  0  0  0  0
  5  6  1  0  0  0  0
  6 21  1  0  0  0  0
  6  7  2  0  0  0  0
  7 13  1  0  0  0  0
  8  7  1  0  0  0  0
  8 10  1  0  0  0  0
  9  8  2  0  0  0  0
 10 11  2  0  0  0  0
 12 10  2  0  0  0  0
 13 14  1  0  0  0  0  49.67
 14 23  1  0  0  0  0
 15  1  1  0  0  0  0
 16  1  1  0  0  0  0
 19  2  1  0  0  0  0
 20  5  1  0  0  0  0
 22  9  1  0  0  0  0
 24 14  1  0  0  0  0
M  END
$$$$
