# Supplementary material for: A big data approach to the ultra-fast prediction of DFT-calculated bond energies
Source: J Cheminform. 2013 Jul 12;5:34. doi: 10.1186/1758-2946-5-34 (PMC3720218; doi:10.1186/1758-2946-5-34)
Supplement: Additional file 1 — Molecular structures with the calculated BDEs used for training machine learning methods. [file 1758-2946-5-34-S1.zip › BDE-Structures/ZINC00090920.sdf]

bond_energy_mol/ZINC00090920.out
 OpenBabel01301309493D

 21 21  0  0  0  0  0  0  0  0999 V2000
    0.0614    1.7707    2.3985 C   0  0  0  0  0  0  0  0  0  0  0  0
   -1.0652    1.2969    3.3065 C   0  0  0  0  0  0  0  0  0  0  0  0
   -2.3677    2.5771    3.4637 S   0  0  0  0  0  0  0  0  0  0  0  0
   -2.6531    2.8968    1.6790 C   0  0  0  0  0  0  0  0  0  0  0  0
   -1.3497    3.1836    0.9522 C   0  0  0  0  0  0  0  0  0  0  0  0
   -0.4197    2.0699    1.0642 N   0  0  0  0  0  0  0  0  0  0  0  0
   -0.1290    1.3451   -0.0699 C   0  0  0  0  0  0  0  0  0  0  0  0
   -0.6125    1.6636   -1.1565 O   0  0  0  0  0  0  0  0  0  0  0  0
    0.8167    0.1546    0.0763 C   0  0  0  0  0  0  0  0  0  0  0  0
    1.0229   -0.5384   -1.1906 C   0  0  0  0  0  0  0  0  0  0  0  0
    1.2163   -1.1164   -2.1596 N   0  0  0  0  0  0  0  0  0  0  0  0
    0.8487    0.9935    2.3498 H   0  0  0  0  0  0  0  0  0  0  0  0
    0.5341    2.6812    2.8309 H   0  0  0  0  0  0  0  0  0  0  0  0
   -0.6706    1.0851    4.3124 H   0  0  0  0  0  0  0  0  0  0  0  0
   -1.4986    0.3577    2.9167 H   0  0  0  0  0  0  0  0  0  0  0  0
   -3.3294    3.7621    1.5945 H   0  0  0  0  0  0  0  0  0  0  0  0
   -3.1637    2.0321    1.2177 H   0  0  0  0  0  0  0  0  0  0  0  0
   -0.8766    4.1062    1.3568 H   0  0  0  0  0  0  0  0  0  0  0  0
   -1.5440    3.3339   -0.1275 H   0  0  0  0  0  0  0  0  0  0  0  0
    1.8013    0.4903    0.4553 H   0  0  0  0  0  0  0  0  0  0  0  0
    0.4151   -0.5699    0.8106 H   0  0  0  0  0  0  0  0  0  0  0  0
  1 13  1  0  0  0  0
  1  2  1  0  0  0  0
  2  3  1  0  0  0  0
  2 14  1  0  0  0  0
  4  3  1  0  0  0  0
  5  6  1  0  0  0  0
  5 18  1  0  0  0  0
  5  4  1  0  0  0  0
  6  1  1  0  0  0  0
  7  9  1  0  0  0  0
  7  6  1  0  0  0  0
  8  7  2  0  0  0  0
  9 20  1  0  0  0  0
  9 21  1  0  0  0  0
 10  9  1  0  0  0  0  114.46
 11 10  3  0  0  0  0
 12  1  1  0  0  0  0
 15  2  1  0  0  0  0
 16  4  1  0  0  0  0
 17  4  1  0  0  0  0
 19  5  1  0  0  0  0
M  END
$$$$
