# Supplementary material for: A big data approach to the ultra-fast prediction of DFT-calculated bond energies
Source: J Cheminform. 2013 Jul 12;5:34. doi: 10.1186/1758-2946-5-34 (PMC3720218; doi:10.1186/1758-2946-5-34)
Supplement: Additional file 1 — Molecular structures with the calculated BDEs used for training machine learning methods. [file 1758-2946-5-34-S1.zip › BDE-Structures/ZINC00090924.sdf]

bond_energy_mol/ZINC00090924.out
 OpenBabel01301309493D

 27 27  0  0  0  0  0  0  0  0999 V2000
   -4.6090    3.1187   -0.5080 C   0  0  0  0  0  0  0  0  0  0  0  0
   -3.2318    2.8048   -1.0182 C   0  0  0  0  0  0  0  0  0  0  0  0
   -2.7300    1.6304   -0.2863 O   0  0  0  0  0  0  0  0  0  0  0  0
   -1.4571    1.2394   -0.7329 C   0  0  0  0  0  0  0  0  0  0  0  0
   -0.8927    1.8490   -1.6233 O   0  0  0  0  0  0  0  0  0  0  0  0
   -0.9436    0.0623   -0.0134 C   0  0  0  0  0  0  0  0  0  0  0  0
   -1.6650   -0.5473    0.9916 C   0  0  0  0  0  0  0  0  0  0  0  0
   -1.1911   -1.6352    1.6565 N   0  0  0  0  0  0  0  0  0  0  0  0
   -1.8992   -2.2641    2.6711 C   0  0  0  0  0  0  0  0  0  0  0  0
   -1.4921   -3.4107    3.4229 C   0  0  0  0  0  0  0  0  0  0  0  0
   -2.5471   -3.6218    4.2902 C   0  0  0  0  0  0  0  0  0  0  0  0
   -3.5052   -2.6824    4.0778 O   0  0  0  0  0  0  0  0  0  0  0  0
   -3.0932   -1.8399    3.0668 N   0  0  0  0  0  0  0  0  0  0  0  0
   -2.7798   -4.6395    5.3385 C   0  0  0  0  0  0  0  0  0  0  0  0
    0.3426   -0.4808   -0.3545 C   0  0  0  0  0  0  0  0  0  0  0  0
    1.3594   -0.9755   -0.5681 N   0  0  0  0  0  0  0  0  0  0  0  0
   -4.5880    3.3468    0.5639 H   0  0  0  0  0  0  0  0  0  0  0  0
   -5.0218    3.9864   -1.0351 H   0  0  0  0  0  0  0  0  0  0  0  0
   -5.2861    2.2705   -0.6617 H   0  0  0  0  0  0  0  0  0  0  0  0
   -3.2369    2.5649   -2.1010 H   0  0  0  0  0  0  0  0  0  0  0  0
   -2.5282    3.6462   -0.8525 H   0  0  0  0  0  0  0  0  0  0  0  0
   -2.6539   -0.1776    1.2970 H   0  0  0  0  0  0  0  0  0  0  0  0
   -0.2659   -2.0101    1.3943 H   0  0  0  0  0  0  0  0  0  0  0  0
   -0.5694   -3.9864    3.3368 H   0  0  0  0  0  0  0  0  0  0  0  0
   -2.9239   -4.1648    6.3188 H   0  0  0  0  0  0  0  0  0  0  0  0
   -3.6836   -5.2251    5.1207 H   0  0  0  0  0  0  0  0  0  0  0  0
   -1.9293   -5.3251    5.4057 H   0  0  0  0  0  0  0  0  0  0  0  0
  1 17  1  0  0  0  0
  2 21  1  0  0  0  0
  2  1  1  0  0  0  0
  2  3  1  0  0  0  0
  4  3  1  0  0  0  0
  4  6  1  0  0  0  0  105.39
  5  4  2  0  0  0  0
  6  7  1  0  0  0  0  133.98
  7 22  1  0  0  0  0
  7  8  2  0  0  0  0  103.60
  8  9  1  0  0  0  0
  9 13  2  0  0  0  0
  9 10  1  0  0  0  0
 10 11  2  0  0  0  0
 11 14  1  0  0  0  0
 12 11  1  0  0  0  0
 13 12  1  0  0  0  0
 14 27  1  0  0  0  0
 14 25  1  0  0  0  0
 15  6  1  0  0  0  0  141.22
 16 15  3  0  0  0  0
 18  1  1  0  0  0  0
 19  1  1  0  0  0  0
 20  2  1  0  0  0  0
 23  8  1  0  0  0  0
 24 10  1  0  0  0  0
 26 14  1  0  0  0  0
M  RAD  1   6   2
M  END
$$$$
