# Supplementary material for: A big data approach to the ultra-fast prediction of DFT-calculated bond energies
Source: J Cheminform. 2013 Jul 12;5:34. doi: 10.1186/1758-2946-5-34 (PMC3720218; doi:10.1186/1758-2946-5-34)
Supplement: Additional file 1 — Molecular structures with the calculated BDEs used for training machine learning methods. [file 1758-2946-5-34-S1.zip › BDE-Structures/ZINC00090929.sdf]

bond_energy_mol/ZINC00090929.out
 OpenBabel01301309493D

 19 19  0  0  0  0  0  0  0  0999 V2000
   -1.6963    6.0438    3.5379 C   0  0  0  0  0  0  0  0  0  0  0  0
   -1.7569    4.7531    2.8176 C   0  0  0  0  0  0  0  0  0  0  0  0
   -0.8305    4.0820    2.0415 C   0  0  0  0  0  0  0  0  0  0  0  0
   -1.5214    2.8941    1.6461 C   0  0  0  0  0  0  0  0  0  0  0  0
   -2.7497    2.8725    2.1489 N   0  0  0  0  0  0  0  0  0  0  0  0
   -2.9047    4.0300    2.8824 O   0  0  0  0  0  0  0  0  0  0  0  0
   -1.0338    1.8676    0.8484 N   0  0  0  0  0  0  0  0  0  0  0  0
   -1.7797    0.7742    0.5221 C   0  0  0  0  0  0  0  0  0  0  0  0
   -1.2769   -0.2327   -0.2710 C   0  0  0  0  0  0  0  0  0  0  0  0
   -2.0704   -1.3792   -0.6095 C   0  0  0  0  0  0  0  0  0  0  0  0
   -2.7188   -2.2920   -0.8719 N   0  0  0  0  0  0  0  0  0  0  0  0
    0.0661   -0.1462   -0.7732 C   0  0  0  0  0  0  0  0  0  0  0  0
    1.1486   -0.0141   -1.1405 N   0  0  0  0  0  0  0  0  0  0  0  0
   -0.7235    6.5226    3.3892 H   0  0  0  0  0  0  0  0  0  0  0  0
   -2.4796    6.7268    3.1820 H   0  0  0  0  0  0  0  0  0  0  0  0
   -1.8521    5.8976    4.6158 H   0  0  0  0  0  0  0  0  0  0  0  0
    0.1857    4.3914    1.7931 H   0  0  0  0  0  0  0  0  0  0  0  0
   -0.0699    1.9374    0.4875 H   0  0  0  0  0  0  0  0  0  0  0  0
   -2.8002    0.7442    0.9270 H   0  0  0  0  0  0  0  0  0  0  0  0
  1 16  1  0  0  0  0
  2  6  1  0  0  0  0
  2  1  1  0  0  0  0
  3  2  2  0  0  0  0
  4  3  1  0  0  0  0
  4  5  2  0  0  0  0
  5  6  1  0  0  0  0
  7  4  1  0  0  0  0
  8  7  2  0  0  0  0  105.68
  8 19  1  0  0  0  0
  9  8  1  0  0  0  0
 10  9  1  0  0  0  0  133.27
 11 10  3  0  0  0  0
 12  9  1  0  0  0  0  133.27
 13 12  3  0  0  0  0
 14  1  1  0  0  0  0
 15  1  1  0  0  0  0
 17  3  1  0  0  0  0
 18  7  1  0  0  0  0  93.30
M  RAD  1   9   2
M  END
$$$$
