# Supplementary material for: A big data approach to the ultra-fast prediction of DFT-calculated bond energies
Source: J Cheminform. 2013 Jul 12;5:34. doi: 10.1186/1758-2946-5-34 (PMC3720218; doi:10.1186/1758-2946-5-34)
Supplement: Additional file 1 — Molecular structures with the calculated BDEs used for training machine learning methods. [file 1758-2946-5-34-S1.zip › BDE-Structures/ZINC00091957.sdf]

bond_energy_mol/ZINC00091957.out
 OpenBabel01301309493D

 35 35  0  0  0  0  0  0  0  0999 V2000
   -0.1120    0.8122    5.2659 C   0  0  0  0  0  0  0  0  0  0  0  0
   -1.0290    0.3051    4.1760 C   0  0  0  0  0  0  0  0  0  0  0  0
   -2.1637   -0.0362    4.3855 O   0  0  0  0  0  0  0  0  0  0  0  0
   -0.4153    0.2421    2.7634 C   0  0  0  0  0  0  0  0  0  0  0  0
   -1.4292    0.6765    1.7413 C   0  0  0  0  0  0  0  0  0  0  0  0
   -1.1300    1.5761    0.8886 N   0  0  0  0  0  0  0  0  0  0  0  0
   -2.1389    1.9771   -0.0769 C   0  0  0  0  0  0  0  0  0  0  0  0
   -1.6210    1.7923   -1.5069 C   0  0  0  0  0  0  0  0  0  0  0  0
   -0.1825    2.2302   -1.7065 C   0  0  0  0  0  0  0  0  0  0  0  0
    0.0473    3.7202   -1.5295 C   0  0  0  0  0  0  0  0  0  0  0  0
   -0.1812    4.1888   -0.0947 C   0  0  0  0  0  0  0  0  0  0  0  0
   -1.5786    4.4019    0.2046 N   0  0  0  0  0  0  0  0  0  0  0  0
   -2.5443    3.4296    0.1705 C   0  0  0  0  0  0  0  0  0  0  0  0
   -3.7285    3.7393    0.3284 O   0  0  0  0  0  0  0  0  0  0  0  0
    0.0029   -1.2209    2.5031 C   0  0  0  0  0  0  0  0  0  0  0  0
   -0.7850   -2.0507    2.1313 O   0  0  0  0  0  0  0  0  0  0  0  0
    1.4608   -1.5331    2.7559 C   0  0  0  0  0  0  0  0  0  0  0  0
   -0.5971    0.7394    6.2439 H   0  0  0  0  0  0  0  0  0  0  0  0
    0.8209    0.2344    5.2844 H   0  0  0  0  0  0  0  0  0  0  0  0
    0.1514    1.8607    5.0783 H   0  0  0  0  0  0  0  0  0  0  0  0
    0.4846    0.8901    2.7186 H   0  0  0  0  0  0  0  0  0  0  0  0
   -2.4232    0.1677    1.7822 H   0  0  0  0  0  0  0  0  0  0  0  0
   -3.0664    1.3600    0.0418 H   0  0  0  0  0  0  0  0  0  0  0  0
   -1.6956    0.7215   -1.7693 H   0  0  0  0  0  0  0  0  0  0  0  0
   -2.2856    2.3335   -2.2040 H   0  0  0  0  0  0  0  0  0  0  0  0
    0.1363    1.9391   -2.7238 H   0  0  0  0  0  0  0  0  0  0  0  0
    0.4629    1.6770   -1.0005 H   0  0  0  0  0  0  0  0  0  0  0  0
   -0.6021    4.2916   -2.2162 H   0  0  0  0  0  0  0  0  0  0  0  0
    1.0895    3.9508   -1.8126 H   0  0  0  0  0  0  0  0  0  0  0  0
    0.3400    5.1508    0.0704 H   0  0  0  0  0  0  0  0  0  0  0  0
    0.2558    3.4511    0.6139 H   0  0  0  0  0  0  0  0  0  0  0  0
   -1.9091    5.3713    0.3062 H   0  0  0  0  0  0  0  0  0  0  0  0
    1.7468   -1.2364    3.7731 H   0  0  0  0  0  0  0  0  0  0  0  0
    2.0933   -0.9719    2.0568 H   0  0  0  0  0  0  0  0  0  0  0  0
    1.6547   -2.6023    2.6282 H   0  0  0  0  0  0  0  0  0  0  0  0
  1 19  1  0  0  0  0
  1 18  1  0  0  0  0
  2  3  2  0  0  0  0
  2  1  1  0  0  0  0
  4  2  1  0  0  0  0
  5 22  1  0  0  0  0
  5  4  1  0  0  0  0
  6  5  2  0  0  0  0
  7 23  1  0  0  0  0
  7 13  1  0  0  0  0
  7  6  1  0  0  0  0  64.57
  8  7  1  0  0  0  0
  9 10  1  0  0  0  0
  9  8  1  0  0  0  0
  9 27  1  0  0  0  0
 10 11  1  0  0  0  0
 11 30  1  0  0  0  0
 11 12  1  0  0  0  0
 11 31  1  0  0  0  0
 12 32  1  0  0  0  0
 13 12  1  0  0  0  0
 13 14  2  0  0  0  0
 15 17  1  0  0  0  0
 15  4  1  0  0  0  0
 16 15  2  0  0  0  0
 17 33  1  0  0  0  0
 20  1  1  0  0  0  0
 21  4  1  0  0  0  0
 24  8  1  0  0  0  0
 25  8  1  0  0  0  0
 26  9  1  0  0  0  0
 28 10  1  0  0  0  0
 29 10  1  0  0  0  0
 34 17  1  0  0  0  0
 35 17  1  0  0  0  0
M  END
$$$$
