# Supplementary material for: A big data approach to the ultra-fast prediction of DFT-calculated bond energies
Source: J Cheminform. 2013 Jul 12;5:34. doi: 10.1186/1758-2946-5-34 (PMC3720218; doi:10.1186/1758-2946-5-34)
Supplement: Additional file 1 — Molecular structures with the calculated BDEs used for training machine learning methods. [file 1758-2946-5-34-S1.zip › BDE-Structures/ZINC00092362.sdf]

bond_energy_mol/ZINC00092362.out
 OpenBabel01301309493D

 23 24  0  0  0  0  0  0  0  0999 V2000
    1.4935    2.2517    0.1232 C   0  0  0  0  0  0  0  0  0  0  0  0
    0.1214    2.2839    0.3860 C   0  0  0  0  0  0  0  0  0  0  0  0
   -0.6406    1.1224    0.2676 C   0  0  0  0  0  0  0  0  0  0  0  0
   -0.0287   -0.0816   -0.1190 C   0  0  0  0  0  0  0  0  0  0  0  0
    1.3510   -0.1094   -0.3823 C   0  0  0  0  0  0  0  0  0  0  0  0
    2.1063    1.0563   -0.2617 C   0  0  0  0  0  0  0  0  0  0  0  0
   -0.9958   -1.5639   -0.2735 S   0  0  0  0  0  0  0  0  0  0  0  0
   -2.4021   -1.2208   -0.4461 O   0  0  0  0  0  0  0  0  0  0  0  0
   -0.2990   -2.5226   -1.1224 O   0  0  0  0  0  0  0  0  0  0  0  0
   -0.8612   -2.2349    1.4369 N   0  0  0  0  0  0  0  0  0  0  0  0
    0.1619   -3.0396    1.8902 C   0  0  0  0  0  0  0  0  0  0  0  0
   -0.0294   -3.2352    3.2472 C   0  0  0  0  0  0  0  0  0  0  0  0
   -1.1973   -2.5097    3.6235 C   0  0  0  0  0  0  0  0  0  0  0  0
   -1.6867   -1.8914    2.4859 C   0  0  0  0  0  0  0  0  0  0  0  0
    2.0904    3.1680    0.2158 H   0  0  0  0  0  0  0  0  0  0  0  0
   -0.3585    3.2245    0.6843 H   0  0  0  0  0  0  0  0  0  0  0  0
   -1.7194    1.1476    0.4670 H   0  0  0  0  0  0  0  0  0  0  0  0
    1.8295   -1.0473   -0.6911 H   0  0  0  0  0  0  0  0  0  0  0  0
    3.1831    1.0342   -0.4715 H   0  0  0  0  0  0  0  0  0  0  0  0
    0.9280   -3.4292    1.2155 H   0  0  0  0  0  0  0  0  0  0  0  0
    0.5977   -3.8404    3.9041 H   0  0  0  0  0  0  0  0  0  0  0  0
   -1.6326   -2.4550    4.6227 H   0  0  0  0  0  0  0  0  0  0  0  0
   -2.5659   -1.2588    2.3413 H   0  0  0  0  0  0  0  0  0  0  0  0
  1 15  1  0  0  0  0  117.88
  1  2  2  0  0  0  0
  2 16  1  0  0  0  0  117.98
  3  2  1  0  0  0  0
  3 17  1  0  0  0  0  118.90
  4  3  2  0  0  0  0
  5  6  2  0  0  0  0
  5  4  1  0  0  0  0
  6  1  1  0  0  0  0
  7  4  1  0  0  0  0  69.34
  7 10  1  0  0  0  0  42.24
  8  7  2  0  0  0  0  88.97
  9  7  2  0  0  0  0  89.04
 10 11  1  0  0  0  0
 10 14  1  0  0  0  0
 11 12  2  0  0  0  0
 12 13  1  0  0  0  0
 12 21  1  0  0  0  0  123.44
 13 22  1  0  0  0  0  123.47
 14 13  2  0  0  0  0
 18  5  1  0  0  0  0  118.90
 19  6  1  0  0  0  0  117.99
 20 11  1  0  0  0  0  127.48
 23 14  1  0  0  0  0  127.50
M  END
$$$$
