# Supplementary material for: A big data approach to the ultra-fast prediction of DFT-calculated bond energies
Source: J Cheminform. 2013 Jul 12;5:34. doi: 10.1186/1758-2946-5-34 (PMC3720218; doi:10.1186/1758-2946-5-34)
Supplement: Additional file 1 — Molecular structures with the calculated BDEs used for training machine learning methods. [file 1758-2946-5-34-S1.zip › BDE-Structures/ZINC00093624.sdf]

bond_energy_mol/ZINC00093624.out
 OpenBabel01301309493D

 16 16  0  0  0  0  0  0  0  0999 V2000
   -2.8089    2.4551   -4.4598 C   0  0  0  0  0  0  0  0  0  0  0  0
   -1.7674    2.3189   -5.3634 C   0  0  0  0  0  0  0  0  0  0  0  0
   -0.4875    1.4298   -4.6331 S   0  0  0  0  0  0  0  0  0  0  0  0
   -1.4079    1.2903   -3.1718 C   0  0  0  0  0  0  0  0  0  0  0  0
   -2.5988    1.8764   -3.2360 N   0  0  0  0  0  0  0  0  0  0  0  0
   -0.9669    0.6371   -2.0357 N   0  0  0  0  0  0  0  0  0  0  0  0
   -1.7285    0.5520   -0.9045 C   0  0  0  0  0  0  0  0  0  0  0  0
   -1.2768   -0.1016    0.2190 C   0  0  0  0  0  0  0  0  0  0  0  0
   -2.0825   -0.1876    1.4035 C   0  0  0  0  0  0  0  0  0  0  0  0
   -2.7396   -0.2484    2.3450 N   0  0  0  0  0  0  0  0  0  0  0  0
    0.0227   -0.7143    0.2193 C   0  0  0  0  0  0  0  0  0  0  0  0
    1.0712   -1.1831    0.1527 N   0  0  0  0  0  0  0  0  0  0  0  0
   -3.7514    2.9794   -4.6649 H   0  0  0  0  0  0  0  0  0  0  0  0
   -1.7302    2.7016   -6.3839 H   0  0  0  0  0  0  0  0  0  0  0  0
   -0.0329    0.1979   -2.0376 H   0  0  0  0  0  0  0  0  0  0  0  0
   -2.7143    1.0346   -0.9514 H   0  0  0  0  0  0  0  0  0  0  0  0
  1  5  1  0  0  0  0
  2  3  1  0  0  0  0
  2  1  2  0  0  0  0
  3  4  1  0  0  0  0
  4  6  1  0  0  0  0
  5  4  2  0  0  0  0
  6  7  2  0  0  0  0  95.93
  7  8  1  0  0  0  0
  8 11  1  0  0  0  0  132.88
  8  9  1  0  0  0  0  132.88
  9 10  3  0  0  0  0
 12 11  3  0  0  0  0
 13  1  1  0  0  0  0
 14  2  1  0  0  0  0
 15  6  1  0  0  0  0  86.90
 16  7  1  0  0  0  0
M  RAD  1   8   2
M  END
$$$$
