# Supplementary material for: A big data approach to the ultra-fast prediction of DFT-calculated bond energies
Source: J Cheminform. 2013 Jul 12;5:34. doi: 10.1186/1758-2946-5-34 (PMC3720218; doi:10.1186/1758-2946-5-34)
Supplement: Additional file 1 — Molecular structures with the calculated BDEs used for training machine learning methods. [file 1758-2946-5-34-S1.zip › BDE-Structures/ZINC00096139.sdf]

bond_energy_mol/ZINC00096139.out
 OpenBabel01301309493D

 23 23  0  0  0  0  0  0  0  0999 V2000
   -2.0399   -2.6217    1.2296 C   0  0  0  0  0  0  0  0  0  0  0  0
   -2.2584   -1.5539   -0.2301 S   0  0  0  0  0  0  0  0  0  0  0  0
   -3.6825   -1.2013   -0.3273 O   0  0  0  0  0  0  0  0  0  0  0  0
   -1.5691   -2.1964   -1.3528 O   0  0  0  0  0  0  0  0  0  0  0  0
   -1.3854   -0.0796    0.2474 C   0  0  0  0  0  0  0  0  0  0  0  0
   -2.0731    1.0697    0.5598 C   0  0  0  0  0  0  0  0  0  0  0  0
   -1.4358    2.2192    0.9156 N   0  0  0  0  0  0  0  0  0  0  0  0
   -2.1111    3.3943    1.2240 C   0  0  0  0  0  0  0  0  0  0  0  0
   -1.3456    4.4539    1.5551 N   0  0  0  0  0  0  0  0  0  0  0  0
   -1.9845    5.5907    1.8554 C   0  0  0  0  0  0  0  0  0  0  0  0
   -3.3806    5.6733    1.8275 C   0  0  0  0  0  0  0  0  0  0  0  0
   -4.0881    4.5200    1.4725 C   0  0  0  0  0  0  0  0  0  0  0  0
   -3.4581    3.3787    1.1707 N   0  0  0  0  0  0  0  0  0  0  0  0
    0.0457   -0.0875    0.3258 C   0  0  0  0  0  0  0  0  0  0  0  0
    1.1930   -0.0646    0.4144 N   0  0  0  0  0  0  0  0  0  0  0  0
   -2.5307   -3.5845    1.0501 H   0  0  0  0  0  0  0  0  0  0  0  0
   -2.4846   -2.1720    2.1214 H   0  0  0  0  0  0  0  0  0  0  0  0
   -0.9802   -2.8103    1.4214 H   0  0  0  0  0  0  0  0  0  0  0  0
   -3.1715    1.1211    0.5206 H   0  0  0  0  0  0  0  0  0  0  0  0
   -0.4035    2.2268    0.9574 H   0  0  0  0  0  0  0  0  0  0  0  0
   -1.3690    6.4672    2.1277 H   0  0  0  0  0  0  0  0  0  0  0  0
   -3.9004    6.6058    2.0740 H   0  0  0  0  0  0  0  0  0  0  0  0
   -5.1925    4.5209    1.4320 H   0  0  0  0  0  0  0  0  0  0  0  0
  1 18  1  0  0  0  0
  1 17  1  0  0  0  0
  2  5  1  0  0  0  0
  2  1  1  0  0  0  0
  3  2  2  0  0  0  0
  4  2  2  0  0  0  0
  5 14  1  0  0  0  0  135.11
  5  6  1  0  0  0  0
  6  7  2  0  0  0  0
  7 20  1  0  0  0  0  105.37
  7  8  1  0  0  0  0
  8  9  1  0  0  0  0
  9 10  2  0  0  0  0
 10 21  1  0  0  0  0
 11 10  1  0  0  0  0
 11 22  1  0  0  0  0
 12 11  2  0  0  0  0
 13  8  2  0  0  0  0
 13 12  1  0  0  0  0
 14 15  3  0  0  0  0
 16  1  1  0  0  0  0
 19  6  1  0  0  0  0
 23 12  1  0  0  0  0
M  RAD  1   5   2
M  END
$$$$
