# Supplementary material for: A big data approach to the ultra-fast prediction of DFT-calculated bond energies
Source: J Cheminform. 2013 Jul 12;5:34. doi: 10.1186/1758-2946-5-34 (PMC3720218; doi:10.1186/1758-2946-5-34)
Supplement: Additional file 1 — Molecular structures with the calculated BDEs used for training machine learning methods. [file 1758-2946-5-34-S1.zip › BDE-Structures/ZINC00097324.sdf]

bond_energy_mol/ZINC00097324.out
 OpenBabel01301309493D

 23 24  0  0  0  0  0  0  0  0999 V2000
   -4.8699   -3.6046   -1.6421 C   0  0  0  0  0  0  0  0  0  0  0  0
   -4.2745   -2.5804   -2.4449 C   0  0  0  0  0  0  0  0  0  0  0  0
   -3.5174   -1.8048   -1.5946 C   0  0  0  0  0  0  0  0  0  0  0  0
   -3.6175   -2.2952   -0.3121 O   0  0  0  0  0  0  0  0  0  0  0  0
   -4.4441   -3.3941   -0.3531 C   0  0  0  0  0  0  0  0  0  0  0  0
   -2.6902   -0.5902   -1.8223 C   0  0  0  0  0  0  0  0  0  0  0  0
   -1.2706   -0.7467   -1.3564 C   0  0  0  0  0  0  0  0  0  0  0  0
   -0.4392    0.4570   -1.2224 C   0  0  0  0  0  0  0  0  0  0  0  0
   -0.8053    1.6162   -1.4694 O   0  0  0  0  0  0  0  0  0  0  0  0
    0.8591    0.2247   -0.7824 N   0  0  0  0  0  0  0  0  0  0  0  0
    1.3468   -1.0194   -0.5169 C   0  0  0  0  0  0  0  0  0  0  0  0
    2.9321   -1.2893   -0.0384 S   0  0  0  0  0  0  0  0  0  0  0  0
    0.4753   -2.0591   -0.6987 N   0  0  0  0  0  0  0  0  0  0  0  0
   -0.7997   -1.9419   -1.0979 N   0  0  0  0  0  0  0  0  0  0  0  0
    1.6691    1.3356   -0.5761 N   0  0  0  0  0  0  0  0  0  0  0  0
   -5.5338   -4.3975   -1.9897 H   0  0  0  0  0  0  0  0  0  0  0  0
   -4.3949   -2.4427   -3.5209 H   0  0  0  0  0  0  0  0  0  0  0  0
   -4.6372   -3.9175    0.5865 H   0  0  0  0  0  0  0  0  0  0  0  0
   -3.1261    0.2906   -1.3080 H   0  0  0  0  0  0  0  0  0  0  0  0
   -2.6924   -0.3377   -2.9000 H   0  0  0  0  0  0  0  0  0  0  0  0
    0.8223   -3.0149   -0.5016 H   0  0  0  0  0  0  0  0  0  0  0  0
    1.2046    2.1888   -0.9524 H   0  0  0  0  0  0  0  0  0  0  0  0
    2.6198    1.1963   -0.9694 H   0  0  0  0  0  0  0  0  0  0  0  0
  1  5  2  0  0  0  0
  2  1  1  0  0  0  0
  2  3  2  0  0  0  0
  3  4  1  0  0  0  0
  5  4  1  0  0  0  0
  5 18  1  0  0  0  0
  6  3  1  0  0  0  0
  6  7  1  0  0  0  0
  6 19  1  0  0  0  0
  7  8  1  0  0  0  0
  7 14  2  0  0  0  0
  8 10  1  0  0  0  0
  9  8  2  0  0  0  0
 10 15  1  0  0  0  0  65.38
 10 11  1  0  0  0  0
 11 12  2  0  0  0  0
 13 11  1  0  0  0  0
 13 21  1  0  0  0  0
 14 13  1  0  0  0  0
 16  1  1  0  0  0  0
 17  2  1  0  0  0  0
 20  6  1  0  0  0  0
 22 15  1  0  0  0  0
 23 15  1  0  0  0  0
M  END
$$$$
