# Supplementary material for: A big data approach to the ultra-fast prediction of DFT-calculated bond energies
Source: J Cheminform. 2013 Jul 12;5:34. doi: 10.1186/1758-2946-5-34 (PMC3720218; doi:10.1186/1758-2946-5-34)
Supplement: Additional file 1 — Molecular structures with the calculated BDEs used for training machine learning methods. [file 1758-2946-5-34-S1.zip › BDE-Structures/ZINC00097514.sdf]

bond_energy_mol/ZINC00097514.out
 OpenBabel01301309493D

 21 21  0  0  0  0  0  0  0  0999 V2000
   -5.2757    5.4737    1.5068 C   0  0  0  0  0  0  0  0  0  0  0  0
   -5.1279    5.0819    0.1747 C   0  0  0  0  0  0  0  0  0  0  0  0
   -4.6429    3.8088   -0.1311 C   0  0  0  0  0  0  0  0  0  0  0  0
   -4.3063    2.9165    0.8966 C   0  0  0  0  0  0  0  0  0  0  0  0
   -4.4554    3.3149    2.2329 C   0  0  0  0  0  0  0  0  0  0  0  0
   -4.9389    4.5891    2.5339 C   0  0  0  0  0  0  0  0  0  0  0  0
   -3.7692    1.5515    0.5660 C   0  0  0  0  0  0  0  0  0  0  0  0
   -2.2411    1.5499    0.6270 C   0  0  0  0  0  0  0  0  0  0  0  0
   -1.7522    1.8044    1.9809 C   0  0  0  0  0  0  0  0  0  0  0  0
   -1.3656    1.9903    3.0438 N   0  0  0  0  0  0  0  0  0  0  0  0
   -1.6230   -0.1173    0.0728 S   0  0  0  0  0  0  0  0  0  0  0  0
    0.0487    0.1341   -0.0238 C   0  0  0  0  0  0  0  0  0  0  0  0
    1.1951    0.2577   -0.1240 N   0  0  0  0  0  0  0  0  0  0  0  0
   -5.6566    6.4746    1.7459 H   0  0  0  0  0  0  0  0  0  0  0  0
   -5.3925    5.7735   -0.6351 H   0  0  0  0  0  0  0  0  0  0  0  0
   -4.5302    3.5007   -1.1793 H   0  0  0  0  0  0  0  0  0  0  0  0
   -4.1900    2.6217    3.0412 H   0  0  0  0  0  0  0  0  0  0  0  0
   -5.0537    4.8950    3.5814 H   0  0  0  0  0  0  0  0  0  0  0  0
   -4.1653    0.7975    1.2690 H   0  0  0  0  0  0  0  0  0  0  0  0
   -4.0855    1.2534   -0.4493 H   0  0  0  0  0  0  0  0  0  0  0  0
   -1.8295    2.3271   -0.0542 H   0  0  0  0  0  0  0  0  0  0  0  0
  1 14  1  0  0  0  0
  1  6  2  0  0  0  0
  2  1  1  0  0  0  0
  3  2  2  0  0  0  0
  3  4  1  0  0  0  0
  4  5  2  0  0  0  0
  5  6  1  0  0  0  0
  5 17  1  0  0  0  0
  6 18  1  0  0  0  0
  7  8  1  0  0  0  0
  7  4  1  0  0  0  0
  7 19  1  0  0  0  0
  8  9  1  0  0  0  0
  9 10  3  0  0  0  0
 11  8  1  0  0  0  0
 12 11  1  0  0  0  0  96.94
 13 12  3  0  0  0  0
 15  2  1  0  0  0  0
 16  3  1  0  0  0  0
 20  7  1  0  0  0  0
 21  8  1  0  0  0  0
M  END
$$$$
