# Supplementary material for: A big data approach to the ultra-fast prediction of DFT-calculated bond energies
Source: J Cheminform. 2013 Jul 12;5:34. doi: 10.1186/1758-2946-5-34 (PMC3720218; doi:10.1186/1758-2946-5-34)
Supplement: Additional file 1 — Molecular structures with the calculated BDEs used for training machine learning methods. [file 1758-2946-5-34-S1.zip › BDE-Structures/ZINC00098905.sdf]

bond_energy_mol/ZINC00098905.out
 OpenBabel01301309493D

 27 28  0  0  0  0  0  0  0  0999 V2000
    3.3863    2.4186    0.8056 C   0  0  0  0  0  0  0  0  0  0  0  0
    3.6856    1.0817    0.5517 C   0  0  0  0  0  0  0  0  0  0  0  0
    2.6527    0.1370    0.5955 C   0  0  0  0  0  0  0  0  0  0  0  0
    1.3521    0.5823    0.8915 C   0  0  0  0  0  0  0  0  0  0  0  0
    1.0736    1.8669    1.1395 N   0  0  0  0  0  0  0  0  0  0  0  0
    2.0623    2.7680    1.0985 C   0  0  0  0  0  0  0  0  0  0  0  0
    2.9423   -1.3223    0.3145 C   0  0  0  0  0  0  0  0  0  0  0  0
    2.8987   -1.6128   -1.1953 C   0  0  0  0  0  0  0  0  0  0  0  0
    3.0186   -3.1096   -1.4598 C   0  0  0  0  0  0  0  0  0  0  0  0
    1.9081   -3.8769   -0.7756 C   0  0  0  0  0  0  0  0  0  0  0  0
    1.7141   -3.4761    0.6715 C   0  0  0  0  0  0  0  0  0  0  0  0
    1.2292   -4.2383    1.5016 O   0  0  0  0  0  0  0  0  0  0  0  0
    2.0212   -2.1748    1.0336 N   0  0  0  0  0  0  0  0  0  0  0  0
    1.6318   -1.1113   -1.7988 N   0  0  0  0  0  0  0  0  0  0  0  0
    1.7194   -0.4769   -2.8455 O   0  0  0  0  0  0  0  0  0  0  0  0
    0.5709   -1.3716   -1.2379 O   0  0  0  0  0  0  0  0  0  0  0  0
    4.1749    3.1804    0.7787 H   0  0  0  0  0  0  0  0  0  0  0  0
    4.7148    0.7683    0.3255 H   0  0  0  0  0  0  0  0  0  0  0  0
    0.5189   -0.1432    0.9202 H   0  0  0  0  0  0  0  0  0  0  0  0
    1.8020    3.8223    1.3068 H   0  0  0  0  0  0  0  0  0  0  0  0
    4.0019   -1.5393    0.6395 H   0  0  0  0  0  0  0  0  0  0  0  0
    3.7263   -1.0689   -1.6994 H   0  0  0  0  0  0  0  0  0  0  0  0
    4.0019   -3.4476   -1.0873 H   0  0  0  0  0  0  0  0  0  0  0  0
    3.0066   -3.2968   -2.5481 H   0  0  0  0  0  0  0  0  0  0  0  0
    0.9503   -3.6996   -1.2984 H   0  0  0  0  0  0  0  0  0  0  0  0
    2.1018   -4.9596   -0.8295 H   0  0  0  0  0  0  0  0  0  0  0  0
    1.9158   -1.9671    2.0391 H   0  0  0  0  0  0  0  0  0  0  0  0
  1  6  2  0  0  0  0
  2  3  2  0  0  0  0
  2  1  1  0  0  0  0
  3  4  1  0  0  0  0
  4 19  1  0  0  0  0
  4  5  2  0  0  0  0
  6  5  1  0  0  0  0
  6 20  1  0  0  0  0
  7  3  1  0  0  0  0
  7 21  1  0  0  0  0
  7 13  1  0  0  0  0
  8  7  1  0  0  0  0
  9  8  1  0  0  0  0
  9 23  1  0  0  0  0
  9 10  1  0  0  0  0
 10 11  1  0  0  0  0
 11 13  1  0  0  0  0
 11 12  2  0  0  0  0
 13 27  1  0  0  0  0
 14 16  2  0  0  0  0
 14  8  1  0  0  0  0  51.03
 15 14  2  0  0  0  0
 17  1  1  0  0  0  0
 18  2  1  0  0  0  0
 22  8  1  0  0  0  0
 24  9  1  0  0  0  0
 25 10  1  0  0  0  0
 26 10  1  0  0  0  0
M  END
$$$$
