# Supplementary material for: A big data approach to the ultra-fast prediction of DFT-calculated bond energies
Source: J Cheminform. 2013 Jul 12;5:34. doi: 10.1186/1758-2946-5-34 (PMC3720218; doi:10.1186/1758-2946-5-34)
Supplement: Additional file 1 — Molecular structures with the calculated BDEs used for training machine learning methods. [file 1758-2946-5-34-S1.zip › BDE-Structures/ZINC00099663.sdf]

bond_energy_mol/ZINC00099663.out
 OpenBabel01301309493D

 19 19  0  0  0  0  0  0  0  0999 V2000
    1.6753   -0.3046    0.1582 C   0  0  0  0  0  0  0  0  0  0  0  0
    0.2294   -0.4386    0.2725 O   0  0  0  0  0  0  0  0  0  0  0  0
   -0.2568    0.1011    1.4670 C   0  0  0  0  0  0  0  0  0  0  0  0
    0.4932    0.6141    2.2816 O   0  0  0  0  0  0  0  0  0  0  0  0
   -1.7084   -0.0296    1.5968 C   0  0  0  0  0  0  0  0  0  0  0  0
   -2.6856   -0.5677    0.7753 C   0  0  0  0  0  0  0  0  0  0  0  0
   -3.9289   -0.4053    1.4467 C   0  0  0  0  0  0  0  0  0  0  0  0
   -3.6497    0.2241    2.6457 C   0  0  0  0  0  0  0  0  0  0  0  0
   -2.3086    0.4579    2.7495 O   0  0  0  0  0  0  0  0  0  0  0  0
   -4.5142    0.6619    3.7760 C   0  0  0  0  0  0  0  0  0  0  0  0
   -5.9208    0.3636    3.5237 C   0  0  0  0  0  0  0  0  0  0  0  0
   -7.0266    0.1362    3.3343 N   0  0  0  0  0  0  0  0  0  0  0  0
    2.1640   -0.8123    1.0047 H   0  0  0  0  0  0  0  0  0  0  0  0
    1.9713   -0.7736   -0.7899 H   0  0  0  0  0  0  0  0  0  0  0  0
    1.9515    0.7619    0.1584 H   0  0  0  0  0  0  0  0  0  0  0  0
   -2.5240   -1.0269   -0.2016 H   0  0  0  0  0  0  0  0  0  0  0  0
   -4.9137   -0.7144    1.0922 H   0  0  0  0  0  0  0  0  0  0  0  0
   -4.4057    1.7518    3.9491 H   0  0  0  0  0  0  0  0  0  0  0  0
   -4.2057    0.1634    4.7175 H   0  0  0  0  0  0  0  0  0  0  0  0
  1 15  1  0  0  0  0
  1  2  1  0  0  0  0
  1 13  1  0  0  0  0
  2  3  1  0  0  0  0
  3  5  1  0  0  0  0
  3  4  2  0  0  0  0
  5  9  1  0  0  0  0
  6  7  1  0  0  0  0
  6  5  2  0  0  0  0
  7  8  2  0  0  0  0
  8  9  1  0  0  0  0
  8 10  1  0  0  0  0
 10 18  1  0  0  0  0
 10 19  1  0  0  0  0
 11 10  1  0  0  0  0  101.69
 12 11  3  0  0  0  0
 14  1  1  0  0  0  0
 16  6  1  0  0  0  0
 17  7  1  0  0  0  0
M  END
$$$$
