# Supplementary material for: A big data approach to the ultra-fast prediction of DFT-calculated bond energies
Source: J Cheminform. 2013 Jul 12;5:34. doi: 10.1186/1758-2946-5-34 (PMC3720218; doi:10.1186/1758-2946-5-34)
Supplement: Additional file 1 — Molecular structures with the calculated BDEs used for training machine learning methods. [file 1758-2946-5-34-S1.zip › BDE-Structures/ZINC00102135.sdf]

bond_energy_mol/ZINC00102135.out
 OpenBabel01301309493D

 25 26  0  0  0  0  0  0  0  0999 V2000
    1.5217   -1.0309    0.9581 C   0  0  0  0  0  0  0  0  0  0  0  0
    1.2307   -0.2631   -0.2979 C   0  0  0  0  0  0  0  0  0  0  0  0
    1.5254    1.1656   -0.0104 O   0  0  0  0  0  0  0  0  0  0  0  0
    1.2221    1.9439   -1.1411 N   0  0  0  0  0  0  0  0  0  0  0  0
    0.2579    2.9068   -0.9924 C   0  0  0  0  0  0  0  0  0  0  0  0
   -0.4781    3.0537    0.2071 C   0  0  0  0  0  0  0  0  0  0  0  0
   -1.4468    4.0436    0.2950 C   0  0  0  0  0  0  0  0  0  0  0  0
   -1.7103    4.9050   -0.7865 C   0  0  0  0  0  0  0  0  0  0  0  0
   -0.9947    4.7777   -1.9696 C   0  0  0  0  0  0  0  0  0  0  0  0
   -0.0083    3.7787   -2.0783 C   0  0  0  0  0  0  0  0  0  0  0  0
    0.7291    3.6495   -3.2740 N   0  0  0  0  0  0  0  0  0  0  0  0
    1.6747    2.7061   -3.3822 C   0  0  0  0  0  0  0  0  0  0  0  0
    2.0005    1.7979   -2.2938 C   0  0  0  0  0  0  0  0  0  0  0  0
    2.8779    0.9232   -2.3571 O   0  0  0  0  0  0  0  0  0  0  0  0
    0.4673    4.4427   -4.2209 O   0  0  0  0  0  0  0  0  0  0  0  0
    2.5686   -0.9025    1.2535 H   0  0  0  0  0  0  0  0  0  0  0  0
    1.3367   -2.0992    0.8005 H   0  0  0  0  0  0  0  0  0  0  0  0
    0.8883   -0.6899    1.7856 H   0  0  0  0  0  0  0  0  0  0  0  0
    0.1624   -0.3467   -0.5974 H   0  0  0  0  0  0  0  0  0  0  0  0
    1.8708   -0.5867   -1.1418 H   0  0  0  0  0  0  0  0  0  0  0  0
   -0.2648    2.3842    1.0478 H   0  0  0  0  0  0  0  0  0  0  0  0
   -2.0173    4.1568    1.2253 H   0  0  0  0  0  0  0  0  0  0  0  0
   -2.4809    5.6787   -0.6906 H   0  0  0  0  0  0  0  0  0  0  0  0
   -1.1663    5.4310   -2.8335 H   0  0  0  0  0  0  0  0  0  0  0  0
    2.2294    2.6660   -4.3278 H   0  0  0  0  0  0  0  0  0  0  0  0
  1 16  1  0  0  0  0
  1 18  1  0  0  0  0
  2  3  1  0  0  0  0
  2  1  1  0  0  0  0
  4  5  1  0  0  0  0
  4  3  1  0  0  0  0  45.81
  5  6  2  0  0  0  0
  6  7  1  0  0  0  0
  6 21  1  0  0  0  0
  7 22  1  0  0  0  0
  8 23  1  0  0  0  0
  8  7  2  0  0  0  0
  9  8  1  0  0  0  0
 10  9  2  0  0  0  0
 10  5  1  0  0  0  0
 11 10  1  0  0  0  0
 12 11  1  0  0  0  0
 12 13  1  0  0  0  0
 13  4  1  0  0  0  0
 14 13  2  0  0  0  0
 15 11  1  0  0  0  0
 17  1  1  0  0  0  0
 19  2  1  0  0  0  0
 20  2  1  0  0  0  0
 24  9  1  0  0  0  0
 25 12  1  0  0  0  0
M  RAD  2  12   2  15   2
M  END
$$$$
