# Supplementary material for: A big data approach to the ultra-fast prediction of DFT-calculated bond energies
Source: J Cheminform. 2013 Jul 12;5:34. doi: 10.1186/1758-2946-5-34 (PMC3720218; doi:10.1186/1758-2946-5-34)
Supplement: Additional file 1 — Molecular structures with the calculated BDEs used for training machine learning methods. [file 1758-2946-5-34-S1.zip › BDE-Structures/ZINC00103104.sdf]

bond_energy_mol/ZINC00103104.out
 OpenBabel01301309493D

 24 25  0  0  0  0  0  0  0  0999 V2000
   -2.4231   -2.2020    4.2695 C   0  0  0  0  0  0  0  0  0  0  0  0
   -1.0979   -2.0586    3.8501 C   0  0  0  0  0  0  0  0  0  0  0  0
   -0.7378   -1.0483    2.9579 C   0  0  0  0  0  0  0  0  0  0  0  0
   -1.7253   -0.1749    2.4664 C   0  0  0  0  0  0  0  0  0  0  0  0
   -3.0548   -0.2983    2.9145 C   0  0  0  0  0  0  0  0  0  0  0  0
   -3.3969   -1.3120    3.8083 C   0  0  0  0  0  0  0  0  0  0  0  0
   -1.4272    0.8848    1.5952 N   0  0  0  0  0  0  0  0  0  0  0  0
   -0.4341    0.9490    0.6520 C   0  0  0  0  0  0  0  0  0  0  0  0
    0.3343   -0.1150    0.2340 C   0  0  0  0  0  0  0  0  0  0  0  0
    1.3487    0.1007   -0.7611 C   0  0  0  0  0  0  0  0  0  0  0  0
    1.6916    1.2600   -1.2501 N   0  0  0  0  0  0  0  0  0  0  0  0
    1.0237    2.4168   -0.8276 C   0  0  0  0  0  0  0  0  0  0  0  0
    1.4198    3.5292   -1.1363 O   0  0  0  0  0  0  0  0  0  0  0  0
   -0.2643    2.2786   -0.0053 C   0  0  0  0  0  0  0  0  0  0  0  0
   -2.6949   -3.0003    4.9704 H   0  0  0  0  0  0  0  0  0  0  0  0
   -0.3267   -2.7383    4.2336 H   0  0  0  0  0  0  0  0  0  0  0  0
    0.3125   -0.9174    2.6764 H   0  0  0  0  0  0  0  0  0  0  0  0
   -3.8170    0.4048    2.5537 H   0  0  0  0  0  0  0  0  0  0  0  0
   -4.4356   -1.4084    4.1478 H   0  0  0  0  0  0  0  0  0  0  0  0
   -2.0765    1.6860    1.6303 H   0  0  0  0  0  0  0  0  0  0  0  0
    0.1659   -1.1251    0.6188 H   0  0  0  0  0  0  0  0  0  0  0  0
    1.8999   -0.7933   -1.1208 H   0  0  0  0  0  0  0  0  0  0  0  0
   -1.1175    2.4483   -0.6943 H   0  0  0  0  0  0  0  0  0  0  0  0
   -0.3182    3.0931    0.7389 H   0  0  0  0  0  0  0  0  0  0  0  0
  1 15  1  0  0  0  0  118.29
  2 16  1  0  0  0  0  117.37
  2  1  1  0  0  0  0
  3  2  2  0  0  0  0
  4  5  2  0  0  0  0
  4  3  1  0  0  0  0
  5  6  1  0  0  0  0
  6 19  1  0  0  0  0  117.45
  6  1  2  0  0  0  0
  7 20  1  0  0  0  0  89.28
  7  4  1  0  0  0  0  81.66
  8  7  1  0  0  0  0  86.97
  9 21  1  0  0  0  0  119.93
  9  8  2  0  0  0  0
 10  9  1  0  0  0  0
 11 12  1  0  0  0  0
 11 10  2  0  0  0  0
 12 14  1  0  0  0  0
 13 12  2  0  0  0  0  165.33
 14  8  1  0  0  0  0
 14 24  1  0  0  0  0  81.28
 17  3  1  0  0  0  0  116.93
 18  5  1  0  0  0  0  117.91
 22 10  1  0  0  0  0  106.59
 23 14  1  0  0  0  0  81.28
M  END
$$$$
