# Supplementary material for: A big data approach to the ultra-fast prediction of DFT-calculated bond energies
Source: J Cheminform. 2013 Jul 12;5:34. doi: 10.1186/1758-2946-5-34 (PMC3720218; doi:10.1186/1758-2946-5-34)
Supplement: Additional file 1 — Molecular structures with the calculated BDEs used for training machine learning methods. [file 1758-2946-5-34-S1.zip › BDE-Structures/ZINC00104139.sdf]

bond_energy_mol/ZINC00104139.out
 OpenBabel01301309493D

 30 31  0  0  0  0  0  0  0  0999 V2000
   -4.0790   -0.7750   -1.0237 C   0  0  0  0  0  0  0  0  0  0  0  0
   -3.0064   -0.5893    0.0480 C   0  0  0  0  0  0  0  0  0  0  0  0
   -2.4683   -1.9559    0.4874 C   0  0  0  0  0  0  0  0  0  0  0  0
   -1.2471   -1.8123    1.3389 C   0  0  0  0  0  0  0  0  0  0  0  0
   -0.9364   -2.7232    2.3540 C   0  0  0  0  0  0  0  0  0  0  0  0
    0.2366   -2.5707    3.0975 C   0  0  0  0  0  0  0  0  0  0  0  0
    1.1084   -1.5127    2.8273 C   0  0  0  0  0  0  0  0  0  0  0  0
    0.8112   -0.6003    1.8143 C   0  0  0  0  0  0  0  0  0  0  0  0
   -0.3671   -0.7450    1.0631 C   0  0  0  0  0  0  0  0  0  0  0  0
   -0.7557    0.1796   -0.0197 C   0  0  0  0  0  0  0  0  0  0  0  0
   -1.9406    0.2500   -0.5100 N   0  0  0  0  0  0  0  0  0  0  0  0
    0.2787    1.1290   -0.5978 C   0  0  0  0  0  0  0  0  0  0  0  0
    1.3971    0.3663   -1.2045 N   0  0  0  0  0  0  0  0  0  0  0  0
    2.4571    0.3130   -0.5824 O   0  0  0  0  0  0  0  0  0  0  0  0
    1.2116   -0.1635   -2.2929 O   0  0  0  0  0  0  0  0  0  0  0  0
   -3.5917    0.1628    1.2447 C   0  0  0  0  0  0  0  0  0  0  0  0
   -3.6670   -1.2876   -1.9003 H   0  0  0  0  0  0  0  0  0  0  0  0
   -4.4724    0.1941   -1.3495 H   0  0  0  0  0  0  0  0  0  0  0  0
   -4.9129   -1.3726   -0.6377 H   0  0  0  0  0  0  0  0  0  0  0  0
   -2.2130   -2.5554   -0.4097 H   0  0  0  0  0  0  0  0  0  0  0  0
   -3.2532   -2.5174    1.0246 H   0  0  0  0  0  0  0  0  0  0  0  0
   -1.6194   -3.5560    2.5680 H   0  0  0  0  0  0  0  0  0  0  0  0
    0.4738   -3.2860    3.8954 H   0  0  0  0  0  0  0  0  0  0  0  0
    2.0306   -1.3984    3.4100 H   0  0  0  0  0  0  0  0  0  0  0  0
    1.5041    0.2254    1.6067 H   0  0  0  0  0  0  0  0  0  0  0  0
    0.6993    1.7881    0.1836 H   0  0  0  0  0  0  0  0  0  0  0  0
   -0.1827    1.7501   -1.3849 H   0  0  0  0  0  0  0  0  0  0  0  0
   -4.4434   -0.3844    1.6656 H   0  0  0  0  0  0  0  0  0  0  0  0
   -2.8364    0.2836    2.0301 H   0  0  0  0  0  0  0  0  0  0  0  0
   -3.9363    1.1581    0.9430 H   0  0  0  0  0  0  0  0  0  0  0  0
  1 19  1  0  0  0  0
  1  2  1  0  0  0  0
  2  3  1  0  0  0  0
  2 16  1  0  0  0  0
  3 21  1  0  0  0  0
  3  4  1  0  0  0  0
  4  5  1  0  0  0  0
  5 22  1  0  0  0  0
  5  6  2  0  0  0  0
  6 23  1  0  0  0  0
  7  6  1  0  0  0  0
  7 24  1  0  0  0  0
  8  7  2  0  0  0  0
  9  4  2  0  0  0  0
  9  8  1  0  0  0  0
 10  9  1  0  0  0  0
 11 10  2  0  0  0  0
 11  2  1  0  0  0  0
 12 10  1  0  0  0  0
 12 26  1  0  0  0  0
 13 12  1  0  0  0  0  44.75
 13 14  2  0  0  0  0
 15 13  2  0  0  0  0
 16 28  1  0  0  0  0
 16 29  1  0  0  0  0
 17  1  1  0  0  0  0
 18  1  1  0  0  0  0
 20  3  1  0  0  0  0
 25  8  1  0  0  0  0
 27 12  1  0  0  0  0
 30 16  1  0  0  0  0
M  END
$$$$
