# Supplementary material for: A big data approach to the ultra-fast prediction of DFT-calculated bond energies
Source: J Cheminform. 2013 Jul 12;5:34. doi: 10.1186/1758-2946-5-34 (PMC3720218; doi:10.1186/1758-2946-5-34)
Supplement: Additional file 1 — Molecular structures with the calculated BDEs used for training machine learning methods. [file 1758-2946-5-34-S1.zip › BDE-Structures/ZINC00107752.sdf]

bond_energy_mol/ZINC00107752.out
 OpenBabel01301309493D

 27 27  0  0  0  0  0  0  0  0999 V2000
    1.3575   -0.0663   -0.1260 C   0  0  0  0  0  0  0  0  0  0  0  0
   -0.0724   -0.2085    0.1200 O   0  0  0  0  0  0  0  0  0  0  0  0
   -0.4779    0.4292    1.2812 C   0  0  0  0  0  0  0  0  0  0  0  0
    0.3376    1.0288    1.9737 O   0  0  0  0  0  0  0  0  0  0  0  0
   -1.9243    0.2949    1.5628 C   0  0  0  0  0  0  0  0  0  0  0  0
   -2.6924   -0.5862    0.7802 C   0  0  0  0  0  0  0  0  0  0  0  0
   -4.0557   -0.7511    1.0176 C   0  0  0  0  0  0  0  0  0  0  0  0
   -4.6738   -0.0270    2.0394 C   0  0  0  0  0  0  0  0  0  0  0  0
   -3.9280    0.8603    2.8170 C   0  0  0  0  0  0  0  0  0  0  0  0
   -2.5526    1.0341    2.5941 C   0  0  0  0  0  0  0  0  0  0  0  0
   -1.7960    1.9851    3.4770 C   0  0  0  0  0  0  0  0  0  0  0  0
   -1.0214    1.2249    4.5557 C   0  0  0  0  0  0  0  0  0  0  0  0
   -0.6160    2.1099    5.6440 C   0  0  0  0  0  0  0  0  0  0  0  0
   -0.3024    2.8138    6.4928 N   0  0  0  0  0  0  0  0  0  0  0  0
   -2.1219   -0.1228    5.2229 S   0  0  0  0  0  0  0  0  0  0  0  0
   -1.1516   -0.8010    6.4363 C   0  0  0  0  0  0  0  0  0  0  0  0
   -0.5371   -1.3269    7.2643 N   0  0  0  0  0  0  0  0  0  0  0  0
    1.9227   -0.5224    0.7015 H   0  0  0  0  0  0  0  0  0  0  0  0
    1.5766   -0.5846   -1.0690 H   0  0  0  0  0  0  0  0  0  0  0  0
    1.6150    1.0011   -0.2066 H   0  0  0  0  0  0  0  0  0  0  0  0
   -2.2006   -1.1519   -0.0213 H   0  0  0  0  0  0  0  0  0  0  0  0
   -4.6396   -1.4466    0.4024 H   0  0  0  0  0  0  0  0  0  0  0  0
   -5.7472   -0.1514    2.2303 H   0  0  0  0  0  0  0  0  0  0  0  0
   -4.4221    1.4396    3.6085 H   0  0  0  0  0  0  0  0  0  0  0  0
   -2.5057    2.6844    3.9524 H   0  0  0  0  0  0  0  0  0  0  0  0
   -1.0735    2.5796    2.8903 H   0  0  0  0  0  0  0  0  0  0  0  0
   -0.1156    0.7648    4.1002 H   0  0  0  0  0  0  0  0  0  0  0  0
  1  2  1  0  0  0  0
  1 18  1  0  0  0  0
  2  3  1  0  0  0  0
  3  5  1  0  0  0  0
  3  4  2  0  0  0  0
  5 10  2  0  0  0  0
  6  7  2  0  0  0  0
  6  5  1  0  0  0  0
  7  8  1  0  0  0  0
  8 23  1  0  0  0  0
  8  9  2  0  0  0  0
  9 24  1  0  0  0  0
 10  9  1  0  0  0  0
 10 11  1  0  0  0  0
 11 25  1  0  0  0  0
 11 12  1  0  0  0  0
 12 15  1  0  0  0  0
 12 13  1  0  0  0  0
 13 14  3  0  0  0  0
 15 16  1  0  0  0  0  99.15
 16 17  3  0  0  0  0
 19  1  1  0  0  0  0
 20  1  1  0  0  0  0
 21  6  1  0  0  0  0
 22  7  1  0  0  0  0
 26 11  1  0  0  0  0
 27 12  1  0  0  0  0
M  END
$$$$
