# Supplementary material for: A big data approach to the ultra-fast prediction of DFT-calculated bond energies
Source: J Cheminform. 2013 Jul 12;5:34. doi: 10.1186/1758-2946-5-34 (PMC3720218; doi:10.1186/1758-2946-5-34)
Supplement: Additional file 1 — Molecular structures with the calculated BDEs used for training machine learning methods. [file 1758-2946-5-34-S1.zip › BDE-Structures/ZINC00107932.sdf]

bond_energy_mol/ZINC00107932.out
 OpenBabel01301309493D

 18 19  0  0  0  0  0  0  0  0999 V2000
   -2.7995    1.2022    0.2615 C   0  0  0  0  0  0  0  0  0  0  0  0
   -4.1430    1.3997    0.5193 C   0  0  0  0  0  0  0  0  0  0  0  0
   -5.0026   -0.0849    0.5005 S   0  0  0  0  0  0  0  0  0  0  0  0
   -3.5875   -1.0040    0.1326 C   0  0  0  0  0  0  0  0  0  0  0  0
   -2.4622   -0.1663    0.0321 C   0  0  0  0  0  0  0  0  0  0  0  0
   -1.1217   -0.6341   -0.3058 C   0  0  0  0  0  0  0  0  0  0  0  0
   -0.1741    0.2530   -0.3638 N   0  0  0  0  0  0  0  0  0  0  0  0
    1.0743   -0.3011   -0.7301 O   0  0  0  0  0  0  0  0  0  0  0  0
   -0.8995   -2.0891   -0.6226 C   0  0  0  0  0  0  0  0  0  0  0  0
   -1.7579   -3.0242    0.2029 C   0  0  0  0  0  0  0  0  0  0  0  0
   -3.5535   -2.7404   -0.0642 S   0  0  0  0  0  0  0  0  0  0  0  0
   -2.0607    2.0103    0.2235 H   0  0  0  0  0  0  0  0  0  0  0  0
   -4.6224    2.3618    0.7083 H   0  0  0  0  0  0  0  0  0  0  0  0
    1.7577    0.4203   -0.7210 H   0  0  0  0  0  0  0  0  0  0  0  0
   -1.0895   -2.2544   -1.7011 H   0  0  0  0  0  0  0  0  0  0  0  0
    0.1644   -2.3313   -0.4509 H   0  0  0  0  0  0  0  0  0  0  0  0
   -1.5248   -2.9106    1.2778 H   0  0  0  0  0  0  0  0  0  0  0  0
   -1.5440   -4.0718   -0.0660 H   0  0  0  0  0  0  0  0  0  0  0  0
  1  2  2  0  0  0  0
  2 13  1  0  0  0  0
  3  2  1  0  0  0  0
  4  3  1  0  0  0  0
  5  4  2  0  0  0  0
  5  1  1  0  0  0  0
  6  5  1  0  0  0  0
  7  6  2  0  0  0  0
  8 14  1  0  0  0  0
  8  7  1  0  0  0  0  58.96
  9 16  1  0  0  0  0
  9  6  1  0  0  0  0
  9 10  1  0  0  0  0
 10 17  1  0  0  0  0
 11  4  1  0  0  0  0
 11 10  1  0  0  0  0
 12  1  1  0  0  0  0
 15  9  1  0  0  0  0
 18 10  1  0  0  0  0
M  END
$$$$
