# Supplementary material for: A big data approach to the ultra-fast prediction of DFT-calculated bond energies
Source: J Cheminform. 2013 Jul 12;5:34. doi: 10.1186/1758-2946-5-34 (PMC3720218; doi:10.1186/1758-2946-5-34)
Supplement: Additional file 1 — Molecular structures with the calculated BDEs used for training machine learning methods. [file 1758-2946-5-34-S1.zip › BDE-Structures/ZINC00109341.sdf]

bond_energy_mol/ZINC00109341.out
 OpenBabel01301309493D

 16 16  0  0  0  0  0  0  0  0999 V2000
   -1.3559    3.1223    0.7930 C   0  0  0  0  0  0  0  0  0  0  0  0
   -0.9459    4.1538    1.6196 C   0  0  0  0  0  0  0  0  0  0  0  0
    0.6544    4.6267    1.2520 S   0  0  0  0  0  0  0  0  0  0  0  0
    0.8254    3.4884    0.0078 C   0  0  0  0  0  0  0  0  0  0  0  0
   -0.3454    2.7376   -0.1377 C   0  0  0  0  0  0  0  0  0  0  0  0
   -0.5333    1.4480   -1.3314 S   0  0  0  0  0  0  0  0  0  0  0  0
   -1.9612    1.1609   -1.5154 O   0  0  0  0  0  0  0  0  0  0  0  0
    0.3391    1.7073   -2.4804 O   0  0  0  0  0  0  0  0  0  0  0  0
    0.1848   -0.0212   -0.4283 C   0  0  0  0  0  0  0  0  0  0  0  0
    1.5315    0.2511    0.0410 C   0  0  0  0  0  0  0  0  0  0  0  0
    2.5887    0.4854    0.4173 N   0  0  0  0  0  0  0  0  0  0  0  0
   -2.3481    2.6613    0.8353 H   0  0  0  0  0  0  0  0  0  0  0  0
   -1.5461    4.6205    2.4028 H   0  0  0  0  0  0  0  0  0  0  0  0
    1.7307    3.3697   -0.5910 H   0  0  0  0  0  0  0  0  0  0  0  0
   -0.4556   -0.2911    0.4267 H   0  0  0  0  0  0  0  0  0  0  0  0
    0.2018   -0.8798   -1.1215 H   0  0  0  0  0  0  0  0  0  0  0  0
  1 12  1  0  0  0  0
  1  2  2  0  0  0  0
  2 13  1  0  0  0  0
  3  2  1  0  0  0  0
  4  3  1  0  0  0  0
  5  4  2  0  0  0  0
  5  1  1  0  0  0  0
  6  9  1  0  0  0  0  44.79
  6  5  1  0  0  0  0  71.94
  7  6  2  0  0  0  0
  8  6  2  0  0  0  0
  9 10  1  0  0  0  0
  9 15  1  0  0  0  0
 10 11  3  0  0  0  0
 14  4  1  0  0  0  0
 16  9  1  0  0  0  0
M  END
$$$$
