# Supplementary material for: A big data approach to the ultra-fast prediction of DFT-calculated bond energies
Source: J Cheminform. 2013 Jul 12;5:34. doi: 10.1186/1758-2946-5-34 (PMC3720218; doi:10.1186/1758-2946-5-34)
Supplement: Additional file 1 — Molecular structures with the calculated BDEs used for training machine learning methods. [file 1758-2946-5-34-S1.zip › BDE-Structures/ZINC00110127.sdf]

bond_energy_mol/ZINC00110127.out
 OpenBabel01301309493D

 30 31  0  0  0  0  0  0  0  0999 V2000
   -4.9276   -1.3277   -0.7813 C   0  0  0  0  0  0  0  0  0  0  0  0
   -4.3652   -0.1589   -0.1675 N   0  0  0  0  0  0  0  0  0  0  0  0
   -3.0947   -0.0922    0.3201 C   0  0  0  0  0  0  0  0  0  0  0  0
   -2.5100    1.3331    1.0145 S   0  0  0  0  0  0  0  0  0  0  0  0
   -2.3294   -1.1997    0.2052 N   0  0  0  0  0  0  0  0  0  0  0  0
   -1.0487   -1.2161    0.7559 N   0  0  0  0  0  0  0  0  0  0  0  0
   -0.5704   -2.4754    1.0810 C   0  0  0  0  0  0  0  0  0  0  0  0
    0.6348   -2.6516    1.8204 C   0  0  0  0  0  0  0  0  0  0  0  0
    1.0363   -3.9570    2.1162 C   0  0  0  0  0  0  0  0  0  0  0  0
    0.2679   -5.0312    1.6522 C   0  0  0  0  0  0  0  0  0  0  0  0
   -0.8778   -4.7673    0.8986 C   0  0  0  0  0  0  0  0  0  0  0  0
   -1.2916   -3.5193    0.6209 N   0  0  0  0  0  0  0  0  0  0  0  0
    1.3914   -1.5543    2.2806 N   0  0  0  0  0  0  0  0  0  0  0  0
    2.0737   -1.5356    3.4743 C   0  0  0  0  0  0  0  0  0  0  0  0
    2.7161   -0.3076    3.5757 C   0  0  0  0  0  0  0  0  0  0  0  0
    2.4219    0.4229    2.3959 C   0  0  0  0  0  0  0  0  0  0  0  0
    1.5928   -0.3692    1.6100 C   0  0  0  0  0  0  0  0  0  0  0  0
   -4.3670   -1.6299   -1.6875 H   0  0  0  0  0  0  0  0  0  0  0  0
   -5.9621   -1.1134   -1.0741 H   0  0  0  0  0  0  0  0  0  0  0  0
   -4.9376   -2.1935   -0.0906 H   0  0  0  0  0  0  0  0  0  0  0  0
   -4.9336    0.6955   -0.1116 H   0  0  0  0  0  0  0  0  0  0  0  0
   -2.6878   -2.1517   -0.0135 H   0  0  0  0  0  0  0  0  0  0  0  0
   -0.8763   -0.4031    1.3881 H   0  0  0  0  0  0  0  0  0  0  0  0
    1.9512   -4.1313    2.6959 H   0  0  0  0  0  0  0  0  0  0  0  0
    0.5703   -6.0620    1.8674 H   0  0  0  0  0  0  0  0  0  0  0  0
   -1.4923   -5.5993    0.5097 H   0  0  0  0  0  0  0  0  0  0  0  0
    2.0287   -2.3705    4.1777 H   0  0  0  0  0  0  0  0  0  0  0  0
    3.3311    0.0262    4.4123 H   0  0  0  0  0  0  0  0  0  0  0  0
    2.7721    1.4249    2.1459 H   0  0  0  0  0  0  0  0  0  0  0  0
    1.2054   -0.1923    0.6039 H   0  0  0  0  0  0  0  0  0  0  0  0
  1  2  1  0  0  0  0  77.88
  1 20  1  0  0  0  0  99.18
  2 21  1  0  0  0  0  103.68
  2  3  1  0  0  0  0  84.44
  3  4  2  0  0  0  0  90.49
  5  3  1  0  0  0  0  61.49
  5  6  1  0  0  0  0  53.78
  6  7  1  0  0  0  0  76.42
  6 23  1  0  0  0  0  82.64
  7  8  2  0  0  0  0
  8  9  1  0  0  0  0
  8 13  1  0  0  0  0  87.96
  9 24  1  0  0  0  0  118.41
 10 25  1  0  0  0  0  119.08
 10  9  2  0  0  0  0
 11 10  1  0  0  0  0
 12 11  2  0  0  0  0
 12  7  1  0  0  0  0
 13 14  1  0  0  0  0
 14 15  2  0  0  0  0
 14 27  1  0  0  0  0  127.42
 15 28  1  0  0  0  0  123.91
 16 15  1  0  0  0  0
 17 13  1  0  0  0  0
 17 16  2  0  0  0  0
 18  1  1  0  0  0  0  99.18
 19  1  1  0  0  0  0  99.18
 22  5  1  0  0  0  0  79.70
 26 11  1  0  0  0  0  113.44
 29 16  1  0  0  0  0  123.97
 30 17  1  0  0  0  0
M  END
$$$$
