# Supplementary material for: A big data approach to the ultra-fast prediction of DFT-calculated bond energies
Source: J Cheminform. 2013 Jul 12;5:34. doi: 10.1186/1758-2946-5-34 (PMC3720218; doi:10.1186/1758-2946-5-34)
Supplement: Additional file 1 — Molecular structures with the calculated BDEs used for training machine learning methods. [file 1758-2946-5-34-S1.zip › BDE-Structures/ZINC00110444.sdf]

bond_energy_mol/ZINC00110444.out
 OpenBabel01301309493D

 25 26  0  0  0  0  0  0  0  0999 V2000
   -0.0395    1.7849    0.9612 C   0  0  0  0  0  0  0  0  0  0  0  0
   -0.3195    0.5051    0.8017 N   0  0  0  0  0  0  0  0  0  0  0  0
    0.7267    0.0113    0.0365 C   0  0  0  0  0  0  0  0  0  0  0  0
    1.5953    0.9613   -0.2482 N   0  0  0  0  0  0  0  0  0  0  0  0
    1.1239    2.1203    0.3384 O   0  0  0  0  0  0  0  0  0  0  0  0
    0.9966   -1.3444   -0.4788 C   0  0  0  0  0  0  0  0  0  0  0  0
    2.5740   -1.0926   -1.3831 S   0  0  0  0  0  0  0  0  0  0  0  0
    2.9004   -2.7162   -2.0118 C   0  0  0  0  0  0  0  0  0  0  0  0
    1.9093   -4.0470   -1.7361 S   0  0  0  0  0  0  0  0  0  0  0  0
    4.0238   -2.8259   -2.7437 N   0  0  0  0  0  0  0  0  0  0  0  0
    4.9229   -1.7289   -3.0408 C   0  0  0  0  0  0  0  0  0  0  0  0
    5.9040   -2.2999   -4.0518 C   0  0  0  0  0  0  0  0  0  0  0  0
    5.8732   -3.8010   -3.8166 C   0  0  0  0  0  0  0  0  0  0  0  0
    4.4698   -4.0847   -3.3099 C   0  0  0  0  0  0  0  0  0  0  0  0
   -0.6063    2.5478    1.5036 H   0  0  0  0  0  0  0  0  0  0  0  0
    1.1077   -2.0879    0.3314 H   0  0  0  0  0  0  0  0  0  0  0  0
    0.1974   -1.7061   -1.1510 H   0  0  0  0  0  0  0  0  0  0  0  0
    4.3672   -0.8539   -3.4416 H   0  0  0  0  0  0  0  0  0  0  0  0
    5.4403   -1.3850   -2.1149 H   0  0  0  0  0  0  0  0  0  0  0  0
    5.5690   -2.0673   -5.0770 H   0  0  0  0  0  0  0  0  0  0  0  0
    6.9139   -1.8773   -3.9352 H   0  0  0  0  0  0  0  0  0  0  0  0
    6.6185   -4.0820   -3.0528 H   0  0  0  0  0  0  0  0  0  0  0  0
    6.1111   -4.3703   -4.7283 H   0  0  0  0  0  0  0  0  0  0  0  0
    4.4408   -4.8859   -2.5434 H   0  0  0  0  0  0  0  0  0  0  0  0
    3.7866   -4.3998   -4.1305 H   0  0  0  0  0  0  0  0  0  0  0  0
  1 15  1  0  0  0  0
  2  1  2  0  0  0  0
  3  2  1  0  0  0  0
  4  3  2  0  0  0  0
  4  5  1  0  0  0  0
  5  1  1  0  0  0  0
  6  3  1  0  0  0  0
  6 16  1  0  0  0  0
  7  6  1  0  0  0  0
  8  9  2  0  0  0  0  87.24
  8  7  1  0  0  0  0
 10  8  1  0  0  0  0
 11 10  1  0  0  0  0
 11 19  1  0  0  0  0
 12 21  1  0  0  0  0
 12 13  1  0  0  0  0
 12 11  1  0  0  0  0
 13 14  1  0  0  0  0
 13 22  1  0  0  0  0
 14 10  1  0  0  0  0
 14 24  1  0  0  0  0
 17  6  1  0  0  0  0
 18 11  1  0  0  0  0
 20 12  1  0  0  0  0
 23 13  1  0  0  0  0
 25 14  1  0  0  0  0
M  END
$$$$
