# Supplementary material for: A big data approach to the ultra-fast prediction of DFT-calculated bond energies
Source: J Cheminform. 2013 Jul 12;5:34. doi: 10.1186/1758-2946-5-34 (PMC3720218; doi:10.1186/1758-2946-5-34)
Supplement: Additional file 1 — Molecular structures with the calculated BDEs used for training machine learning methods. [file 1758-2946-5-34-S1.zip › BDE-Structures/ZINC00110869.sdf]

bond_energy_mol/ZINC00110869.out
 OpenBabel01301309493D

 28 29  0  0  0  0  0  0  0  0999 V2000
    0.9009   -0.8640   -0.1395 C   0  0  0  0  0  0  0  0  0  0  0  0
    0.4093    0.4961   -0.2471 O   0  0  0  0  0  0  0  0  0  0  0  0
    0.0600    1.0547    0.9375 C   0  0  0  0  0  0  0  0  0  0  0  0
    0.1984    0.3239    2.0684 N   0  0  0  0  0  0  0  0  0  0  0  0
   -0.1694    0.9564    3.2004 C   0  0  0  0  0  0  0  0  0  0  0  0
   -0.6428    2.2126    3.2752 N   0  0  0  0  0  0  0  0  0  0  0  0
   -0.7454    2.8637    2.0786 C   0  0  0  0  0  0  0  0  0  0  0  0
   -0.4033    2.3129    0.8848 N   0  0  0  0  0  0  0  0  0  0  0  0
   -1.2148    4.1315    2.0853 N   0  0  0  0  0  0  0  0  0  0  0  0
   -1.5844    4.8386    3.2927 C   0  0  0  0  0  0  0  0  0  0  0  0
   -2.1848    6.1423    2.7915 C   0  0  0  0  0  0  0  0  0  0  0  0
   -1.5797    6.3415    1.4106 C   0  0  0  0  0  0  0  0  0  0  0  0
   -1.3484    4.9335    0.8873 C   0  0  0  0  0  0  0  0  0  0  0  0
   -0.0551    0.2694    4.3985 N   0  0  0  0  0  0  0  0  0  0  0  0
    0.4126   -1.0005    4.4741 C   0  0  0  0  0  0  0  0  0  0  0  0
    0.8044   -2.0780    4.5822 N   0  0  0  0  0  0  0  0  0  0  0  0
    0.1203   -1.5169    0.2842 H   0  0  0  0  0  0  0  0  0  0  0  0
    1.1577   -1.1985   -1.1547 H   0  0  0  0  0  0  0  0  0  0  0  0
    1.7954   -0.8952    0.5039 H   0  0  0  0  0  0  0  0  0  0  0  0
   -2.2980    4.2445    3.9019 H   0  0  0  0  0  0  0  0  0  0  0  0
   -0.6903    5.0183    3.9343 H   0  0  0  0  0  0  0  0  0  0  0  0
   -3.2821    6.0514    2.7150 H   0  0  0  0  0  0  0  0  0  0  0  0
   -1.9748    6.9867    3.4666 H   0  0  0  0  0  0  0  0  0  0  0  0
   -0.6197    6.8802    1.4910 H   0  0  0  0  0  0  0  0  0  0  0  0
   -2.2314    6.9339    0.7497 H   0  0  0  0  0  0  0  0  0  0  0  0
   -0.4429    4.8496    0.2525 H   0  0  0  0  0  0  0  0  0  0  0  0
   -2.2077    4.5819    0.2695 H   0  0  0  0  0  0  0  0  0  0  0  0
   -0.3321    0.7456    5.2689 H   0  0  0  0  0  0  0  0  0  0  0  0
  1 17  1  0  0  0  0
  1 19  1  0  0  0  0
  2  1  1  0  0  0  0
  2  3  1  0  0  0  0
  3  4  1  0  0  0  0
  4  5  2  0  0  0  0
  5  6  1  0  0  0  0
  5 14  1  0  0  0  0
  7  9  1  0  0  0  0
  7  6  2  0  0  0  0
  8  3  2  0  0  0  0
  8  7  1  0  0  0  0
  9 10  1  0  0  0  0
 10 20  1  0  0  0  0
 10 21  1  0  0  0  0
 11 10  1  0  0  0  0
 11 23  1  0  0  0  0
 12 24  1  0  0  0  0
 12 11  1  0  0  0  0
 13 12  1  0  0  0  0
 13  9  1  0  0  0  0
 14 15  1  0  0  0  0  118.51
 14 28  1  0  0  0  0
 15 16  3  0  0  0  0
 18  1  1  0  0  0  0
 22 11  1  0  0  0  0
 25 12  1  0  0  0  0
 26 13  1  0  0  0  0
 27 13  1  0  0  0  0
M  END
$$$$
