# Supplementary material for: A big data approach to the ultra-fast prediction of DFT-calculated bond energies
Source: J Cheminform. 2013 Jul 12;5:34. doi: 10.1186/1758-2946-5-34 (PMC3720218; doi:10.1186/1758-2946-5-34)
Supplement: Additional file 1 — Molecular structures with the calculated BDEs used for training machine learning methods. [file 1758-2946-5-34-S1.zip › BDE-Structures/ZINC00114476.sdf]

bond_energy_mol/ZINC00114476.out
 OpenBabel01301309493D

 30 30  0  0  0  0  0  0  0  0999 V2000
   -2.2763    2.4773    3.0824 C   0  0  0  0  0  0  0  0  0  0  0  0
   -2.7116    1.5148    2.0388 C   0  0  0  0  0  0  0  0  0  0  0  0
   -1.9492    0.9363    1.0167 C   0  0  0  0  0  0  0  0  0  0  0  0
   -2.8208    0.0688    0.2706 C   0  0  0  0  0  0  0  0  0  0  0  0
   -4.0828    0.1521    0.8729 C   0  0  0  0  0  0  0  0  0  0  0  0
   -3.9856    1.0283    1.9311 N   0  0  0  0  0  0  0  0  0  0  0  0
   -5.0697    1.3855    2.8032 C   0  0  0  0  0  0  0  0  0  0  0  0
   -5.3685   -0.5235    0.5468 C   0  0  0  0  0  0  0  0  0  0  0  0
   -2.2961   -0.8622   -1.1623 S   0  0  0  0  0  0  0  0  0  0  0  0
   -1.8885    0.0555   -2.2214 O   0  0  0  0  0  0  0  0  0  0  0  0
   -1.4968   -2.0125   -0.7517 O   0  0  0  0  0  0  0  0  0  0  0  0
   -3.8598   -1.5937   -1.7780 N   0  0  0  0  0  0  0  0  0  0  0  0
   -0.5176    1.1688    0.8128 C   0  0  0  0  0  0  0  0  0  0  0  0
    0.1715    1.9665    1.4453 O   0  0  0  0  0  0  0  0  0  0  0  0
    0.0376    0.3796   -0.1745 O   0  0  0  0  0  0  0  0  0  0  0  0
    1.4559    0.6256   -0.3738 C   0  0  0  0  0  0  0  0  0  0  0  0
   -1.2090    2.6868    2.9436 H   0  0  0  0  0  0  0  0  0  0  0  0
   -2.4320    2.0715    4.0931 H   0  0  0  0  0  0  0  0  0  0  0  0
   -2.8343    3.4231    3.0129 H   0  0  0  0  0  0  0  0  0  0  0  0
   -5.4620    0.5010    3.3339 H   0  0  0  0  0  0  0  0  0  0  0  0
   -4.7167    2.1086    3.5484 H   0  0  0  0  0  0  0  0  0  0  0  0
   -5.8999    1.8432    2.2385 H   0  0  0  0  0  0  0  0  0  0  0  0
   -5.7346   -0.2358   -0.4489 H   0  0  0  0  0  0  0  0  0  0  0  0
   -6.1433   -0.2605    1.2748 H   0  0  0  0  0  0  0  0  0  0  0  0
   -5.2595   -1.6165    0.5557 H   0  0  0  0  0  0  0  0  0  0  0  0
   -4.2552   -2.3857   -1.2675 H   0  0  0  0  0  0  0  0  0  0  0  0
   -4.5325   -0.9750   -2.2351 H   0  0  0  0  0  0  0  0  0  0  0  0
    2.0052    0.4141    0.5580 H   0  0  0  0  0  0  0  0  0  0  0  0
    1.7937   -0.0456   -1.1749 H   0  0  0  0  0  0  0  0  0  0  0  0
    1.6145    1.6767   -0.6642 H   0  0  0  0  0  0  0  0  0  0  0  0
  1 18  1  0  0  0  0
  2  1  1  0  0  0  0
  3  2  2  0  0  0  0
  4  5  2  0  0  0  0
  4  3  1  0  0  0  0
  5  6  1  0  0  0  0
  6  2  1  0  0  0  0
  6  7  1  0  0  0  0
  7 20  1  0  0  0  0
  7 21  1  0  0  0  0
  8 25  1  0  0  0  0
  8  5  1  0  0  0  0
  8 24  1  0  0  0  0
  9 11  2  0  0  0  0
  9  4  1  0  0  0  0  63.56
 10  9  2  0  0  0  0
 12 26  1  0  0  0  0
 12  9  1  0  0  0  0  48.19
 13  3  1  0  0  0  0
 13 14  2  0  0  0  0
 15 13  1  0  0  0  0
 16 15  1  0  0  0  0
 16 28  1  0  0  0  0
 17  1  1  0  0  0  0
 19  1  1  0  0  0  0
 22  7  1  0  0  0  0
 23  8  1  0  0  0  0
 27 12  1  0  0  0  0
 29 16  1  0  0  0  0
 30 16  1  0  0  0  0
M  END
$$$$
