# Supplementary material for: A big data approach to the ultra-fast prediction of DFT-calculated bond energies
Source: J Cheminform. 2013 Jul 12;5:34. doi: 10.1186/1758-2946-5-34 (PMC3720218; doi:10.1186/1758-2946-5-34)
Supplement: Additional file 1 — Molecular structures with the calculated BDEs used for training machine learning methods. [file 1758-2946-5-34-S1.zip › BDE-Structures/ZINC00115777.sdf]

bond_energy_mol/ZINC00115777.out
 OpenBabel01301309493D

 19 19  0  0  0  0  0  0  0  0999 V2000
   -1.4739    0.9118    3.3464 H   0  0  0  0  0  0  0  0  0  0  0  0
   -2.0617    0.0537    3.3885 N   0  0  0  0  0  0  0  0  0  0  0  0
   -2.3347   -0.4503    2.2566 C   0  0  0  0  0  0  0  0  0  0  0  0
   -3.0955   -1.7394    2.0929 C   0  0  0  0  0  0  0  0  0  0  0  0
   -3.3868   -1.9871    0.6253 C   0  0  0  0  0  0  0  0  0  0  0  0
   -2.0610   -1.1372   -0.3340 S   0  0  0  0  0  0  0  0  0  0  0  0
   -1.8955    0.1697    0.9326 C   0  0  0  0  0  0  0  0  0  0  0  0
   -0.4864    0.6857    0.9769 C   0  0  0  0  0  0  0  0  0  0  0  0
   -0.0469    1.4725    1.7953 O   0  0  0  0  0  0  0  0  0  0  0  0
    0.2897    0.1620   -0.0379 O   0  0  0  0  0  0  0  0  0  0  0  0
    1.6655    0.6411   -0.0167 C   0  0  0  0  0  0  0  0  0  0  0  0
   -2.4780   -2.5588    2.5040 H   0  0  0  0  0  0  0  0  0  0  0  0
   -4.0261   -1.7194    2.6862 H   0  0  0  0  0  0  0  0  0  0  0  0
   -3.3943   -3.0604    0.3822 H   0  0  0  0  0  0  0  0  0  0  0  0
   -4.3766   -1.5833    0.3456 H   0  0  0  0  0  0  0  0  0  0  0  0
   -2.5772    1.0238    0.7133 H   0  0  0  0  0  0  0  0  0  0  0  0
    2.1119    0.4374    0.9689 H   0  0  0  0  0  0  0  0  0  0  0  0
    2.2104    0.1030   -0.8035 H   0  0  0  0  0  0  0  0  0  0  0  0
    1.6820    1.7247   -0.2147 H   0  0  0  0  0  0  0  0  0  0  0  0
  1  2  1  0  0  0  0  97.16
  3  2  1  0  0  0  0
  4  3  1  0  0  0  0
  4 12  1  0  0  0  0
  4 13  1  0  0  0  0
  5  4  1  0  0  0  0
  6  5  1  0  0  0  0
  6  7  1  0  0  0  0
  7  8  1  0  0  0  0
  7  3  1  0  0  0  0
  8  9  2  0  0  0  0
 10 11  1  0  0  0  0
 10  8  1  0  0  0  0
 11 17  1  0  0  0  0
 14  5  1  0  0  0  0
 15  5  1  0  0  0  0
 16  7  1  0  0  0  0
 18 11  1  0  0  0  0
 19 11  1  0  0  0  0
M  RAD  2   2   2   3   2
M  END
$$$$
