# Supplementary material for: A big data approach to the ultra-fast prediction of DFT-calculated bond energies
Source: J Cheminform. 2013 Jul 12;5:34. doi: 10.1186/1758-2946-5-34 (PMC3720218; doi:10.1186/1758-2946-5-34)
Supplement: Additional file 1 — Molecular structures with the calculated BDEs used for training machine learning methods. [file 1758-2946-5-34-S1.zip › BDE-Structures/ZINC00116026.sdf]

bond_energy_mol/ZINC00116026.out
 OpenBabel01301309493D

 21 21  0  0  0  0  0  0  0  0999 V2000
    1.6859   -0.9629   -0.8707 C   0  0  0  0  0  0  0  0  0  0  0  0
    1.3283   -0.1227    0.3318 C   0  0  0  0  0  0  0  0  0  0  0  0
    1.4322    1.3653    0.0335 C   0  0  0  0  0  0  0  0  0  0  0  0
    1.1771    2.1966    1.2560 C   0  0  0  0  0  0  0  0  0  0  0  0
    0.2506    3.2292    1.2088 C   0  0  0  0  0  0  0  0  0  0  0  0
   -0.0671    4.0940    2.2948 C   0  0  0  0  0  0  0  0  0  0  0  0
   -1.1782    5.3388    2.2457 S   0  0  0  0  0  0  0  0  0  0  0  0
    0.7654    3.8491    3.8234 S   0  0  0  0  0  0  0  0  0  0  0  0
    1.8283    2.4930    3.5067 C   0  0  0  0  0  0  0  0  0  0  0  0
    1.9234    1.8535    2.3539 N   0  0  0  0  0  0  0  0  0  0  0  0
    2.6122    2.0782    4.5409 N   0  0  0  0  0  0  0  0  0  0  0  0
    1.0207   -0.7442   -1.7143 H   0  0  0  0  0  0  0  0  0  0  0  0
    1.5983   -2.0301   -0.6377 H   0  0  0  0  0  0  0  0  0  0  0  0
    2.7153   -0.7685   -1.1940 H   0  0  0  0  0  0  0  0  0  0  0  0
    0.3013   -0.3608    0.6602 H   0  0  0  0  0  0  0  0  0  0  0  0
    1.9961   -0.3664    1.1766 H   0  0  0  0  0  0  0  0  0  0  0  0
    2.4508    1.5870   -0.3409 H   0  0  0  0  0  0  0  0  0  0  0  0
    0.7311    1.6458   -0.7712 H   0  0  0  0  0  0  0  0  0  0  0  0
   -0.2876    3.4033    0.2668 H   0  0  0  0  0  0  0  0  0  0  0  0
    3.2532    1.2906    4.4052 H   0  0  0  0  0  0  0  0  0  0  0  0
    2.5754    2.5430    5.4509 H   0  0  0  0  0  0  0  0  0  0  0  0
  1 13  1  0  0  0  0
  1  2  1  0  0  0  0
  2 15  1  0  0  0  0
  2 16  1  0  0  0  0
  3  2  1  0  0  0  0
  3  4  1  0  0  0  0
  4 10  1  0  0  0  0
  5  4  2  0  0  0  0
  5  6  1  0  0  0  0
  6  8  1  0  0  0  0
  7  6  2  0  0  0  0  97.98
  9  8  1  0  0  0  0
  9 11  1  0  0  0  0
 10  9  2  0  0  0  0
 11 21  1  0  0  0  0
 12  1  1  0  0  0  0
 14  1  1  0  0  0  0
 17  3  1  0  0  0  0
 18  3  1  0  0  0  0
 19  5  1  0  0  0  0
 20 11  1  0  0  0  0
M  END
$$$$
