# Supplementary material for: A big data approach to the ultra-fast prediction of DFT-calculated bond energies
Source: J Cheminform. 2013 Jul 12;5:34. doi: 10.1186/1758-2946-5-34 (PMC3720218; doi:10.1186/1758-2946-5-34)
Supplement: Additional file 1 — Molecular structures with the calculated BDEs used for training machine learning methods. [file 1758-2946-5-34-S1.zip › BDE-Structures/ZINC00116044.sdf]

bond_energy_mol/ZINC00116044.out
 OpenBabel01301309493D

 23 24  0  0  0  0  0  0  0  0999 V2000
    1.6833   -3.1695   -0.7026 C   0  0  0  0  0  0  0  0  0  0  0  0
    2.8308   -3.9316   -0.6936 C   0  0  0  0  0  0  0  0  0  0  0  0
    4.2670   -2.9692   -0.6521 S   0  0  0  0  0  0  0  0  0  0  0  0
    3.3561   -1.4970   -0.6451 C   0  0  0  0  0  0  0  0  0  0  0  0
    1.9639   -1.7633   -0.6731 C   0  0  0  0  0  0  0  0  0  0  0  0
    1.1261   -0.6179   -0.6718 C   0  0  0  0  0  0  0  0  0  0  0  0
    1.6490    0.6192   -0.6436 N   0  0  0  0  0  0  0  0  0  0  0  0
    2.9976    0.7546   -0.6198 C   0  0  0  0  0  0  0  0  0  0  0  0
    3.8731   -0.2530   -0.6191 N   0  0  0  0  0  0  0  0  0  0  0  0
   -0.2568   -0.7178   -0.6576 N   0  0  0  0  0  0  0  0  0  0  0  0
   -0.9287    0.4705   -0.9306 N   0  0  0  0  0  0  0  0  0  0  0  0
   -2.2126    0.6440   -0.5191 C   0  0  0  0  0  0  0  0  0  0  0  0
   -2.8529    1.8627   -0.6260 C   0  0  0  0  0  0  0  0  0  0  0  0
   -4.2300    2.0016   -0.2521 C   0  0  0  0  0  0  0  0  0  0  0  0
   -5.3356    2.0893    0.0536 N   0  0  0  0  0  0  0  0  0  0  0  0
   -2.1388    3.0134   -1.1009 C   0  0  0  0  0  0  0  0  0  0  0  0
   -1.5182    3.9004   -1.4916 N   0  0  0  0  0  0  0  0  0  0  0  0
    0.6745   -3.5972   -0.7250 H   0  0  0  0  0  0  0  0  0  0  0  0
    2.8573   -5.0229   -0.7097 H   0  0  0  0  0  0  0  0  0  0  0  0
    3.3964    1.7894   -0.6000 H   0  0  0  0  0  0  0  0  0  0  0  0
   -0.6825   -1.5640   -1.0770 H   0  0  0  0  0  0  0  0  0  0  0  0
   -0.2859    1.2793   -1.0769 H   0  0  0  0  0  0  0  0  0  0  0  0
   -2.7468   -0.2503   -0.1695 H   0  0  0  0  0  0  0  0  0  0  0  0
  1  2  2  0  0  0  0
  1  5  1  0  0  0  0
  2  3  1  0  0  0  0
  3  4  1  0  0  0  0
  4  9  2  0  0  0  0
  5  6  2  0  0  0  0
  5  4  1  0  0  0  0
  6 10  1  0  0  0  0
  6  7  1  0  0  0  0
  7  8  2  0  0  0  0
  8  9  1  0  0  0  0
  8 20  1  0  0  0  0
 11 10  1  0  0  0  0  47.47
 11 12  1  0  0  0  0
 12 23  1  0  0  0  0
 13 12  2  0  0  0  0
 13 14  1  0  0  0  0
 14 15  3  0  0  0  0
 16 13  1  0  0  0  0
 17 16  3  0  0  0  0
 18  1  1  0  0  0  0
 19  2  1  0  0  0  0
 21 10  1  0  0  0  0
 22 11  1  0  0  0  0
M  END
$$$$
