# Supplementary material for: A big data approach to the ultra-fast prediction of DFT-calculated bond energies
Source: J Cheminform. 2013 Jul 12;5:34. doi: 10.1186/1758-2946-5-34 (PMC3720218; doi:10.1186/1758-2946-5-34)
Supplement: Additional file 1 — Molecular structures with the calculated BDEs used for training machine learning methods. [file 1758-2946-5-34-S1.zip › BDE-Structures/ZINC00116247.sdf]

bond_energy_mol/ZINC00116247.out
 OpenBabel01301309493D

 20 20  0  0  0  0  0  0  0  0999 V2000
   -0.0760   -4.6934   -0.6620 C   0  0  0  0  0  0  0  0  0  0  0  0
   -1.2150   -4.2408   -1.4059 N   0  0  0  0  0  0  0  0  0  0  0  0
   -1.7478   -2.9881   -1.4310 C   0  0  0  0  0  0  0  0  0  0  0  0
   -2.8527   -3.0239   -2.2949 C   0  0  0  0  0  0  0  0  0  0  0  0
   -2.9046   -4.3650   -2.7476 C   0  0  0  0  0  0  0  0  0  0  0  0
   -1.9085   -5.0788   -2.1987 N   0  0  0  0  0  0  0  0  0  0  0  0
   -1.1954   -1.9484   -0.6843 N   0  0  0  0  0  0  0  0  0  0  0  0
   -1.6970   -0.6826   -0.6664 C   0  0  0  0  0  0  0  0  0  0  0  0
   -1.1089    0.3104    0.0890 C   0  0  0  0  0  0  0  0  0  0  0  0
   -1.6394    1.6426    0.1091 C   0  0  0  0  0  0  0  0  0  0  0  0
   -2.0790    2.7053    0.1136 N   0  0  0  0  0  0  0  0  0  0  0  0
    0.0560    0.0079    0.8716 C   0  0  0  0  0  0  0  0  0  0  0  0
    0.9847   -0.3174    1.4689 N   0  0  0  0  0  0  0  0  0  0  0  0
    0.0852   -5.7569   -0.8716 H   0  0  0  0  0  0  0  0  0  0  0  0
   -0.2305   -4.5652    0.4248 H   0  0  0  0  0  0  0  0  0  0  0  0
    0.8346   -4.1339   -0.9429 H   0  0  0  0  0  0  0  0  0  0  0  0
   -3.5149   -2.1967   -2.5517 H   0  0  0  0  0  0  0  0  0  0  0  0
   -3.6213   -4.8168   -3.4385 H   0  0  0  0  0  0  0  0  0  0  0  0
   -0.3590   -2.1470   -0.1116 H   0  0  0  0  0  0  0  0  0  0  0  0
   -2.5876   -0.4912   -1.2784 H   0  0  0  0  0  0  0  0  0  0  0  0
  1 15  1  0  0  0  0
  2  1  1  0  0  0  0
  3  2  1  0  0  0  0
  3  7  1  0  0  0  0
  4  3  2  0  0  0  0
  5  4  1  0  0  0  0
  5  6  2  0  0  0  0
  6  2  1  0  0  0  0
  7  8  2  0  0  0  0
  7 19  1  0  0  0  0  81.55
  8  9  1  0  0  0  0
  9 10  1  0  0  0  0  134.87
  9 12  1  0  0  0  0  134.87
 10 11  3  0  0  0  0
 12 13  3  0  0  0  0
 14  1  1  0  0  0  0
 16  1  1  0  0  0  0
 17  4  1  0  0  0  0
 18  5  1  0  0  0  0
 20  8  1  0  0  0  0
M  RAD  1   9   2
M  END
$$$$
