# Supplementary material for: A big data approach to the ultra-fast prediction of DFT-calculated bond energies
Source: J Cheminform. 2013 Jul 12;5:34. doi: 10.1186/1758-2946-5-34 (PMC3720218; doi:10.1186/1758-2946-5-34)
Supplement: Additional file 1 — Molecular structures with the calculated BDEs used for training machine learning methods. [file 1758-2946-5-34-S1.zip › BDE-Structures/ZINC00117005.sdf]

bond_energy_mol/ZINC00117005.out
 OpenBabel01301309493D

 26 28  0  0  0  0  0  0  0  0999 V2000
   -0.7118    4.6640   -7.3304 C   0  0  0  0  0  0  0  0  0  0  0  0
   -0.5184    4.0393   -6.0551 N   0  0  0  0  0  0  0  0  0  0  0  0
   -1.4704    3.5892   -5.2014 C   0  0  0  0  0  0  0  0  0  0  0  0
   -0.8014    3.0491   -4.0707 C   0  0  0  0  0  0  0  0  0  0  0  0
    0.5887    3.2328   -4.3611 C   0  0  0  0  0  0  0  0  0  0  0  0
    0.7168    3.8245   -5.5491 N   0  0  0  0  0  0  0  0  0  0  0  0
   -1.6415    2.5255   -3.0576 C   0  0  0  0  0  0  0  0  0  0  0  0
   -2.9766    2.5639   -3.2175 N   0  0  0  0  0  0  0  0  0  0  0  0
   -3.5062    3.1061   -4.3480 C   0  0  0  0  0  0  0  0  0  0  0  0
   -2.8185    3.6286   -5.3623 N   0  0  0  0  0  0  0  0  0  0  0  0
   -1.1353    1.9617   -1.8944 N   0  0  0  0  0  0  0  0  0  0  0  0
   -1.8105    1.4066   -0.8357 C   0  0  0  0  0  0  0  0  0  0  0  0
   -0.8405    0.9402    0.0673 C   0  0  0  0  0  0  0  0  0  0  0  0
    0.4118    1.2574   -0.5443 C   0  0  0  0  0  0  0  0  0  0  0  0
    0.2128    1.8648   -1.7109 N   0  0  0  0  0  0  0  0  0  0  0  0
   -1.0893    0.2838    1.3098 C   0  0  0  0  0  0  0  0  0  0  0  0
   -1.3075   -0.2475    2.3076 N   0  0  0  0  0  0  0  0  0  0  0  0
   -3.1784    1.4042   -0.7303 N   0  0  0  0  0  0  0  0  0  0  0  0
   -0.2338    4.0783   -8.1347 H   0  0  0  0  0  0  0  0  0  0  0  0
   -0.2781    5.6790   -7.3441 H   0  0  0  0  0  0  0  0  0  0  0  0
   -1.7891    4.7314   -7.5277 H   0  0  0  0  0  0  0  0  0  0  0  0
    1.4558    2.9572   -3.7534 H   0  0  0  0  0  0  0  0  0  0  0  0
   -4.6139    3.1081   -4.4207 H   0  0  0  0  0  0  0  0  0  0  0  0
    1.4176    1.0584   -0.1621 H   0  0  0  0  0  0  0  0  0  0  0  0
   -3.5996    0.8085   -0.0114 H   0  0  0  0  0  0  0  0  0  0  0  0
   -3.7208    1.6404   -1.5759 H   0  0  0  0  0  0  0  0  0  0  0  0
  1  2  1  0  0  0  0  93.64
  2  6  1  0  0  0  0
  2  3  1  0  0  0  0
  3  4  1  0  0  0  0
  4  7  2  0  0  0  0
  5  4  1  0  0  0  0
  5 22  1  0  0  0  0  123.12
  6  5  2  0  0  0  0
  7 11  1  0  0  0  0  91.17
  8  7  1  0  0  0  0
  9  8  2  0  0  0  0
 10  3  2  0  0  0  0
 10  9  1  0  0  0  0
 11 15  1  0  0  0  0
 11 12  1  0  0  0  0
 12 18  1  0  0  0  0  119.06
 12 13  2  0  0  0  0
 13 16  1  0  0  0  0  149.63
 14 24  1  0  0  0  0  122.66
 14 13  1  0  0  0  0
 15 14  2  0  0  0  0
 16 17  3  0  0  0  0  193.90
 18 25  1  0  0  0  0  97.31
 19  1  1  0  0  0  0  99.44
 20  1  1  0  0  0  0  99.44
 21  1  1  0  0  0  0  99.44
 23  9  1  0  0  0  0  114.40
 26 18  1  0  0  0  0  97.31
M  END
$$$$
