# Supplementary material for: A big data approach to the ultra-fast prediction of DFT-calculated bond energies
Source: J Cheminform. 2013 Jul 12;5:34. doi: 10.1186/1758-2946-5-34 (PMC3720218; doi:10.1186/1758-2946-5-34)
Supplement: Additional file 1 — Molecular structures with the calculated BDEs used for training machine learning methods. [file 1758-2946-5-34-S1.zip › BDE-Structures/ZINC00117224.sdf]

bond_energy_mol/ZINC00117224.out
 OpenBabel01301309493D

 23 24  0  0  0  0  0  0  0  0999 V2000
    2.4231    4.0837   -2.1998 C   0  0  0  0  0  0  0  0  0  0  0  0
    1.5534    4.9400   -1.5635 C   0  0  0  0  0  0  0  0  0  0  0  0
    0.5428    4.1358   -0.4172 S   0  0  0  0  0  0  0  0  0  0  0  0
    1.2635    2.6020   -0.7590 C   0  0  0  0  0  0  0  0  0  0  0  0
    2.2742    2.7281   -1.7492 C   0  0  0  0  0  0  0  0  0  0  0  0
    2.9835    1.6547   -2.1730 N   0  0  0  0  0  0  0  0  0  0  0  0
    2.6931    0.4772   -1.6213 C   0  0  0  0  0  0  0  0  0  0  0  0
    1.7486    0.2609   -0.6719 N   0  0  0  0  0  0  0  0  0  0  0  0
    1.0312    1.3078   -0.2328 C   0  0  0  0  0  0  0  0  0  0  0  0
    0.0478    1.0525    0.7094 N   0  0  0  0  0  0  0  0  0  0  0  0
    0.1336   -0.1962    1.3191 N   0  0  0  0  0  0  0  0  0  0  0  0
   -0.9627   -0.7565    1.8953 C   0  0  0  0  0  0  0  0  0  0  0  0
   -0.9556   -2.0565    2.3607 C   0  0  0  0  0  0  0  0  0  0  0  0
   -2.0994   -2.6005    3.0325 C   0  0  0  0  0  0  0  0  0  0  0  0
   -3.0278   -3.0157    3.5705 N   0  0  0  0  0  0  0  0  0  0  0  0
    0.1985   -2.8867    2.1638 C   0  0  0  0  0  0  0  0  0  0  0  0
    1.1519   -3.5049    1.9814 N   0  0  0  0  0  0  0  0  0  0  0  0
    3.1435    4.4032   -2.9600 H   0  0  0  0  0  0  0  0  0  0  0  0
    1.4816    6.0156   -1.7408 H   0  0  0  0  0  0  0  0  0  0  0  0
    3.2686   -0.4094   -1.9595 H   0  0  0  0  0  0  0  0  0  0  0  0
   -0.2273    1.8278    1.3398 H   0  0  0  0  0  0  0  0  0  0  0  0
    0.9181   -0.7782    0.9537 H   0  0  0  0  0  0  0  0  0  0  0  0
   -1.8325   -0.1026    2.0469 H   0  0  0  0  0  0  0  0  0  0  0  0
  1  5  1  0  0  0  0
  1  2  2  0  0  0  0
  2  3  1  0  0  0  0
  4  3  1  0  0  0  0
  4  9  2  0  0  0  0
  5  4  1  0  0  0  0
  6  5  2  0  0  0  0
  6  7  1  0  0  0  0
  7  8  2  0  0  0  0
  8  9  1  0  0  0  0
  9 10  1  0  0  0  0
 10 11  1  0  0  0  0  48.81
 10 21  1  0  0  0  0
 11 12  1  0  0  0  0
 12 23  1  0  0  0  0
 12 13  2  0  0  0  0  111.07
 13 14  1  0  0  0  0
 14 15  3  0  0  0  0
 16 13  1  0  0  0  0
 17 16  3  0  0  0  0
 18  1  1  0  0  0  0
 19  2  1  0  0  0  0
 20  7  1  0  0  0  0
 22 11  1  0  0  0  0
M  END
$$$$
