# Supplementary material for: A big data approach to the ultra-fast prediction of DFT-calculated bond energies
Source: J Cheminform. 2013 Jul 12;5:34. doi: 10.1186/1758-2946-5-34 (PMC3720218; doi:10.1186/1758-2946-5-34)
Supplement: Additional file 1 — Molecular structures with the calculated BDEs used for training machine learning methods. [file 1758-2946-5-34-S1.zip › BDE-Structures/ZINC00117391.sdf]

bond_energy_mol/ZINC00117391.out
 OpenBabel01301309493D

 30 32  0  0  0  0  0  0  0  0999 V2000
   -1.4603    1.4372   -2.4779 C   0  0  0  0  0  0  0  0  0  0  0  0
   -1.6703    0.7564   -1.1372 C   0  0  0  0  0  0  0  0  0  0  0  0
   -2.8445    1.3695   -0.3776 C   0  0  0  0  0  0  0  0  0  0  0  0
   -4.1584    0.9566   -1.0055 C   0  0  0  0  0  0  0  0  0  0  0  0
   -4.2955   -0.5365   -0.9930 C   0  0  0  0  0  0  0  0  0  0  0  0
   -5.5655   -1.1245   -0.8967 C   0  0  0  0  0  0  0  0  0  0  0  0
   -5.7042   -2.5106   -0.8343 C   0  0  0  0  0  0  0  0  0  0  0  0
   -4.5688   -3.3242   -0.8481 C   0  0  0  0  0  0  0  0  0  0  0  0
   -3.3027   -2.7493   -0.9530 C   0  0  0  0  0  0  0  0  0  0  0  0
   -3.1535   -1.3565   -1.0413 C   0  0  0  0  0  0  0  0  0  0  0  0
   -1.7590   -0.7838   -1.1909 C   0  0  0  0  0  0  0  0  0  0  0  0
   -0.9736   -1.2040    0.0067 O   0  0  0  0  0  0  0  0  0  0  0  0
   -0.1577   -0.1527    0.3986 C   0  0  0  0  0  0  0  0  0  0  0  0
    0.6914   -0.2262    1.2492 O   0  0  0  0  0  0  0  0  0  0  0  0
   -0.4501    0.9976   -0.3252 O   0  0  0  0  0  0  0  0  0  0  0  0
   -1.0492   -1.3818   -2.4007 C   0  0  0  0  0  0  0  0  0  0  0  0
   -2.2754    1.1985   -3.1707 H   0  0  0  0  0  0  0  0  0  0  0  0
   -1.4314    2.5244   -2.3441 H   0  0  0  0  0  0  0  0  0  0  0  0
   -0.5138    1.1302   -2.9349 H   0  0  0  0  0  0  0  0  0  0  0  0
   -2.7462    2.4683   -0.3683 H   0  0  0  0  0  0  0  0  0  0  0  0
   -2.8118    1.0303    0.6722 H   0  0  0  0  0  0  0  0  0  0  0  0
   -4.2193    1.3391   -2.0445 H   0  0  0  0  0  0  0  0  0  0  0  0
   -5.0016    1.4160   -0.4603 H   0  0  0  0  0  0  0  0  0  0  0  0
   -6.4548   -0.4815   -0.8585 H   0  0  0  0  0  0  0  0  0  0  0  0
   -6.7029   -2.9585   -0.7568 H   0  0  0  0  0  0  0  0  0  0  0  0
   -4.6709   -4.4142   -0.7765 H   0  0  0  0  0  0  0  0  0  0  0  0
   -2.4122   -3.3904   -0.9519 H   0  0  0  0  0  0  0  0  0  0  0  0
   -1.0019   -2.4723   -2.3094 H   0  0  0  0  0  0  0  0  0  0  0  0
   -0.0227   -1.0048   -2.4755 H   0  0  0  0  0  0  0  0  0  0  0  0
   -1.5817   -1.1402   -3.3276 H   0  0  0  0  0  0  0  0  0  0  0  0
  1 18  1  0  0  0  0  107.44
  1  2  1  0  0  0  0  80.84
  2  3  1  0  0  0  0
  2 15  1  0  0  0  0
  3 20  1  0  0  0  0  102.23
  3 21  1  0  0  0  0  102.23
  4  5  1  0  0  0  0
  4 23  1  0  0  0  0  90.76
  4  3  1  0  0  0  0
  5  6  1  0  0  0  0
  6 24  1  0  0  0  0  116.87
  6  7  2  0  0  0  0
  7 25  1  0  0  0  0  117.43
  8  7  1  0  0  0  0
  8 26  1  0  0  0  0  117.60
  9 27  1  0  0  0  0  115.94
  9  8  2  0  0  0  0
 10  5  2  0  0  0  0
 10  9  1  0  0  0  0
 11  2  1  0  0  0  0
 11 10  1  0  0  0  0
 11 12  1  0  0  0  0
 12 13  1  0  0  0  0
 13 14  2  0  0  0  0  149.22
 15 13  1  0  0  0  0
 16 28  1  0  0  0  0  108.20
 16 11  1  0  0  0  0  70.44
 17  1  1  0  0  0  0  107.44
 19  1  1  0  0  0  0  107.44
 22  4  1  0  0  0  0  90.76
 29 16  1  0  0  0  0  108.20
 30 16  1  0  0  0  0  108.20
M  END
$$$$
