# Supplementary material for: A big data approach to the ultra-fast prediction of DFT-calculated bond energies
Source: J Cheminform. 2013 Jul 12;5:34. doi: 10.1186/1758-2946-5-34 (PMC3720218; doi:10.1186/1758-2946-5-34)
Supplement: Additional file 1 — Molecular structures with the calculated BDEs used for training machine learning methods. [file 1758-2946-5-34-S1.zip › BDE-Structures/ZINC00118782.sdf]

bond_energy_mol/ZINC00118782.out
 OpenBabel01301309493D

 23 23  0  0  0  0  0  0  0  0999 V2000
    2.0282   -4.6379    0.9680 C   0  0  0  0  0  0  0  0  0  0  0  0
    1.9004   -3.2085    0.6094 C   0  0  0  0  0  0  0  0  0  0  0  0
    0.9571   -2.5038   -0.1073 C   0  0  0  0  0  0  0  0  0  0  0  0
    1.4301   -1.1566   -0.0797 C   0  0  0  0  0  0  0  0  0  0  0  0
    2.5697   -1.0911    0.6051 N   0  0  0  0  0  0  0  0  0  0  0  0
    2.8708   -2.3444    1.0352 O   0  0  0  0  0  0  0  0  0  0  0  0
    0.8282    0.0445   -0.6860 C   0  0  0  0  0  0  0  0  0  0  0  0
   -0.2251    0.0567   -1.3469 O   0  0  0  0  0  0  0  0  0  0  0  0
    1.4921    1.2300   -0.4700 N   0  0  0  0  0  0  0  0  0  0  0  0
    0.9731    2.3437   -1.0996 N   0  0  0  0  0  0  0  0  0  0  0  0
    1.6069    3.5263   -1.0450 C   0  0  0  0  0  0  0  0  0  0  0  0
    3.0596    3.7363   -0.2240 S   0  0  0  0  0  0  0  0  0  0  0  0
    0.9061    4.8985   -1.8574 S   0  0  0  0  0  0  0  0  0  0  0  0
   -0.6389    4.3134   -2.6281 C   0  0  0  0  0  0  0  0  0  0  0  0
    2.0498   -4.7676    2.0589 H   0  0  0  0  0  0  0  0  0  0  0  0
    2.9603   -5.0604    0.5677 H   0  0  0  0  0  0  0  0  0  0  0  0
    1.1869   -5.2114    0.5665 H   0  0  0  0  0  0  0  0  0  0  0  0
    0.0524   -2.8772   -0.5885 H   0  0  0  0  0  0  0  0  0  0  0  0
    2.4335    1.3406   -0.0492 H   0  0  0  0  0  0  0  0  0  0  0  0
    0.0863    2.1506   -1.6082 H   0  0  0  0  0  0  0  0  0  0  0  0
   -0.4549    3.5247   -3.3706 H   0  0  0  0  0  0  0  0  0  0  0  0
   -1.3522    3.9362   -1.8824 H   0  0  0  0  0  0  0  0  0  0  0  0
   -1.1072    5.1580   -3.1441 H   0  0  0  0  0  0  0  0  0  0  0  0
  1 15  1  0  0  0  0
  2  1  1  0  0  0  0
  2  6  1  0  0  0  0
  3  4  1  0  0  0  0
  3  2  2  0  0  0  0
  4  5  2  0  0  0  0
  5  6  1  0  0  0  0
  7  9  1  0  0  0  0
  7  4  1  0  0  0  0
  8  7  2  0  0  0  0
  9 19  1  0  0  0  0
 10 11  1  0  0  0  0
 10  9  1  0  0  0  0  71.01
 11 12  2  0  0  0  0
 13 11  1  0  0  0  0
 14 22  1  0  0  0  0
 14 13  1  0  0  0  0
 16  1  1  0  0  0  0
 17  1  1  0  0  0  0
 18  3  1  0  0  0  0
 20 10  1  0  0  0  0
 21 14  1  0  0  0  0
 23 14  1  0  0  0  0
M  END
$$$$
