# Supplementary material for: A big data approach to the ultra-fast prediction of DFT-calculated bond energies
Source: J Cheminform. 2013 Jul 12;5:34. doi: 10.1186/1758-2946-5-34 (PMC3720218; doi:10.1186/1758-2946-5-34)
Supplement: Additional file 1 — Molecular structures with the calculated BDEs used for training machine learning methods. [file 1758-2946-5-34-S1.zip › BDE-Structures/ZINC00120565.sdf]

bond_energy_mol/ZINC00120565.out
 OpenBabel01301309493D

 29 31  0  0  0  0  0  0  0  0999 V2000
   -0.3316   -0.3246   -2.1183 C   0  0  0  0  0  0  0  0  0  0  0  0
    1.1649   -0.3927   -1.8533 C   0  0  0  0  0  0  0  0  0  0  0  0
    2.0405   -0.1873   -3.1237 C   0  0  0  0  0  0  0  0  0  0  0  0
    1.6546   -1.3962   -3.9827 C   0  0  0  0  0  0  0  0  0  0  0  0
    1.4526   -2.5202   -2.9608 C   0  0  0  0  0  0  0  0  0  0  0  0
    1.7120   -1.8306   -1.6078 C   0  0  0  0  0  0  0  0  0  0  0  0
    1.3825   -2.6266   -0.3619 C   0  0  0  0  0  0  0  0  0  0  0  0
    3.0160   -3.2271    0.3101 S   0  0  0  0  0  0  0  0  0  0  0  0
    3.2122   -2.7922    1.6914 O   0  0  0  0  0  0  0  0  0  0  0  0
    3.2705   -4.6118   -0.0883 O   0  0  0  0  0  0  0  0  0  0  0  0
    3.9921   -2.1090   -0.7827 N   0  0  0  0  0  0  0  0  0  0  0  0
    3.2046   -1.5322   -1.6052 C   0  0  0  0  0  0  0  0  0  0  0  0
    3.4645   -0.4573   -2.6166 C   0  0  0  0  0  0  0  0  0  0  0  0
    1.4947    0.5679   -0.7190 C   0  0  0  0  0  0  0  0  0  0  0  0
   -0.6503   -1.0012   -2.9169 H   0  0  0  0  0  0  0  0  0  0  0  0
   -0.6198    0.6945   -2.4030 H   0  0  0  0  0  0  0  0  0  0  0  0
   -0.8889   -0.5880   -1.2113 H   0  0  0  0  0  0  0  0  0  0  0  0
    1.9221    0.7857   -3.6386 H   0  0  0  0  0  0  0  0  0  0  0  0
    0.7332   -1.2027   -4.5564 H   0  0  0  0  0  0  0  0  0  0  0  0
    2.4420   -1.6399   -4.7156 H   0  0  0  0  0  0  0  0  0  0  0  0
    0.4297   -2.9324   -3.0035 H   0  0  0  0  0  0  0  0  0  0  0  0
    2.1461   -3.3622   -3.1212 H   0  0  0  0  0  0  0  0  0  0  0  0
    0.8879   -1.9994    0.3940 H   0  0  0  0  0  0  0  0  0  0  0  0
    0.7264   -3.4811   -0.5782 H   0  0  0  0  0  0  0  0  0  0  0  0
    4.1461   -0.7909   -3.4187 H   0  0  0  0  0  0  0  0  0  0  0  0
    3.9259    0.4291   -2.1469 H   0  0  0  0  0  0  0  0  0  0  0  0
    0.8838    0.3392    0.1627 H   0  0  0  0  0  0  0  0  0  0  0  0
    2.5462    0.5110   -0.4182 H   0  0  0  0  0  0  0  0  0  0  0  0
    1.2773    1.6009   -1.0157 H   0  0  0  0  0  0  0  0  0  0  0  0
  1  2  1  0  0  0  0  83.05
  1 17  1  0  0  0  0  105.22
  2  6  1  0  0  0  0
  2 14  1  0  0  0  0  83.28
  3 13  1  0  0  0  0
  3  2  1  0  0  0  0
  4  3  1  0  0  0  0
  4  5  1  0  0  0  0
  5  6  1  0  0  0  0
  6 12  1  0  0  0  0
  6  7  1  0  0  0  0
  7  8  1  0  0  0  0
  7 23  1  0  0  0  0  104.62
  8  9  2  0  0  0  0  89.05
 10  8  2  0  0  0  0
 11  8  1  0  0  0  0
 12 11  1  0  0  0  0
 13 26  1  0  0  0  0  94.66
 13 12  1  0  0  0  0
 14 28  1  0  0  0  0  105.21
 14 27  1  0  0  0  0  105.21
 15  1  1  0  0  0  0  105.22
 16  1  1  0  0  0  0  105.22
 18  3  1  0  0  0  0  111.64
 19  4  1  0  0  0  0  102.83
 20  4  1  0  0  0  0  102.83
 21  5  1  0  0  0  0  101.04
 22  5  1  0  0  0  0  101.04
 24  7  1  0  0  0  0  104.62
 25 13  1  0  0  0  0  94.66
 29 14  1  0  0  0  0  105.21
M  RAD  2  11   2  12   2
M  END
$$$$
