# Supplementary material for: A big data approach to the ultra-fast prediction of DFT-calculated bond energies
Source: J Cheminform. 2013 Jul 12;5:34. doi: 10.1186/1758-2946-5-34 (PMC3720218; doi:10.1186/1758-2946-5-34)
Supplement: Additional file 1 — Molecular structures with the calculated BDEs used for training machine learning methods. [file 1758-2946-5-34-S1.zip › BDE-Structures/ZINC00122457.sdf]

bond_energy_mol/ZINC00122457.out
 OpenBabel01301309493D

 22 23  0  0  0  0  0  0  0  0999 V2000
   -1.2263    1.0662    0.0459 C   0  0  0  0  0  0  0  0  0  0  0  0
   -1.0308   -0.2637    0.1943 C   0  0  0  0  0  0  0  0  0  0  0  0
    0.2472   -0.9912    0.2465 C   0  0  0  0  0  0  0  0  0  0  0  0
    0.2552   -2.3804    0.4602 C   0  0  0  0  0  0  0  0  0  0  0  0
   -0.9952   -3.0887    0.6069 C   0  0  0  0  0  0  0  0  0  0  0  0
   -1.0443   -4.4832    0.8216 C   0  0  0  0  0  0  0  0  0  0  0  0
   -2.2693   -5.1267    0.9467 C   0  0  0  0  0  0  0  0  0  0  0  0
   -3.4643   -4.3926    0.8577 C   0  0  0  0  0  0  0  0  0  0  0  0
   -3.4430   -3.0181    0.6457 C   0  0  0  0  0  0  0  0  0  0  0  0
   -2.2034   -2.3627    0.5216 C   0  0  0  0  0  0  0  0  0  0  0  0
   -2.2266   -1.0148    0.3186 O   0  0  0  0  0  0  0  0  0  0  0  0
    1.3650   -3.1088    0.5304 O   0  0  0  0  0  0  0  0  0  0  0  0
    1.4644   -0.2913    0.0785 N   0  0  0  0  0  0  0  0  0  0  0  0
    1.4892    0.9138   -0.1528 O   0  0  0  0  0  0  0  0  0  0  0  0
    2.5492   -0.9466    0.1672 O   0  0  0  0  0  0  0  0  0  0  0  0
   -0.3962    1.7609   -0.0620 H   0  0  0  0  0  0  0  0  0  0  0  0
   -2.2504    1.4411    0.0348 H   0  0  0  0  0  0  0  0  0  0  0  0
   -0.1030   -5.0421    0.8871 H   0  0  0  0  0  0  0  0  0  0  0  0
   -2.3059   -6.2093    1.1143 H   0  0  0  0  0  0  0  0  0  0  0  0
   -4.4263   -4.9108    0.9573 H   0  0  0  0  0  0  0  0  0  0  0  0
   -4.3719   -2.4408    0.5760 H   0  0  0  0  0  0  0  0  0  0  0  0
    2.1655   -2.4998    0.4127 H   0  0  0  0  0  0  0  0  0  0  0  0
  1  2  2  0  0  0  0
  2  3  1  0  0  0  0
  2 11  1  0  0  0  0
  3  4  2  0  0  0  0
  4 12  1  0  0  0  0
  4  5  1  0  0  0  0
  5  6  1  0  0  0  0
  6 18  1  0  0  0  0
  6  7  2  0  0  0  0
  7 19  1  0  0  0  0
  8  7  1  0  0  0  0
  8 20  1  0  0  0  0
  9  8  1  0  0  0  0
 10  5  1  0  0  0  0
 10  9  2  0  0  0  0
 11 10  1  0  0  0  0
 13 15  2  0  0  0  0
 13  3  1  0  0  0  0  74.58
 14 13  2  0  0  0  0
 16  1  1  0  0  0  0
 17  1  1  0  0  0  0
 21  9  1  0  0  0  0
 22 12  1  0  0  0  0
M  END
$$$$
