# Supplementary material for: A big data approach to the ultra-fast prediction of DFT-calculated bond energies
Source: J Cheminform. 2013 Jul 12;5:34. doi: 10.1186/1758-2946-5-34 (PMC3720218; doi:10.1186/1758-2946-5-34)
Supplement: Additional file 1 — Molecular structures with the calculated BDEs used for training machine learning methods. [file 1758-2946-5-34-S1.zip › BDE-Structures/ZINC00122774.sdf]

bond_energy_mol/ZINC00122774.out
 OpenBabel01301309493D

 24 25  0  0  0  0  0  0  0  0999 V2000
   -0.3490    1.6483    1.4224 C   0  0  0  0  0  0  0  0  0  0  0  0
   -0.6388    0.3746    0.7270 C   0  0  0  0  0  0  0  0  0  0  0  0
    0.1168   -0.7538    0.4977 C   0  0  0  0  0  0  0  0  0  0  0  0
   -0.7568   -1.6191   -0.2375 C   0  0  0  0  0  0  0  0  0  0  0  0
   -1.9352   -1.0265   -0.4162 N   0  0  0  0  0  0  0  0  0  0  0  0
   -1.8763    0.2071    0.1741 O   0  0  0  0  0  0  0  0  0  0  0  0
   -0.4833   -2.9457   -0.7500 C   0  0  0  0  0  0  0  0  0  0  0  0
   -1.2514   -3.8299   -1.4912 C   0  0  0  0  0  0  0  0  0  0  0  0
   -0.3967   -4.9644   -1.6766 C   0  0  0  0  0  0  0  0  0  0  0  0
    0.7715   -4.7492   -1.0898 N   0  0  0  0  0  0  0  0  0  0  0  0
    0.7448   -3.5107   -0.5105 O   0  0  0  0  0  0  0  0  0  0  0  0
   -0.6873   -6.2272   -2.4011 C   0  0  0  0  0  0  0  0  0  0  0  0
   -2.6508   -3.6045   -1.9514 C   0  0  0  0  0  0  0  0  0  0  0  0
   -3.0425   -4.6329   -2.8767 O   0  0  0  0  0  0  0  0  0  0  0  0
   -0.4156    2.4985    0.7289 H   0  0  0  0  0  0  0  0  0  0  0  0
    0.6578    1.6321    1.8519 H   0  0  0  0  0  0  0  0  0  0  0  0
   -1.0709    1.8270    2.2313 H   0  0  0  0  0  0  0  0  0  0  0  0
    1.1461   -0.9437    0.8052 H   0  0  0  0  0  0  0  0  0  0  0  0
   -0.9082   -6.0265   -3.4571 H   0  0  0  0  0  0  0  0  0  0  0  0
    0.1687   -6.9089   -2.3438 H   0  0  0  0  0  0  0  0  0  0  0  0
   -1.5656   -6.7278   -1.9735 H   0  0  0  0  0  0  0  0  0  0  0  0
   -3.3573   -3.5978   -1.0805 H   0  0  0  0  0  0  0  0  0  0  0  0
   -2.7459   -2.6009   -2.4381 H   0  0  0  0  0  0  0  0  0  0  0  0
   -3.9565   -4.4537   -3.1716 H   0  0  0  0  0  0  0  0  0  0  0  0
  1 16  1  0  0  0  0  93.54
  1 17  1  0  0  0  0  93.54
  2  1  1  0  0  0  0  117.29
  3  2  2  0  0  0  0
  3 18  1  0  0  0  0  126.49
  4  3  1  0  0  0  0
  5  4  2  0  0  0  0
  5  6  1  0  0  0  0
  6  2  1  0  0  0  0
  7 11  1  0  0  0  0
  7  4  1  0  0  0  0  128.53
  8  7  2  0  0  0  0
  9  8  1  0  0  0  0
  9 10  2  0  0  0  0
 10 11  1  0  0  0  0
 12 20  1  0  0  0  0  99.05
 12 21  1  0  0  0  0  99.05
 12  9  1  0  0  0  0  109.74
 13  8  1  0  0  0  0  102.70
 13 22  1  0  0  0  0  89.41
 14 13  1  0  0  0  0  74.95
 15  1  1  0  0  0  0  93.54
 19 12  1  0  0  0  0  99.05
 23 13  1  0  0  0  0  89.41
 24 14  1  0  0  0  0  119.81
M  END
$$$$
