# Supplementary material for: A big data approach to the ultra-fast prediction of DFT-calculated bond energies
Source: J Cheminform. 2013 Jul 12;5:34. doi: 10.1186/1758-2946-5-34 (PMC3720218; doi:10.1186/1758-2946-5-34)
Supplement: Additional file 1 — Molecular structures with the calculated BDEs used for training machine learning methods. [file 1758-2946-5-34-S1.zip › BDE-Structures/ZINC00122996.sdf]

bond_energy_mol/ZINC00122996.out
 OpenBabel01301309493D

 23 24  0  0  0  0  0  0  0  0999 V2000
   -6.9096    2.4437   -1.3995 C   0  0  0  0  0  0  0  0  0  0  0  0
   -6.0843    3.5377   -0.8234 C   0  0  0  0  0  0  0  0  0  0  0  0
   -4.7279    3.4438   -0.4592 C   0  0  0  0  0  0  0  0  0  0  0  0
   -4.1823    4.9363    0.1560 S   0  0  0  0  0  0  0  0  0  0  0  0
   -5.8515    5.6601   -0.1052 N   0  0  0  0  0  0  0  0  0  0  0  0
   -6.6238    4.7705   -0.6019 N   0  0  0  0  0  0  0  0  0  0  0  0
   -3.8459    2.3036   -0.5556 C   0  0  0  0  0  0  0  0  0  0  0  0
   -2.5709    2.3887   -0.1817 N   0  0  0  0  0  0  0  0  0  0  0  0
   -1.8903    1.2135   -0.3430 C   0  0  0  0  0  0  0  0  0  0  0  0
   -2.6687    0.1689   -0.8629 C   0  0  0  0  0  0  0  0  0  0  0  0
   -4.2564    0.7154   -1.1362 S   0  0  0  0  0  0  0  0  0  0  0  0
   -0.4739    1.1168    0.0098 C   0  0  0  0  0  0  0  0  0  0  0  0
    0.1154   -0.0287   -0.1590 N   0  0  0  0  0  0  0  0  0  0  0  0
    1.4726    0.0160    0.2154 O   0  0  0  0  0  0  0  0  0  0  0  0
    0.2354    2.3213    0.5403 C   0  0  0  0  0  0  0  0  0  0  0  0
   -6.9745    1.5858   -0.7118 H   0  0  0  0  0  0  0  0  0  0  0  0
   -6.4808    2.0735   -2.3440 H   0  0  0  0  0  0  0  0  0  0  0  0
   -7.9268    2.7965   -1.6015 H   0  0  0  0  0  0  0  0  0  0  0  0
   -2.3217   -0.8453   -1.0676 H   0  0  0  0  0  0  0  0  0  0  0  0
    1.8782   -0.8798    0.0703 H   0  0  0  0  0  0  0  0  0  0  0  0
    0.6436    2.1135    1.5381 H   0  0  0  0  0  0  0  0  0  0  0  0
    1.0814    2.5803   -0.1100 H   0  0  0  0  0  0  0  0  0  0  0  0
   -0.4479    3.1754    0.6002 H   0  0  0  0  0  0  0  0  0  0  0  0
  1  2  1  0  0  0  0
  1 16  1  0  0  0  0
  2  6  1  0  0  0  0
  2  3  2  0  0  0  0
  3  4  1  0  0  0  0
  5  4  1  0  0  0  0
  6  5  2  0  0  0  0
  7  3  1  0  0  0  0
  7  8  2  0  0  0  0
  9  8  1  0  0  0  0
  9 12  1  0  0  0  0
 10  9  2  0  0  0  0
 11 10  1  0  0  0  0
 11  7  1  0  0  0  0
 12 15  1  0  0  0  0
 13 12  2  0  0  0  0  124.34
 13 14  1  0  0  0  0
 15 23  1  0  0  0  0
 15 21  1  0  0  0  0
 17  1  1  0  0  0  0
 18  1  1  0  0  0  0
 19 10  1  0  0  0  0
 20 14  1  0  0  0  0
 22 15  1  0  0  0  0
M  END
$$$$
