# Supplementary material for: A big data approach to the ultra-fast prediction of DFT-calculated bond energies
Source: J Cheminform. 2013 Jul 12;5:34. doi: 10.1186/1758-2946-5-34 (PMC3720218; doi:10.1186/1758-2946-5-34)
Supplement: Additional file 1 — Molecular structures with the calculated BDEs used for training machine learning methods. [file 1758-2946-5-34-S1.zip › BDE-Structures/ZINC00123646.sdf]

bond_energy_mol/ZINC00123646.out
 OpenBabel01301309493D

 26 27  0  0  0  0  0  0  0  0999 V2000
    0.0509    1.7338   -0.2567 C   0  0  0  0  0  0  0  0  0  0  0  0
    0.8530    0.7453    0.3052 C   0  0  0  0  0  0  0  0  0  0  0  0
    0.4002   -0.5835    0.2975 C   0  0  0  0  0  0  0  0  0  0  0  0
   -0.8564   -0.8537   -0.2777 C   0  0  0  0  0  0  0  0  0  0  0  0
   -1.6222    0.1009   -0.8153 N   0  0  0  0  0  0  0  0  0  0  0  0
   -1.1823    1.3664   -0.8101 C   0  0  0  0  0  0  0  0  0  0  0  0
    1.2725   -1.6232    0.8964 C   0  0  0  0  0  0  0  0  0  0  0  0
    2.3341   -1.3459    1.4835 O   0  0  0  0  0  0  0  0  0  0  0  0
    0.8586   -2.9379    0.8472 N   0  0  0  0  0  0  0  0  0  0  0  0
    1.8039   -3.8696    1.2901 N   0  0  0  0  0  0  0  0  0  0  0  0
    1.8306   -5.0493    0.5717 C   0  0  0  0  0  0  0  0  0  0  0  0
    0.9174   -5.2923   -0.2400 O   0  0  0  0  0  0  0  0  0  0  0  0
    2.9261   -5.9742    0.8674 C   0  0  0  0  0  0  0  0  0  0  0  0
    3.2447   -7.2307    0.3847 C   0  0  0  0  0  0  0  0  0  0  0  0
    4.4492   -7.6278    1.0311 C   0  0  0  0  0  0  0  0  0  0  0  0
    4.8075   -6.5960    1.8714 C   0  0  0  0  0  0  0  0  0  0  0  0
    3.8951   -5.5821    1.7836 O   0  0  0  0  0  0  0  0  0  0  0  0
    0.3763    2.7814   -0.2675 H   0  0  0  0  0  0  0  0  0  0  0  0
    1.8283    0.9732    0.7551 H   0  0  0  0  0  0  0  0  0  0  0  0
   -1.2542   -1.8874   -0.2940 H   0  0  0  0  0  0  0  0  0  0  0  0
   -1.8362    2.1338   -1.2649 H   0  0  0  0  0  0  0  0  0  0  0  0
    0.2580   -3.3276    0.0911 H   0  0  0  0  0  0  0  0  0  0  0  0
    2.6629   -3.4153    1.6627 H   0  0  0  0  0  0  0  0  0  0  0  0
    2.6702   -7.7983   -0.3493 H   0  0  0  0  0  0  0  0  0  0  0  0
    4.9868   -8.5669    0.8895 H   0  0  0  0  0  0  0  0  0  0  0  0
    5.6493   -6.4601    2.5557 H   0  0  0  0  0  0  0  0  0  0  0  0
  1  2  2  0  0  0  0
  2 19  1  0  0  0  0
  3  2  1  0  0  0  0
  3  7  1  0  0  0  0
  4  3  2  0  0  0  0
  5  6  2  0  0  0  0
  5  4  1  0  0  0  0
  6  1  1  0  0  0  0
  7  8  2  0  0  0  0
  9  7  1  0  0  0  0
  9 10  1  0  0  0  0  98.30
 10 23  1  0  0  0  0
 11 13  1  0  0  0  0
 11 10  1  0  0  0  0
 12 11  2  0  0  0  0
 13 17  1  0  0  0  0
 14 13  2  0  0  0  0
 14 15  1  0  0  0  0
 15 16  2  0  0  0  0
 16 26  1  0  0  0  0
 17 16  1  0  0  0  0
 18  1  1  0  0  0  0
 20  4  1  0  0  0  0
 21  6  1  0  0  0  0
 22  9  1  0  0  0  0
 24 14  1  0  0  0  0
 25 15  1  0  0  0  0
M  END
$$$$
