# Supplementary material for: A big data approach to the ultra-fast prediction of DFT-calculated bond energies
Source: J Cheminform. 2013 Jul 12;5:34. doi: 10.1186/1758-2946-5-34 (PMC3720218; doi:10.1186/1758-2946-5-34)
Supplement: Additional file 1 — Molecular structures with the calculated BDEs used for training machine learning methods. [file 1758-2946-5-34-S1.zip › BDE-Structures/ZINC00123729.sdf]

bond_energy_mol/ZINC00123729.out
 OpenBabel01301309493D

 27 28  0  0  0  0  0  0  0  0999 V2000
   -5.6811    2.9766   -2.4544 C   0  0  0  0  0  0  0  0  0  0  0  0
   -4.5955    2.1437   -3.0550 C   0  0  0  0  0  0  0  0  0  0  0  0
   -4.5909    1.8262   -4.4146 C   0  0  0  0  0  0  0  0  0  0  0  0
   -3.5179    1.0331   -4.8884 C   0  0  0  0  0  0  0  0  0  0  0  0
   -2.5414    0.6054   -4.0595 N   0  0  0  0  0  0  0  0  0  0  0  0
   -2.6289    0.9633   -2.7594 C   0  0  0  0  0  0  0  0  0  0  0  0
   -3.6180    1.7117   -2.2335 N   0  0  0  0  0  0  0  0  0  0  0  0
   -1.5631    0.5025   -1.8617 C   0  0  0  0  0  0  0  0  0  0  0  0
   -0.4700   -0.2721   -2.2546 C   0  0  0  0  0  0  0  0  0  0  0  0
    0.5247   -0.5811   -0.9051 S   0  0  0  0  0  0  0  0  0  0  0  0
   -0.5410    0.3264    0.1305 C   0  0  0  0  0  0  0  0  0  0  0  0
   -1.5740    0.8205   -0.5237 N   0  0  0  0  0  0  0  0  0  0  0  0
   -0.3160    0.5382    1.5843 C   0  0  0  0  0  0  0  0  0  0  0  0
   -3.4452    0.6794   -6.2094 N   0  0  0  0  0  0  0  0  0  0  0  0
   -2.3767   -0.1209   -6.7338 C   0  0  0  0  0  0  0  0  0  0  0  0
   -6.4124    3.2865   -3.2087 H   0  0  0  0  0  0  0  0  0  0  0  0
   -6.2059    2.4171   -1.6694 H   0  0  0  0  0  0  0  0  0  0  0  0
   -5.2605    3.8754   -1.9858 H   0  0  0  0  0  0  0  0  0  0  0  0
   -5.3808    2.1745   -5.0914 H   0  0  0  0  0  0  0  0  0  0  0  0
   -0.2731   -0.6304   -3.2664 H   0  0  0  0  0  0  0  0  0  0  0  0
   -1.2245    0.3020    2.1542 H   0  0  0  0  0  0  0  0  0  0  0  0
   -0.0639    1.5892    1.7879 H   0  0  0  0  0  0  0  0  0  0  0  0
    0.5024   -0.0860    1.9595 H   0  0  0  0  0  0  0  0  0  0  0  0
   -4.1794    1.0014   -6.8526 H   0  0  0  0  0  0  0  0  0  0  0  0
   -1.8051    0.4225   -7.5113 H   0  0  0  0  0  0  0  0  0  0  0  0
   -2.7566   -1.0552   -7.1905 H   0  0  0  0  0  0  0  0  0  0  0  0
   -1.7003   -0.3762   -5.9066 H   0  0  0  0  0  0  0  0  0  0  0  0
  1 18  1  0  0  0  0  96.74
  1 17  1  0  0  0  0  96.74
  2  1  1  0  0  0  0  98.22
  2  7  2  0  0  0  0
  3  2  1  0  0  0  0
  4  3  2  0  0  0  0
  4  5  1  0  0  0  0
  5  6  2  0  0  0  0
  6  7  1  0  0  0  0
  6  8  1  0  0  0  0  110.55
  8 12  1  0  0  0  0
  9  8  2  0  0  0  0
  9 10  1  0  0  0  0
 10 11  1  0  0  0  0
 11 13  1  0  0  0  0  103.33
 12 11  2  0  0  0  0
 13 22  1  0  0  0  0  91.70
 13 23  1  0  0  0  0  91.70
 13 21  1  0  0  0  0  91.70
 14  4  1  0  0  0  0  99.06
 15 14  1  0  0  0  0  83.39
 15 27  1  0  0  0  0  95.97
 16  1  1  0  0  0  0  96.74
 19  3  1  0  0  0  0  117.72
 20  9  1  0  0  0  0  123.65
 24 14  1  0  0  0  0  99.76
 25 15  1  0  0  0  0  95.97
 26 15  1  0  0  0  0  95.97
M  END
$$$$
