# Supplementary material for: A big data approach to the ultra-fast prediction of DFT-calculated bond energies
Source: J Cheminform. 2013 Jul 12;5:34. doi: 10.1186/1758-2946-5-34 (PMC3720218; doi:10.1186/1758-2946-5-34)
Supplement: Additional file 1 — Molecular structures with the calculated BDEs used for training machine learning methods. [file 1758-2946-5-34-S1.zip › BDE-Structures/ZINC00125006.sdf]

bond_energy_mol/ZINC00125006.out
 OpenBabel01301309493D

 24 25  0  0  0  0  0  0  0  0999 V2000
    1.2939    2.5419    0.0721 C   0  0  0  0  0  0  0  0  0  0  0  0
   -0.0924    2.4580   -0.0707 C   0  0  0  0  0  0  0  0  0  0  0  0
   -0.7177    1.2105   -0.1279 C   0  0  0  0  0  0  0  0  0  0  0  0
    0.0394    0.0337   -0.0437 C   0  0  0  0  0  0  0  0  0  0  0  0
    1.4328    0.1252    0.1000 C   0  0  0  0  0  0  0  0  0  0  0  0
    2.0549    1.3730    0.1564 C   0  0  0  0  0  0  0  0  0  0  0  0
   -0.6237   -1.3131   -0.1027 C   0  0  0  0  0  0  0  0  0  0  0  0
   -0.3379   -2.1320    1.1138 C   0  0  0  0  0  0  0  0  0  0  0  0
   -0.1421   -3.4153    1.1143 N   0  0  0  0  0  0  0  0  0  0  0  0
    0.0788   -3.8440    2.4931 C   0  0  0  0  0  0  0  0  0  0  0  0
    0.0934   -2.5594    3.3301 C   0  0  0  0  0  0  0  0  0  0  0  0
   -0.3278   -1.5540    2.3745 N   0  0  0  0  0  0  0  0  0  0  0  0
    1.7844    3.5224    0.1163 H   0  0  0  0  0  0  0  0  0  0  0  0
   -0.6940    3.3734   -0.1384 H   0  0  0  0  0  0  0  0  0  0  0  0
   -1.8085    1.1484   -0.2406 H   0  0  0  0  0  0  0  0  0  0  0  0
    2.0325   -0.7918    0.1652 H   0  0  0  0  0  0  0  0  0  0  0  0
    3.1452    1.4350    0.2662 H   0  0  0  0  0  0  0  0  0  0  0  0
   -0.2866   -1.8703   -0.9950 H   0  0  0  0  0  0  0  0  0  0  0  0
   -1.7186   -1.1854   -0.2051 H   0  0  0  0  0  0  0  0  0  0  0  0
   -0.7339   -4.5320    2.8118 H   0  0  0  0  0  0  0  0  0  0  0  0
    1.0271   -4.4159    2.5767 H   0  0  0  0  0  0  0  0  0  0  0  0
   -0.5948   -2.6059    4.2042 H   0  0  0  0  0  0  0  0  0  0  0  0
    1.1048   -2.3268    3.7380 H   0  0  0  0  0  0  0  0  0  0  0  0
   -0.0577   -0.5688    2.4994 H   0  0  0  0  0  0  0  0  0  0  0  0
  1 13  1  0  0  0  0  117.42
  1  6  2  0  0  0  0
  2  1  1  0  0  0  0
  3  2  2  0  0  0  0
  3  4  1  0  0  0  0
  4  5  2  0  0  0  0
  5  6  1  0  0  0  0
  5 16  1  0  0  0  0  119.03
  6 17  1  0  0  0  0  117.07
  7  4  1  0  0  0  0  88.21
  7  8  1  0  0  0  0  87.35
  8  9  2  0  0  0  0
  8 12  1  0  0  0  0
  9 10  1  0  0  0  0
 10 21  1  0  0  0  0  89.12
 10 20  1  0  0  0  0  89.12
 10 11  1  0  0  0  0
 11 23  1  0  0  0  0  95.13
 11 22  1  0  0  0  0  95.13
 12 24  1  0  0  0  0  94.04
 12 11  1  0  0  0  0
 14  2  1  0  0  0  0  116.95
 15  3  1  0  0  0  0  118.84
 18  7  1  0  0  0  0  86.39
 19  7  1  0  0  0  0  86.39
M  END
$$$$
