# Supplementary material for: A big data approach to the ultra-fast prediction of DFT-calculated bond energies
Source: J Cheminform. 2013 Jul 12;5:34. doi: 10.1186/1758-2946-5-34 (PMC3720218; doi:10.1186/1758-2946-5-34)
Supplement: Additional file 1 — Molecular structures with the calculated BDEs used for training machine learning methods. [file 1758-2946-5-34-S1.zip › BDE-Structures/ZINC00125454.sdf]

bond_energy_mol/ZINC00125454.out
 OpenBabel01301309493D

 25 27  0  0  0  0  0  0  0  0999 V2000
    1.6877   -0.8633   -3.6072 H   0  0  0  0  0  0  0  0  0  0  0  0
    1.4567   -0.5134   -2.6610 N   0  0  0  0  0  0  0  0  0  0  0  0
    0.3813    0.2082   -2.6108 C   0  0  0  0  0  0  0  0  0  0  0  0
   -0.2246    0.7957   -1.4208 C   0  0  0  0  0  0  0  0  0  0  0  0
    0.1000    0.4347   -0.1330 C   0  0  0  0  0  0  0  0  0  0  0  0
   -0.9585    0.8747    1.2110 S   0  0  0  0  0  0  0  0  0  0  0  0
   -2.5116    1.0829    0.3865 C   0  0  0  0  0  0  0  0  0  0  0  0
   -2.6373    1.3438   -0.9510 C   0  0  0  0  0  0  0  0  0  0  0  0
   -1.4308    1.6208   -1.8161 C   0  0  0  0  0  0  0  0  0  0  0  0
   -1.5482    1.2901   -3.2775 C   0  0  0  0  0  0  0  0  0  0  0  0
   -0.4635    0.5407   -3.6728 N   0  0  0  0  0  0  0  0  0  0  0  0
   -0.5171    0.2809   -5.0203 C   0  0  0  0  0  0  0  0  0  0  0  0
   -1.6711    0.8925   -5.4953 C   0  0  0  0  0  0  0  0  0  0  0  0
   -2.3246    1.5377   -4.3998 C   0  0  0  0  0  0  0  0  0  0  0  0
   -3.9411    1.4508   -1.5385 C   0  0  0  0  0  0  0  0  0  0  0  0
   -4.9750    1.5478   -2.0352 N   0  0  0  0  0  0  0  0  0  0  0  0
   -3.6258    0.9528    1.1795 O   0  0  0  0  0  0  0  0  0  0  0  0
    1.2291   -0.2781    0.1554 N   0  0  0  0  0  0  0  0  0  0  0  0
   -1.1880    2.7175   -1.7152 H   0  0  0  0  0  0  0  0  0  0  0  0
    0.2467   -0.3061   -5.5361 H   0  0  0  0  0  0  0  0  0  0  0  0
   -2.0183    0.8811   -6.5300 H   0  0  0  0  0  0  0  0  0  0  0  0
   -3.2622    2.0937   -4.4374 H   0  0  0  0  0  0  0  0  0  0  0  0
   -3.3785    0.7238    2.0966 H   0  0  0  0  0  0  0  0  0  0  0  0
    1.7450   -0.6538   -0.6636 H   0  0  0  0  0  0  0  0  0  0  0  0
    1.3277   -0.7373    1.0649 H   0  0  0  0  0  0  0  0  0  0  0  0
  1  2  1  0  0  0  0  103.76
  2  3  1  0  0  0  0  128.95
  3  4  2  0  0  0  0
  4  5  1  0  0  0  0
  5 18  1  0  0  0  0  111.86
  5  6  1  0  0  0  0
  7 17  1  0  0  0  0  105.71
  7  6  1  0  0  0  0
  8  7  2  0  0  0  0
  9 19  1  0  0  0  0  68.14
  9  4  1  0  0  0  0
  9  8  1  0  0  0  0
 10  9  1  0  0  0  0
 11 10  1  0  0  0  0
 11  3  1  0  0  0  0
 12 11  1  0  0  0  0
 13 12  2  0  0  0  0
 13 14  1  0  0  0  0
 14 10  2  0  0  0  0
 15  8  1  0  0  0  0  134.91
 16 15  3  0  0  0  0  200.57
 17 23  1  0  0  0  0  76.25
 18 25  1  0  0  0  0  99.71
 20 12  1  0  0  0  0  129.21
 21 13  1  0  0  0  0  123.74
 22 14  1  0  0  0  0  124.86
 24 18  1  0  0  0  0  99.71
M  RAD  2   2   2   5   2
M  END
$$$$
