# Supplementary material for: A big data approach to the ultra-fast prediction of DFT-calculated bond energies
Source: J Cheminform. 2013 Jul 12;5:34. doi: 10.1186/1758-2946-5-34 (PMC3720218; doi:10.1186/1758-2946-5-34)
Supplement: Additional file 1 — Molecular structures with the calculated BDEs used for training machine learning methods. [file 1758-2946-5-34-S1.zip › BDE-Structures/ZINC00125906.sdf]

bond_energy_mol/ZINC00125906.out
 OpenBabel01301309493D

 19 19  0  0  0  0  0  0  0  0999 V2000
   -2.6934    5.6712   -2.5337 C   0  0  0  0  0  0  0  0  0  0  0  0
   -2.1530    4.3601   -2.5532 C   0  0  0  0  0  0  0  0  0  0  0  0
   -1.5165    4.0255   -1.3621 C   0  0  0  0  0  0  0  0  0  0  0  0
   -1.6185    5.3260   -0.2425 S   0  0  0  0  0  0  0  0  0  0  0  0
   -2.4768    6.3239   -1.3293 C   0  0  0  0  0  0  0  0  0  0  0  0
   -0.8774    2.7148   -1.0521 C   0  0  0  0  0  0  0  0  0  0  0  0
   -2.1757    1.5959   -0.3697 S   0  0  0  0  0  0  0  0  0  0  0  0
   -2.6365    2.1431    0.9063 O   0  0  0  0  0  0  0  0  0  0  0  0
   -3.1279    1.2687   -1.4350 O   0  0  0  0  0  0  0  0  0  0  0  0
   -1.2039    0.0501   -0.0158 C   0  0  0  0  0  0  0  0  0  0  0  0
   -0.0106    0.3285    0.7643 C   0  0  0  0  0  0  0  0  0  0  0  0
    0.9381    0.5569    1.3655 N   0  0  0  0  0  0  0  0  0  0  0  0
   -3.2258    6.1205   -3.3785 H   0  0  0  0  0  0  0  0  0  0  0  0
   -2.2217    3.6829   -3.4111 H   0  0  0  0  0  0  0  0  0  0  0  0
   -2.8003    7.3371   -1.0846 H   0  0  0  0  0  0  0  0  0  0  0  0
   -0.4503    2.2677   -1.9641 H   0  0  0  0  0  0  0  0  0  0  0  0
   -0.0687    2.8246   -0.3139 H   0  0  0  0  0  0  0  0  0  0  0  0
   -1.8537   -0.6460    0.5424 H   0  0  0  0  0  0  0  0  0  0  0  0
   -0.9195   -0.4414   -0.9601 H   0  0  0  0  0  0  0  0  0  0  0  0
  1  5  2  0  0  0  0
  2  1  1  0  0  0  0
  2  3  2  0  0  0  0
  3  6  1  0  0  0  0
  3  4  1  0  0  0  0
  5 15  1  0  0  0  0
  5  4  1  0  0  0  0
  6  7  1  0  0  0  0
  6 17  1  0  0  0  0
  7 10  1  0  0  0  0
  7  8  2  0  0  0  0
  9  7  2  0  0  0  0
 10 18  1  0  0  0  0
 10 11  1  0  0  0  0  124.91
 11 12  3  0  0  0  0
 13  1  1  0  0  0  0
 14  2  1  0  0  0  0
 16  6  1  0  0  0  0
 19 10  1  0  0  0  0
M  END
$$$$
