# Supplementary material for: A big data approach to the ultra-fast prediction of DFT-calculated bond energies
Source: J Cheminform. 2013 Jul 12;5:34. doi: 10.1186/1758-2946-5-34 (PMC3720218; doi:10.1186/1758-2946-5-34)
Supplement: Additional file 1 — Molecular structures with the calculated BDEs used for training machine learning methods. [file 1758-2946-5-34-S1.zip › BDE-Structures/ZINC00126383.sdf]

bond_energy_mol/ZINC00126383.out
 OpenBabel01301309493D

 26 27  0  0  0  0  0  0  0  0999 V2000
   -3.6885   -2.9286   -1.4742 C   0  0  0  0  0  0  0  0  0  0  0  0
   -2.2734   -2.5249   -1.2662 C   0  0  0  0  0  0  0  0  0  0  0  0
   -1.1799   -3.2731   -1.6803 C   0  0  0  0  0  0  0  0  0  0  0  0
    0.3090   -2.4826   -1.2600 S   0  0  0  0  0  0  0  0  0  0  0  0
   -0.5044   -1.1459   -0.5416 C   0  0  0  0  0  0  0  0  0  0  0  0
   -1.9012   -1.2910   -0.6182 C   0  0  0  0  0  0  0  0  0  0  0  0
   -2.8486   -0.2710   -0.1650 C   0  0  0  0  0  0  0  0  0  0  0  0
   -4.0599   -0.4119   -0.1866 O   0  0  0  0  0  0  0  0  0  0  0  0
   -2.2637    1.0774    0.2989 C   0  0  0  0  0  0  0  0  0  0  0  0
   -0.7717    0.9084    1.2954 S   0  0  0  0  0  0  0  0  0  0  0  0
   -0.0221    2.1533    1.4243 O   0  0  0  0  0  0  0  0  0  0  0  0
   -1.0783    0.0761    2.4537 O   0  0  0  0  0  0  0  0  0  0  0  0
    0.1483   -0.0779    0.0395 N   0  0  0  0  0  0  0  0  0  0  0  0
    1.5760    0.0531   -0.1010 C   0  0  0  0  0  0  0  0  0  0  0  0
   -1.2156   -4.5833   -2.3887 C   0  0  0  0  0  0  0  0  0  0  0  0
   -3.7553   -3.8419   -2.0765 H   0  0  0  0  0  0  0  0  0  0  0  0
   -4.1827   -3.1106   -0.5099 H   0  0  0  0  0  0  0  0  0  0  0  0
   -4.2495   -2.1291   -1.9755 H   0  0  0  0  0  0  0  0  0  0  0  0
   -2.0510    1.6929   -0.5905 H   0  0  0  0  0  0  0  0  0  0  0  0
   -3.0299    1.6104    0.8828 H   0  0  0  0  0  0  0  0  0  0  0  0
    2.1092   -0.7908    0.3812 H   0  0  0  0  0  0  0  0  0  0  0  0
    1.8589    0.0662   -1.1695 H   0  0  0  0  0  0  0  0  0  0  0  0
    1.9117    0.9892    0.3636 H   0  0  0  0  0  0  0  0  0  0  0  0
   -1.6307   -5.3728   -1.7440 H   0  0  0  0  0  0  0  0  0  0  0  0
   -0.2112   -4.8948   -2.6952 H   0  0  0  0  0  0  0  0  0  0  0  0
   -1.8450   -4.5299   -3.2888 H   0  0  0  0  0  0  0  0  0  0  0  0
  1  2  1  0  0  0  0  103.61
  1 17  1  0  0  0  0  91.91
  2  6  1  0  0  0  0
  3  2  2  0  0  0  0
  3  4  1  0  0  0  0
  4  5  1  0  0  0  0
  5 13  1  0  0  0  0
  6  5  2  0  0  0  0
  6  7  1  0  0  0  0
  7  9  1  0  0  0  0
  8  7  2  0  0  0  0  158.39
  9 20  1  0  0  0  0  104.39
  9 10  1  0  0  0  0
 10 11  2  0  0  0  0  86.49
 10 12  2  0  0  0  0  86.30
 13 10  1  0  0  0  0
 14 13  1  0  0  0  0  59.34
 14 23  1  0  0  0  0  98.68
 14 21  1  0  0  0  0  98.68
 15 24  1  0  0  0  0  88.68
 15  3  1  0  0  0  0  108.08
 16  1  1  0  0  0  0  91.91
 18  1  1  0  0  0  0  91.91
 19  9  1  0  0  0  0  104.39
 22 14  1  0  0  0  0  98.68
 25 15  1  0  0  0  0  88.68
 26 15  1  0  0  0  0  88.68
M  END
$$$$
