# Supplementary material for: A big data approach to the ultra-fast prediction of DFT-calculated bond energies
Source: J Cheminform. 2013 Jul 12;5:34. doi: 10.1186/1758-2946-5-34 (PMC3720218; doi:10.1186/1758-2946-5-34)
Supplement: Additional file 1 — Molecular structures with the calculated BDEs used for training machine learning methods. [file 1758-2946-5-34-S1.zip › BDE-Structures/ZINC00127281.sdf]

bond_energy_mol/ZINC00127281.out
 OpenBabel01301309493D

 31 32  0  0  0  0  0  0  0  0999 V2000
    0.2176   -2.0432    4.7663 C   0  0  0  0  0  0  0  0  0  0  0  0
   -0.5397   -0.9187    4.4281 C   0  0  0  0  0  0  0  0  0  0  0  0
   -1.2742   -0.8881    3.2424 C   0  0  0  0  0  0  0  0  0  0  0  0
   -1.2288   -1.9904    2.3693 C   0  0  0  0  0  0  0  0  0  0  0  0
   -0.4860   -3.1327    2.7212 C   0  0  0  0  0  0  0  0  0  0  0  0
    0.2340   -3.1515    3.9151 C   0  0  0  0  0  0  0  0  0  0  0  0
   -1.9740   -2.0222    1.1796 N   0  0  0  0  0  0  0  0  0  0  0  0
   -2.4334   -0.9459    0.4402 C   0  0  0  0  0  0  0  0  0  0  0  0
   -3.3640   -1.1308   -0.3552 O   0  0  0  0  0  0  0  0  0  0  0  0
   -1.7438    0.3710    0.5454 C   0  0  0  0  0  0  0  0  0  0  0  0
   -2.3269    1.5291    0.1176 C   0  0  0  0  0  0  0  0  0  0  0  0
   -1.6445    2.8595    0.1118 C   0  0  0  0  0  0  0  0  0  0  0  0
   -2.7632    3.8701   -0.0915 C   0  0  0  0  0  0  0  0  0  0  0  0
   -3.8521    3.1118   -0.8376 C   0  0  0  0  0  0  0  0  0  0  0  0
   -3.7275    1.6635   -0.3830 C   0  0  0  0  0  0  0  0  0  0  0  0
   -0.3618    0.4075    0.9550 C   0  0  0  0  0  0  0  0  0  0  0  0
    0.7532    0.4714    1.2300 N   0  0  0  0  0  0  0  0  0  0  0  0
    0.7894   -2.0599    5.7021 H   0  0  0  0  0  0  0  0  0  0  0  0
   -0.5701   -0.0551    5.1044 H   0  0  0  0  0  0  0  0  0  0  0  0
   -1.8934   -0.0150    3.0009 H   0  0  0  0  0  0  0  0  0  0  0  0
   -0.4760   -4.0021    2.0512 H   0  0  0  0  0  0  0  0  0  0  0  0
    0.8182   -4.0411    4.1822 H   0  0  0  0  0  0  0  0  0  0  0  0
   -2.3230   -2.9438    0.8733 H   0  0  0  0  0  0  0  0  0  0  0  0
   -0.9243    2.8967   -0.7286 H   0  0  0  0  0  0  0  0  0  0  0  0
   -1.0612    3.0358    1.0318 H   0  0  0  0  0  0  0  0  0  0  0  0
   -3.1418    4.2135    0.8867 H   0  0  0  0  0  0  0  0  0  0  0  0
   -2.4258    4.7630   -0.6411 H   0  0  0  0  0  0  0  0  0  0  0  0
   -4.8537    3.5257   -0.6403 H   0  0  0  0  0  0  0  0  0  0  0  0
   -3.6823    3.1812   -1.9259 H   0  0  0  0  0  0  0  0  0  0  0  0
   -4.4400    1.4335    0.4318 H   0  0  0  0  0  0  0  0  0  0  0  0
   -3.9368    0.9396   -1.1886 H   0  0  0  0  0  0  0  0  0  0  0  0
  1 18  1  0  0  0  0
  2  1  1  0  0  0  0
  2 19  1  0  0  0  0
  3  2  2  0  0  0  0
  4  5  2  0  0  0  0
  4  3  1  0  0  0  0
  5  6  1  0  0  0  0
  6 22  1  0  0  0  0
  6  1  2  0  0  0  0
  7  4  1  0  0  0  0
  8 10  1  0  0  0  0
  8  7  1  0  0  0  0
  9  8  2  0  0  0  0
 10 16  1  0  0  0  0  126.75
 11 10  2  0  0  0  0
 12 11  1  0  0  0  0
 12 25  1  0  0  0  0
 13 12  1  0  0  0  0
 13 26  1  0  0  0  0
 14 28  1  0  0  0  0
 14 15  1  0  0  0  0
 14 13  1  0  0  0  0
 15 11  1  0  0  0  0
 15 30  1  0  0  0  0
 16 17  3  0  0  0  0
 20  3  1  0  0  0  0
 21  5  1  0  0  0  0
 23  7  1  0  0  0  0
 24 12  1  0  0  0  0
 27 13  1  0  0  0  0
 29 14  1  0  0  0  0
 31 15  1  0  0  0  0
M  END
$$$$
