# Supplementary material for: A big data approach to the ultra-fast prediction of DFT-calculated bond energies
Source: J Cheminform. 2013 Jul 12;5:34. doi: 10.1186/1758-2946-5-34 (PMC3720218; doi:10.1186/1758-2946-5-34)
Supplement: Additional file 1 — Molecular structures with the calculated BDEs used for training machine learning methods. [file 1758-2946-5-34-S1.zip › BDE-Structures/ZINC00127475.sdf]

bond_energy_mol/ZINC00127475.out
 OpenBabel01301309493D

 27 29  0  0  0  0  0  0  0  0999 V2000
   -7.2020    1.6104    2.1855 C   0  0  0  0  0  0  0  0  0  0  0  0
   -6.3548    1.7217    1.0829 C   0  0  0  0  0  0  0  0  0  0  0  0
   -4.9829    1.8881    1.2973 C   0  0  0  0  0  0  0  0  0  0  0  0
   -4.5193    1.9346    2.6233 C   0  0  0  0  0  0  0  0  0  0  0  0
   -5.3335    1.8256    3.6789 N   0  0  0  0  0  0  0  0  0  0  0  0
   -6.6474    1.6689    3.4690 C   0  0  0  0  0  0  0  0  0  0  0  0
   -4.0141    2.0368    0.1381 C   0  0  0  0  0  0  0  0  0  0  0  0
   -2.7731    1.3034    0.3498 N   0  0  0  0  0  0  0  0  0  0  0  0
   -1.7261    2.1881   -0.0063 C   0  0  0  0  0  0  0  0  0  0  0  0
   -2.1682    3.4016   -0.2125 N   0  0  0  0  0  0  0  0  0  0  0  0
   -3.5282    3.4148    0.0115 N   0  0  0  0  0  0  0  0  0  0  0  0
   -0.3266    1.7869   -0.0651 C   0  0  0  0  0  0  0  0  0  0  0  0
    0.0866    0.4760    0.2648 C   0  0  0  0  0  0  0  0  0  0  0  0
    1.3686    0.1087    0.2008 N   0  0  0  0  0  0  0  0  0  0  0  0
    2.2596    1.0315   -0.1876 C   0  0  0  0  0  0  0  0  0  0  0  0
    1.8571    2.3366   -0.5135 C   0  0  0  0  0  0  0  0  0  0  0  0
    0.5778    2.7111   -0.4556 N   0  0  0  0  0  0  0  0  0  0  0  0
   -8.2826    1.4781    2.0492 H   0  0  0  0  0  0  0  0  0  0  0  0
   -6.7551    1.6769    0.0592 H   0  0  0  0  0  0  0  0  0  0  0  0
   -3.4374    2.0608    2.8156 H   0  0  0  0  0  0  0  0  0  0  0  0
   -7.3003    1.5834    4.3580 H   0  0  0  0  0  0  0  0  0  0  0  0
   -4.5431    1.6949   -0.8156 H   0  0  0  0  0  0  0  0  0  0  0  0
   -2.7360    0.3413   -0.0201 H   0  0  0  0  0  0  0  0  0  0  0  0
   -4.0565    4.0369   -0.6273 H   0  0  0  0  0  0  0  0  0  0  0  0
   -0.6500   -0.2820    0.5936 H   0  0  0  0  0  0  0  0  0  0  0  0
    3.3228    0.7336   -0.2425 H   0  0  0  0  0  0  0  0  0  0  0  0
    2.6012    3.0912   -0.8311 H   0  0  0  0  0  0  0  0  0  0  0  0
  1  6  2  0  0  0  0
  2  3  2  0  0  0  0
  2  1  1  0  0  0  0
  3  4  1  0  0  0  0
  4 20  1  0  0  0  0
  4  5  2  0  0  0  0
  6  5  1  0  0  0  0
  6 21  1  0  0  0  0
  7  8  1  0  0  0  0
  7  3  1  0  0  0  0
  9  8  1  0  0  0  0
 10  9  1  0  0  0  0
 10 11  1  0  0  0  0
 11  7  1  0  0  0  0
 12  9  1  0  0  0  0  104.48
 12 13  2  0  0  0  0
 13 25  1  0  0  0  0
 14 13  1  0  0  0  0
 15 14  2  0  0  0  0
 16 17  2  0  0  0  0
 16 15  1  0  0  0  0
 17 12  1  0  0  0  0
 18  1  1  0  0  0  0
 19  2  1  0  0  0  0
 22  7  1  0  0  0  0
 23  8  1  0  0  0  0
 24 11  1  0  0  0  0
 26 15  1  0  0  0  0
 27 16  1  0  0  0  0
M  RAD  2   9   2  10   2
M  END
$$$$
