# Supplementary material for: A big data approach to the ultra-fast prediction of DFT-calculated bond energies
Source: J Cheminform. 2013 Jul 12;5:34. doi: 10.1186/1758-2946-5-34 (PMC3720218; doi:10.1186/1758-2946-5-34)
Supplement: Additional file 1 — Molecular structures with the calculated BDEs used for training machine learning methods. [file 1758-2946-5-34-S1.zip › BDE-Structures/ZINC00127658.sdf]

bond_energy_mol/ZINC00127658.out
 OpenBabel01301309493D

 28 29  0  0  0  0  0  0  0  0999 V2000
    4.5456    3.1100    3.6622 C   0  0  0  0  0  0  0  0  0  0  0  0
    3.4569    3.9622    3.1228 C   0  0  0  0  0  0  0  0  0  0  0  0
    2.8509    3.9836    1.8490 C   0  0  0  0  0  0  0  0  0  0  0  0
    1.8833    5.0372    1.9127 C   0  0  0  0  0  0  0  0  0  0  0  0
    1.9020    5.5778    3.1394 N   0  0  0  0  0  0  0  0  0  0  0  0
    2.8489    4.9293    3.8440 N   0  0  0  0  0  0  0  0  0  0  0  0
    0.9534    5.4875    0.8483 C   0  0  0  0  0  0  0  0  0  0  0  0
    3.3224    3.0164    0.4698 S   0  0  0  0  0  0  0  0  0  0  0  0
    1.9689    1.9458    0.1384 C   0  0  0  0  0  0  0  0  0  0  0  0
    2.0459    1.1106   -0.9979 C   0  0  0  0  0  0  0  0  0  0  0  0
    1.0020    0.2471   -1.3028 C   0  0  0  0  0  0  0  0  0  0  0  0
   -0.1314    0.2156   -0.4706 C   0  0  0  0  0  0  0  0  0  0  0  0
   -0.2212    1.0419    0.6629 C   0  0  0  0  0  0  0  0  0  0  0  0
    0.8263    1.9038    0.9655 C   0  0  0  0  0  0  0  0  0  0  0  0
   -1.2113   -0.6727   -0.7821 N   0  0  0  0  0  0  0  0  0  0  0  0
   -2.1990   -0.6827   -0.0380 O   0  0  0  0  0  0  0  0  0  0  0  0
   -1.1120   -1.3936   -1.7816 O   0  0  0  0  0  0  0  0  0  0  0  0
    4.2498    2.6376    4.6095 H   0  0  0  0  0  0  0  0  0  0  0  0
    5.4542    3.6994    3.8555 H   0  0  0  0  0  0  0  0  0  0  0  0
    4.7971    2.3228    2.9439 H   0  0  0  0  0  0  0  0  0  0  0  0
    3.0439    5.1918    4.8202 H   0  0  0  0  0  0  0  0  0  0  0  0
    0.7915    6.5704    0.9007 H   0  0  0  0  0  0  0  0  0  0  0  0
   -0.0272    4.9981    0.9496 H   0  0  0  0  0  0  0  0  0  0  0  0
    1.3506    5.2345   -0.1422 H   0  0  0  0  0  0  0  0  0  0  0  0
    2.9350    1.1450   -1.6400 H   0  0  0  0  0  0  0  0  0  0  0  0
    1.0377   -0.4122   -2.1795 H   0  0  0  0  0  0  0  0  0  0  0  0
   -1.1206    0.9891    1.2898 H   0  0  0  0  0  0  0  0  0  0  0  0
    0.7685    2.5530    1.8486 H   0  0  0  0  0  0  0  0  0  0  0  0
  1 19  1  0  0  0  0
  1 18  1  0  0  0  0
  2  1  1  0  0  0  0
  2  6  1  0  0  0  0
  3  4  1  0  0  0  0
  3  2  2  0  0  0  0
  4  5  2  0  0  0  0
  5  6  1  0  0  0  0
  6 21  1  0  0  0  0
  7 22  1  0  0  0  0
  7 23  1  0  0  0  0
  7  4  1  0  0  0  0
  8  3  1  0  0  0  0
  9  8  1  0  0  0  0
  9 14  2  0  0  0  0
 10  9  1  0  0  0  0
 11 10  2  0  0  0  0
 11 12  1  0  0  0  0
 12 13  2  0  0  0  0
 13 14  1  0  0  0  0
 13 27  1  0  0  0  0
 14 28  1  0  0  0  0
 15 12  1  0  0  0  0  72.27
 15 16  2  0  0  0  0
 17 15  2  0  0  0  0
 20  1  1  0  0  0  0
 24  7  1  0  0  0  0
 25 10  1  0  0  0  0
 26 11  1  0  0  0  0
M  END
$$$$
