# Supplementary material for: A big data approach to the ultra-fast prediction of DFT-calculated bond energies
Source: J Cheminform. 2013 Jul 12;5:34. doi: 10.1186/1758-2946-5-34 (PMC3720218; doi:10.1186/1758-2946-5-34)
Supplement: Additional file 1 — Molecular structures with the calculated BDEs used for training machine learning methods. [file 1758-2946-5-34-S1.zip › BDE-Structures/ZINC00131909.sdf]

bond_energy_mol/ZINC00131909.out
 OpenBabel01301309493D

 27 27  0  0  0  0  0  0  0  0999 V2000
   -4.6848   -3.0026    0.4902 C   0  0  0  0  0  0  0  0  0  0  0  0
   -3.2624   -2.8156    0.9336 C   0  0  0  0  0  0  0  0  0  0  0  0
   -2.7257   -1.6211    0.2591 O   0  0  0  0  0  0  0  0  0  0  0  0
   -1.3941   -1.3707    0.6209 C   0  0  0  0  0  0  0  0  0  0  0  0
   -0.8093   -2.0946    1.4049 O   0  0  0  0  0  0  0  0  0  0  0  0
   -0.8437   -0.1768   -0.0466 C   0  0  0  0  0  0  0  0  0  0  0  0
   -1.5970    0.5749   -0.9212 C   0  0  0  0  0  0  0  0  0  0  0  0
   -1.0859    1.6801   -1.5383 N   0  0  0  0  0  0  0  0  0  0  0  0
   -1.8075    2.4615   -2.4205 C   0  0  0  0  0  0  0  0  0  0  0  0
   -1.4667    3.5981   -3.1299 C   0  0  0  0  0  0  0  0  0  0  0  0
   -2.6644    3.9086   -3.8557 C   0  0  0  0  0  0  0  0  0  0  0  0
   -3.6095    3.0265   -3.5862 N   0  0  0  0  0  0  0  0  0  0  0  0
   -3.0948    2.1075   -2.6869 O   0  0  0  0  0  0  0  0  0  0  0  0
   -2.8805    5.0407   -4.7908 C   0  0  0  0  0  0  0  0  0  0  0  0
    0.5113    0.2272    0.2112 C   0  0  0  0  0  0  0  0  0  0  0  0
    1.5836    0.6146    0.3655 N   0  0  0  0  0  0  0  0  0  0  0  0
   -4.7423   -3.1422   -0.5954 H   0  0  0  0  0  0  0  0  0  0  0  0
   -5.1198   -3.8851    0.9727 H   0  0  0  0  0  0  0  0  0  0  0  0
   -5.2958   -2.1317    0.7539 H   0  0  0  0  0  0  0  0  0  0  0  0
   -3.1875   -2.6590    2.0289 H   0  0  0  0  0  0  0  0  0  0  0  0
   -2.6268   -3.6829    0.6620 H   0  0  0  0  0  0  0  0  0  0  0  0
   -2.6376    0.3113   -1.1537 H   0  0  0  0  0  0  0  0  0  0  0  0
   -0.1088    1.9468   -1.3344 H   0  0  0  0  0  0  0  0  0  0  0  0
   -0.5117    4.1252   -3.1299 H   0  0  0  0  0  0  0  0  0  0  0  0
   -2.1709    4.9946   -5.6277 H   0  0  0  0  0  0  0  0  0  0  0  0
   -3.8978    5.0198   -5.1940 H   0  0  0  0  0  0  0  0  0  0  0  0
   -2.7252    6.0009   -4.2811 H   0  0  0  0  0  0  0  0  0  0  0  0
  1 19  1  0  0  0  0
  1  2  1  0  0  0  0
  1 18  1  0  0  0  0
  2 20  1  0  0  0  0
  3  4  1  0  0  0  0
  3  2  1  0  0  0  0
  4  5  2  0  0  0  0
  6 15  1  0  0  0  0  141.01
  6  4  1  0  0  0  0
  7  6  1  0  0  0  0
  8 23  1  0  0  0  0  89.33
  8  7  2  0  0  0  0  94.23
  9  8  1  0  0  0  0
 10 24  1  0  0  0  0
 10  9  2  0  0  0  0
 11 12  2  0  0  0  0
 11 10  1  0  0  0  0
 12 13  1  0  0  0  0
 13  9  1  0  0  0  0
 14 27  1  0  0  0  0
 14 11  1  0  0  0  0
 15 16  3  0  0  0  0
 17  1  1  0  0  0  0
 21  2  1  0  0  0  0
 22  7  1  0  0  0  0
 25 14  1  0  0  0  0
 26 14  1  0  0  0  0
M  RAD  1   6   2
M  END
$$$$
