# Supplementary material for: A big data approach to the ultra-fast prediction of DFT-calculated bond energies
Source: J Cheminform. 2013 Jul 12;5:34. doi: 10.1186/1758-2946-5-34 (PMC3720218; doi:10.1186/1758-2946-5-34)
Supplement: Additional file 1 — Molecular structures with the calculated BDEs used for training machine learning methods. [file 1758-2946-5-34-S1.zip › BDE-Structures/ZINC00132153.sdf]

bond_energy_mol/ZINC00132153.out
 OpenBabel01301309493D

 23 23  0  0  0  0  0  0  0  0999 V2000
   -1.5007   -4.5961   -0.6547 C   0  0  0  0  0  0  0  0  0  0  0  0
   -2.1844   -3.2809   -0.4996 C   0  0  0  0  0  0  0  0  0  0  0  0
   -3.4838   -3.1733   -0.7062 N   0  0  0  0  0  0  0  0  0  0  0  0
   -4.0652   -1.9393   -0.5516 C   0  0  0  0  0  0  0  0  0  0  0  0
   -3.3353   -0.8039   -0.1867 C   0  0  0  0  0  0  0  0  0  0  0  0
   -1.9223   -0.9297    0.0354 C   0  0  0  0  0  0  0  0  0  0  0  0
   -1.0354    0.0810    0.4014 C   0  0  0  0  0  0  0  0  0  0  0  0
   -1.4430    1.4378    0.6108 C   0  0  0  0  0  0  0  0  0  0  0  0
   -1.7253    2.5390    0.7895 N   0  0  0  0  0  0  0  0  0  0  0  0
    0.3446   -0.2618    0.5735 C   0  0  0  0  0  0  0  0  0  0  0  0
    1.4272   -0.6420    0.6856 N   0  0  0  0  0  0  0  0  0  0  0  0
   -1.4163   -2.2152   -0.1426 N   0  0  0  0  0  0  0  0  0  0  0  0
   -4.0338    0.4422   -0.0489 C   0  0  0  0  0  0  0  0  0  0  0  0
   -4.6911    1.3834    0.0333 N   0  0  0  0  0  0  0  0  0  0  0  0
   -5.7781   -1.8208   -0.8287 S   0  0  0  0  0  0  0  0  0  0  0  0
   -6.2344   -3.5249   -1.2623 C   0  0  0  0  0  0  0  0  0  0  0  0
   -0.7408   -4.5460   -1.4461 H   0  0  0  0  0  0  0  0  0  0  0  0
   -2.2234   -5.3750   -0.9123 H   0  0  0  0  0  0  0  0  0  0  0  0
   -0.9902   -4.8806    0.2750 H   0  0  0  0  0  0  0  0  0  0  0  0
   -0.4015   -2.3478    0.0081 H   0  0  0  0  0  0  0  0  0  0  0  0
   -7.3113   -3.5555   -1.4597 H   0  0  0  0  0  0  0  0  0  0  0  0
   -5.7047   -3.8633   -2.1624 H   0  0  0  0  0  0  0  0  0  0  0  0
   -6.0098   -4.2194   -0.4423 H   0  0  0  0  0  0  0  0  0  0  0  0
  1  2  1  0  0  0  0
  1 19  1  0  0  0  0
  2 12  1  0  0  0  0
  3  4  1  0  0  0  0
  3  2  2  0  0  0  0
  4  5  2  0  0  0  0
  5 13  1  0  0  0  0
  5  6  1  0  0  0  0
  6  7  2  0  0  0  0
  7 10  1  0  0  0  0
  7  8  1  0  0  0  0
  8  9  3  0  0  0  0
 10 11  3  0  0  0  0
 12 20  1  0  0  0  0
 12  6  1  0  0  0  0
 13 14  3  0  0  0  0
 15  4  1  0  0  0  0
 16 15  1  0  0  0  0  74.01
 16 23  1  0  0  0  0
 17  1  1  0  0  0  0
 18  1  1  0  0  0  0
 21 16  1  0  0  0  0
 22 16  1  0  0  0  0
M  END
$$$$
