# Supplementary material for: A big data approach to the ultra-fast prediction of DFT-calculated bond energies
Source: J Cheminform. 2013 Jul 12;5:34. doi: 10.1186/1758-2946-5-34 (PMC3720218; doi:10.1186/1758-2946-5-34)
Supplement: Additional file 1 — Molecular structures with the calculated BDEs used for training machine learning methods. [file 1758-2946-5-34-S1.zip › BDE-Structures/ZINC00132720.sdf]

bond_energy_mol/ZINC00132720.out
 OpenBabel01301309493D

 27 28  0  0  0  0  0  0  0  0999 V2000
   -7.3698   -1.9193   -2.2224 C   0  0  0  0  0  0  0  0  0  0  0  0
   -6.1632   -2.2780   -2.8310 C   0  0  0  0  0  0  0  0  0  0  0  0
   -4.9692   -1.6777   -2.4335 C   0  0  0  0  0  0  0  0  0  0  0  0
   -4.9944   -0.7106   -1.4144 C   0  0  0  0  0  0  0  0  0  0  0  0
   -6.2035   -0.3452   -0.7984 C   0  0  0  0  0  0  0  0  0  0  0  0
   -7.3876   -0.9551   -1.2099 C   0  0  0  0  0  0  0  0  0  0  0  0
   -3.8025   -0.1028   -1.0060 N   0  0  0  0  0  0  0  0  0  0  0  0
   -3.7370    0.8186   -0.0517 N   0  0  0  0  0  0  0  0  0  0  0  0
   -2.4367    1.1628    0.0616 C   0  0  0  0  0  0  0  0  0  0  0  0
   -1.7160    0.3914   -0.8809 C   0  0  0  0  0  0  0  0  0  0  0  0
   -2.6107   -0.3887   -1.5314 N   0  0  0  0  0  0  0  0  0  0  0  0
   -0.2644    0.3471   -1.2335 C   0  0  0  0  0  0  0  0  0  0  0  0
    0.6201    0.0871   -0.0107 C   0  0  0  0  0  0  0  0  0  0  0  0
    2.0355    0.3641   -0.3532 N   0  0  0  0  0  0  0  0  0  0  0  0
    2.8799   -0.4712   -0.0537 O   0  0  0  0  0  0  0  0  0  0  0  0
    2.2862    1.4439   -0.8849 O   0  0  0  0  0  0  0  0  0  0  0  0
   -0.0378   -0.7137   -2.1829 O   0  0  0  0  0  0  0  0  0  0  0  0
   -8.3052   -2.3954   -2.5406 H   0  0  0  0  0  0  0  0  0  0  0  0
   -6.1530   -3.0346   -3.6251 H   0  0  0  0  0  0  0  0  0  0  0  0
   -4.0141   -1.9459   -2.9011 H   0  0  0  0  0  0  0  0  0  0  0  0
   -6.1971    0.4126   -0.0056 H   0  0  0  0  0  0  0  0  0  0  0  0
   -8.3365   -0.6754   -0.7357 H   0  0  0  0  0  0  0  0  0  0  0  0
   -2.0937    1.9127    0.7793 H   0  0  0  0  0  0  0  0  0  0  0  0
    0.0616    1.3227   -1.6899 H   0  0  0  0  0  0  0  0  0  0  0  0
    0.5415   -0.9557    0.3398 H   0  0  0  0  0  0  0  0  0  0  0  0
    0.3442    0.7632    0.8214 H   0  0  0  0  0  0  0  0  0  0  0  0
   -0.9176   -1.0316   -2.4863 H   0  0  0  0  0  0  0  0  0  0  0  0
  1  6  2  0  0  0  0
  2  3  2  0  0  0  0
  2  1  1  0  0  0  0
  3  4  1  0  0  0  0
  4  7  1  0  0  0  0
  4  5  2  0  0  0  0
  5 21  1  0  0  0  0
  6  5  1  0  0  0  0
  6 22  1  0  0  0  0
  7  8  1  0  0  0  0
  8  9  2  0  0  0  0
  9 23  1  0  0  0  0
 10  9  1  0  0  0  0
 11  7  1  0  0  0  0
 11 10  2  0  0  0  0
 12 10  1  0  0  0  0
 12 13  1  0  0  0  0
 13 25  1  0  0  0  0
 13 26  1  0  0  0  0
 14 15  2  0  0  0  0
 14 13  1  0  0  0  0  58.70
 16 14  2  0  0  0  0
 17 12  1  0  0  0  0
 18  1  1  0  0  0  0
 19  2  1  0  0  0  0
 20  3  1  0  0  0  0
 24 12  1  0  0  0  0
 27 17  1  0  0  0  0
M  END
$$$$
