# Supplementary material for: A big data approach to the ultra-fast prediction of DFT-calculated bond energies
Source: J Cheminform. 2013 Jul 12;5:34. doi: 10.1186/1758-2946-5-34 (PMC3720218; doi:10.1186/1758-2946-5-34)
Supplement: Additional file 1 — Molecular structures with the calculated BDEs used for training machine learning methods. [file 1758-2946-5-34-S1.zip › BDE-Structures/ZINC00134635.sdf]

bond_energy_mol/ZINC00134635.out
 OpenBabel01301309493D

 25 26  0  0  0  0  0  0  0  0999 V2000
   -2.8863   -2.7439   -4.3329 C   0  0  0  0  0  0  0  0  0  0  0  0
   -2.0838   -1.5924   -3.8476 C   0  0  0  0  0  0  0  0  0  0  0  0
   -1.3036   -1.4641   -2.6502 C   0  0  0  0  0  0  0  0  0  0  0  0
   -0.7674   -0.2560   -2.6357 N   0  0  0  0  0  0  0  0  0  0  0  0
   -1.1859    0.3790   -3.7792 O   0  0  0  0  0  0  0  0  0  0  0  0
   -1.9768   -0.4469   -4.4955 N   0  0  0  0  0  0  0  0  0  0  0  0
   -1.1254   -2.4031   -1.6457 N   0  0  0  0  0  0  0  0  0  0  0  0
    0.0061   -2.1386   -0.2186 S   0  0  0  0  0  0  0  0  0  0  0  0
   -0.1757   -3.3386    0.5912 O   0  0  0  0  0  0  0  0  0  0  0  0
   -0.2701   -0.7997    0.2784 O   0  0  0  0  0  0  0  0  0  0  0  0
    1.5945   -2.1783   -1.0138 C   0  0  0  0  0  0  0  0  0  0  0  0
    2.3974   -3.3275   -0.9314 C   0  0  0  0  0  0  0  0  0  0  0  0
    3.6445   -3.3508   -1.5553 C   0  0  0  0  0  0  0  0  0  0  0  0
    4.0915   -2.2364   -2.2701 C   0  0  0  0  0  0  0  0  0  0  0  0
    3.2915   -1.0943   -2.3611 C   0  0  0  0  0  0  0  0  0  0  0  0
    2.0473   -1.0590   -1.7326 C   0  0  0  0  0  0  0  0  0  0  0  0
   -3.7249   -2.9540   -3.6533 H   0  0  0  0  0  0  0  0  0  0  0  0
   -3.2934   -2.5361   -5.3274 H   0  0  0  0  0  0  0  0  0  0  0  0
   -2.2747   -3.6556   -4.3897 H   0  0  0  0  0  0  0  0  0  0  0  0
   -1.3890   -3.3724   -1.8635 H   0  0  0  0  0  0  0  0  0  0  0  0
    2.0463   -4.1996   -0.3656 H   0  0  0  0  0  0  0  0  0  0  0  0
    4.2746   -4.2466   -1.4844 H   0  0  0  0  0  0  0  0  0  0  0  0
    5.0729   -2.2587   -2.7611 H   0  0  0  0  0  0  0  0  0  0  0  0
    3.6434   -0.2217   -2.9257 H   0  0  0  0  0  0  0  0  0  0  0  0
    1.4057   -0.1702   -1.8122 H   0  0  0  0  0  0  0  0  0  0  0  0
  1  2  1  0  0  0  0  112.58
  1 17  1  0  0  0  0  96.20
  2  3  1  0  0  0  0
  3  4  2  0  0  0  0
  3  7  1  0  0  0  0  105.24
  5  4  1  0  0  0  0
  6  2  2  0  0  0  0
  6  5  1  0  0  0  0
  7  8  1  0  0  0  0  39.30
  8 10  2  0  0  0  0  86.73
  8  9  2  0  0  0  0  88.28
 11 12  1  0  0  0  0
 11  8  1  0  0  0  0  69.11
 12 21  1  0  0  0  0  118.18
 13 22  1  0  0  0  0  118.38
 13 12  2  0  0  0  0
 14 13  1  0  0  0  0
 15 14  2  0  0  0  0
 15 16  1  0  0  0  0
 16 11  2  0  0  0  0
 18  1  1  0  0  0  0  96.20
 19  1  1  0  0  0  0  96.20
 20  7  1  0  0  0  0  96.37
 23 14  1  0  0  0  0  118.49
 24 15  1  0  0  0  0  118.25
 25 16  1  0  0  0  0  125.93
M  END
$$$$
