# Supplementary material for: A big data approach to the ultra-fast prediction of DFT-calculated bond energies
Source: J Cheminform. 2013 Jul 12;5:34. doi: 10.1186/1758-2946-5-34 (PMC3720218; doi:10.1186/1758-2946-5-34)
Supplement: Additional file 1 — Molecular structures with the calculated BDEs used for training machine learning methods. [file 1758-2946-5-34-S1.zip › BDE-Structures/ZINC00134686.sdf]

bond_energy_mol/ZINC00134686.out
 OpenBabel01301309493D

 25 27  0  0  0  0  0  0  0  0999 V2000
    2.1456   -4.5823   -3.1945 C   0  0  0  0  0  0  0  0  0  0  0  0
    1.2450   -3.9803   -2.1796 C   0  0  0  0  0  0  0  0  0  0  0  0
    0.2102   -4.6383   -1.4549 C   0  0  0  0  0  0  0  0  0  0  0  0
   -0.3225   -3.6181   -0.6375 C   0  0  0  0  0  0  0  0  0  0  0  0
   -1.2449   -3.2662    0.3148 N   0  0  0  0  0  0  0  0  0  0  0  0
   -1.1096   -1.9506    0.6217 N   0  0  0  0  0  0  0  0  0  0  0  0
   -0.1081   -1.4554   -0.1257 C   0  0  0  0  0  0  0  0  0  0  0  0
    0.3846   -2.4778   -0.9068 N   0  0  0  0  0  0  0  0  0  0  0  0
    1.3404   -2.6690   -1.8374 N   0  0  0  0  0  0  0  0  0  0  0  0
    0.3720   -0.0817   -0.1129 C   0  0  0  0  0  0  0  0  0  0  0  0
    1.4360    0.2979   -0.9518 C   0  0  0  0  0  0  0  0  0  0  0  0
    1.8941    1.6147   -0.9375 C   0  0  0  0  0  0  0  0  0  0  0  0
    1.3005    2.5580   -0.0937 C   0  0  0  0  0  0  0  0  0  0  0  0
    0.2428    2.1835    0.7408 C   0  0  0  0  0  0  0  0  0  0  0  0
   -0.2232    0.8700    0.7349 C   0  0  0  0  0  0  0  0  0  0  0  0
    1.5717   -4.9940   -4.0362 H   0  0  0  0  0  0  0  0  0  0  0  0
    2.8424   -3.8337   -3.5844 H   0  0  0  0  0  0  0  0  0  0  0  0
    2.7288   -5.4081   -2.7638 H   0  0  0  0  0  0  0  0  0  0  0  0
   -0.1014   -5.6809   -1.5129 H   0  0  0  0  0  0  0  0  0  0  0  0
   -1.9571   -3.8480    0.7716 H   0  0  0  0  0  0  0  0  0  0  0  0
    1.8945   -0.4529   -1.6108 H   0  0  0  0  0  0  0  0  0  0  0  0
    2.7241    1.9116   -1.5915 H   0  0  0  0  0  0  0  0  0  0  0  0
    1.6644    3.5934   -0.0858 H   0  0  0  0  0  0  0  0  0  0  0  0
   -0.2219    2.9259    1.4023 H   0  0  0  0  0  0  0  0  0  0  0  0
   -1.0527    0.5677    1.3865 H   0  0  0  0  0  0  0  0  0  0  0  0
  1 18  1  0  0  0  0  95.66
  1  2  1  0  0  0  0  108.52
  2  9  2  0  0  0  0
  2  3  1  0  0  0  0
  3  4  2  0  0  0  0
  4  5  1  0  0  0  0
  5  6  1  0  0  0  0
  5 20  1  0  0  0  0  87.00
  7 10  1  0  0  0  0  131.55
  7  6  2  0  0  0  0
  8  4  1  0  0  0  0
  8  7  1  0  0  0  0
  9  8  1  0  0  0  0
 10 15  2  0  0  0  0
 11 12  2  0  0  0  0
 11 10  1  0  0  0  0
 12 13  1  0  0  0  0
 13 23  1  0  0  0  0  117.43
 13 14  2  0  0  0  0
 14 24  1  0  0  0  0  117.28
 15 14  1  0  0  0  0
 15 25  1  0  0  0  0  118.43
 16  1  1  0  0  0  0  95.66
 17  1  1  0  0  0  0  95.66
 19  3  1  0  0  0  0  129.72
 21 11  1  0  0  0  0  118.46
 22 12  1  0  0  0  0  117.35
M  END
$$$$
