# Supplementary material for: A big data approach to the ultra-fast prediction of DFT-calculated bond energies
Source: J Cheminform. 2013 Jul 12;5:34. doi: 10.1186/1758-2946-5-34 (PMC3720218; doi:10.1186/1758-2946-5-34)
Supplement: Additional file 1 — Molecular structures with the calculated BDEs used for training machine learning methods. [file 1758-2946-5-34-S1.zip › BDE-Structures/ZINC00136182.sdf]

bond_energy_mol/ZINC00136182.out
 OpenBabel01301309493D

 33 34  0  0  0  0  0  0  0  0999 V2000
   -5.2374    0.4608   -2.1932 C   0  0  0  0  0  0  0  0  0  0  0  0
   -4.0100   -0.1513   -2.8408 C   0  0  0  0  0  0  0  0  0  0  0  0
   -2.9539    0.9123   -3.0959 C   0  0  0  0  0  0  0  0  0  0  0  0
   -2.6388    1.5878   -1.8496 N   0  0  0  0  0  0  0  0  0  0  0  0
   -3.7769    2.2386   -1.2248 C   0  0  0  0  0  0  0  0  0  0  0  0
   -4.8508    1.2039   -0.9288 C   0  0  0  0  0  0  0  0  0  0  0  0
   -1.0311    2.4638   -1.7631 S   0  0  0  0  0  0  0  0  0  0  0  0
   -0.1190    1.3854   -0.5948 N   0  0  0  0  0  0  0  0  0  0  0  0
    0.1500    1.9262    0.7259 C   0  0  0  0  0  0  0  0  0  0  0  0
    0.4221    0.7852    1.6932 C   0  0  0  0  0  0  0  0  0  0  0  0
    1.5573   -0.0837    1.1863 C   0  0  0  0  0  0  0  0  0  0  0  0
    1.2577   -0.5766   -0.2164 C   0  0  0  0  0  0  0  0  0  0  0  0
    0.9680    0.5935   -1.1430 C   0  0  0  0  0  0  0  0  0  0  0  0
   -5.7205    1.1597   -2.9010 H   0  0  0  0  0  0  0  0  0  0  0  0
   -5.9792   -0.3250   -1.9623 H   0  0  0  0  0  0  0  0  0  0  0  0
   -4.2839   -0.6408   -3.7924 H   0  0  0  0  0  0  0  0  0  0  0  0
   -3.5953   -0.9354   -2.1820 H   0  0  0  0  0  0  0  0  0  0  0  0
   -2.0339    0.4516   -3.5045 H   0  0  0  0  0  0  0  0  0  0  0  0
   -3.3336    1.6309   -3.8649 H   0  0  0  0  0  0  0  0  0  0  0  0
   -4.2049    3.0343   -1.8847 H   0  0  0  0  0  0  0  0  0  0  0  0
   -3.4482    2.7311   -0.2895 H   0  0  0  0  0  0  0  0  0  0  0  0
   -4.4772    0.4859   -0.1766 H   0  0  0  0  0  0  0  0  0  0  0  0
   -5.7355    1.6994   -0.4906 H   0  0  0  0  0  0  0  0  0  0  0  0
   -0.7228    2.5175    1.0634 H   0  0  0  0  0  0  0  0  0  0  0  0
    1.0312    2.6154    0.7128 H   0  0  0  0  0  0  0  0  0  0  0  0
    0.6682    1.1920    2.6903 H   0  0  0  0  0  0  0  0  0  0  0  0
   -0.4898    0.1725    1.8105 H   0  0  0  0  0  0  0  0  0  0  0  0
    2.4968    0.4995    1.1815 H   0  0  0  0  0  0  0  0  0  0  0  0
    1.7154   -0.9404    1.8662 H   0  0  0  0  0  0  0  0  0  0  0  0
    0.3865   -1.2557   -0.1927 H   0  0  0  0  0  0  0  0  0  0  0  0
    2.1108   -1.1596   -0.6070 H   0  0  0  0  0  0  0  0  0  0  0  0
    1.8970    1.2049   -1.2651 H   0  0  0  0  0  0  0  0  0  0  0  0
    0.6828    0.2274   -2.1479 H   0  0  0  0  0  0  0  0  0  0  0  0
  1 15  1  0  0  0  0
  1  6  1  0  0  0  0
  2  1  1  0  0  0  0
  2 17  1  0  0  0  0
  3  2  1  0  0  0  0
  3  4  1  0  0  0  0
  4  7  1  0  0  0  0  33.73
  4  5  1  0  0  0  0
  5  6  1  0  0  0  0
  5 21  1  0  0  0  0
  6 23  1  0  0  0  0
  6 22  1  0  0  0  0
  7  8  1  0  0  0  0  33.65
  8  9  1  0  0  0  0
  9 24  1  0  0  0  0
  9 10  1  0  0  0  0
 10 27  1  0  0  0  0
 10 26  1  0  0  0  0
 11 10  1  0  0  0  0
 11 29  1  0  0  0  0
 12 30  1  0  0  0  0
 12 11  1  0  0  0  0
 13  8  1  0  0  0  0
 13 12  1  0  0  0  0
 14  1  1  0  0  0  0
 16  2  1  0  0  0  0
 18  3  1  0  0  0  0
 19  3  1  0  0  0  0
 20  5  1  0  0  0  0
 25  9  1  0  0  0  0
 28 11  1  0  0  0  0
 31 12  1  0  0  0  0
 32 13  1  0  0  0  0
 33 13  1  0  0  0  0
M  END
$$$$
