# Supplementary material for: A big data approach to the ultra-fast prediction of DFT-calculated bond energies
Source: J Cheminform. 2013 Jul 12;5:34. doi: 10.1186/1758-2946-5-34 (PMC3720218; doi:10.1186/1758-2946-5-34)
Supplement: Additional file 1 — Molecular structures with the calculated BDEs used for training machine learning methods. [file 1758-2946-5-34-S1.zip › BDE-Structures/ZINC00136238.sdf]

bond_energy_mol/ZINC00136238.out
 OpenBabel01301309493D

 28 29  0  0  0  0  0  0  0  0999 V2000
    6.2827    7.0497   -3.4827 C   0  0  0  0  0  0  0  0  0  0  0  0
    7.2615    6.3753   -2.7479 C   0  0  0  0  0  0  0  0  0  0  0  0
    6.9328    5.2841   -1.9430 C   0  0  0  0  0  0  0  0  0  0  0  0
    5.5938    4.8604   -1.8736 C   0  0  0  0  0  0  0  0  0  0  0  0
    4.6048    5.5395   -2.6146 C   0  0  0  0  0  0  0  0  0  0  0  0
    4.9524    6.6275   -3.4131 C   0  0  0  0  0  0  0  0  0  0  0  0
    5.1524    3.7786   -1.1011 N   0  0  0  0  0  0  0  0  0  0  0  0
    5.8227    2.9282   -0.2759 C   0  0  0  0  0  0  0  0  0  0  0  0
    7.4556    2.8817    0.1185 S   0  0  0  0  0  0  0  0  0  0  0  0
    5.0131    1.9842    0.3028 N   0  0  0  0  0  0  0  0  0  0  0  0
    3.6911    1.9475    0.0414 N   0  0  0  0  0  0  0  0  0  0  0  0
    2.9938    1.0145    0.6335 C   0  0  0  0  0  0  0  0  0  0  0  0
    1.5761    0.9094    0.4051 C   0  0  0  0  0  0  0  0  0  0  0  0
    0.6242    0.0266    0.8983 C   0  0  0  0  0  0  0  0  0  0  0  0
   -0.6209    0.4054    0.3224 C   0  0  0  0  0  0  0  0  0  0  0  0
   -0.3700    1.4927   -0.4879 C   0  0  0  0  0  0  0  0  0  0  0  0
    0.9597    1.8089   -0.4468 O   0  0  0  0  0  0  0  0  0  0  0  0
    6.5564    7.9058   -4.1113 H   0  0  0  0  0  0  0  0  0  0  0  0
    8.3067    6.7058   -2.8024 H   0  0  0  0  0  0  0  0  0  0  0  0
    7.7106    4.7643   -1.3717 H   0  0  0  0  0  0  0  0  0  0  0  0
    3.5601    5.2049   -2.5587 H   0  0  0  0  0  0  0  0  0  0  0  0
    4.1764    7.1502   -3.9865 H   0  0  0  0  0  0  0  0  0  0  0  0
    4.1343    3.5772   -1.1567 H   0  0  0  0  0  0  0  0  0  0  0  0
    5.4287    1.2897    0.9491 H   0  0  0  0  0  0  0  0  0  0  0  0
    3.4699    0.2828    1.3228 H   0  0  0  0  0  0  0  0  0  0  0  0
    0.7983   -0.7977    1.5924 H   0  0  0  0  0  0  0  0  0  0  0  0
   -1.5874   -0.0726    0.4898 H   0  0  0  0  0  0  0  0  0  0  0  0
   -1.0182    2.1065   -1.1190 H   0  0  0  0  0  0  0  0  0  0  0  0
  1  6  2  0  0  0  0
  1  2  1  0  0  0  0
  2  3  2  0  0  0  0
  3  4  1  0  0  0  0
  3 20  1  0  0  0  0
  4  7  1  0  0  0  0
  5 21  1  0  0  0  0
  5  4  2  0  0  0  0
  6  5  1  0  0  0  0
  7  8  1  0  0  0  0
  8  9  2  0  0  0  0
  8 10  1  0  0  0  0
 10 24  1  0  0  0  0
 11 10  1  0  0  0  0  60.75
 11 12  2  0  0  0  0
 12 25  1  0  0  0  0
 13 12  1  0  0  0  0
 13 14  2  0  0  0  0
 14 26  1  0  0  0  0
 15 27  1  0  0  0  0
 15 14  1  0  0  0  0
 16 17  1  0  0  0  0
 16 15  2  0  0  0  0
 17 13  1  0  0  0  0
 18  1  1  0  0  0  0
 19  2  1  0  0  0  0
 22  6  1  0  0  0  0
 23  7  1  0  0  0  0
 28 16  1  0  0  0  0
M  END
$$$$
