# Supplementary material for: A big data approach to the ultra-fast prediction of DFT-calculated bond energies
Source: J Cheminform. 2013 Jul 12;5:34. doi: 10.1186/1758-2946-5-34 (PMC3720218; doi:10.1186/1758-2946-5-34)
Supplement: Additional file 1 — Molecular structures with the calculated BDEs used for training machine learning methods. [file 1758-2946-5-34-S1.zip › BDE-Structures/ZINC00137427.sdf]

bond_energy_mol/ZINC00137427.out
 OpenBabel01301309493D

 25 25  0  0  0  0  0  0  0  0999 V2000
    0.5037   -0.8922   -0.1288 C   0  0  0  0  0  0  0  0  0  0  0  0
    1.0247    0.2056    0.7625 C   0  0  0  0  0  0  0  0  0  0  0  0
    0.4328    1.8367    0.1558 S   0  0  0  0  0  0  0  0  0  0  0  0
    1.1281    2.9272    1.3040 C   0  0  0  0  0  0  0  0  0  0  0  0
    1.0580    4.3256    1.3980 C   0  0  0  0  0  0  0  0  0  0  0  0
    1.8333    4.6785    2.5599 C   0  0  0  0  0  0  0  0  0  0  0  0
    2.3182    3.5113    3.0934 C   0  0  0  0  0  0  0  0  0  0  0  0
    1.8908    2.4279    2.3292 O   0  0  0  0  0  0  0  0  0  0  0  0
    3.1669    3.2312    4.2721 C   0  0  0  0  0  0  0  0  0  0  0  0
    0.3382    5.1629    0.4810 C   0  0  0  0  0  0  0  0  0  0  0  0
    0.2432    6.5304    0.5340 C   0  0  0  0  0  0  0  0  0  0  0  0
   -0.5175    7.2411   -0.4592 C   0  0  0  0  0  0  0  0  0  0  0  0
   -1.1298    7.7936   -1.2605 N   0  0  0  0  0  0  0  0  0  0  0  0
    0.8715    7.3347    1.5465 C   0  0  0  0  0  0  0  0  0  0  0  0
    1.3693    7.9902    2.3505 N   0  0  0  0  0  0  0  0  0  0  0  0
    0.8515   -0.7668   -1.1606 H   0  0  0  0  0  0  0  0  0  0  0  0
    0.8579   -1.8654    0.2336 H   0  0  0  0  0  0  0  0  0  0  0  0
   -0.5921   -0.9114   -0.1383 H   0  0  0  0  0  0  0  0  0  0  0  0
    0.6822    0.0559    1.8024 H   0  0  0  0  0  0  0  0  0  0  0  0
    2.1297    0.2004    0.7786 H   0  0  0  0  0  0  0  0  0  0  0  0
    2.0029    5.6860    2.9442 H   0  0  0  0  0  0  0  0  0  0  0  0
    3.4285    4.1635    4.7823 H   0  0  0  0  0  0  0  0  0  0  0  0
    4.0967    2.7229    3.9784 H   0  0  0  0  0  0  0  0  0  0  0  0
    2.6476    2.5769    4.9871 H   0  0  0  0  0  0  0  0  0  0  0  0
   -0.1836    4.6480   -0.3391 H   0  0  0  0  0  0  0  0  0  0  0  0
  1 17  1  0  0  0  0  103.95
  1  2  1  0  0  0  0  85.30
  2 20  1  0  0  0  0  100.28
  2 19  1  0  0  0  0  100.28
  3  2  1  0  0  0  0  48.15
  3  4  1  0  0  0  0  95.74
  4  5  2  0  0  0  0
  4  8  1  0  0  0  0
  5  6  1  0  0  0  0
  6 21  1  0  0  0  0  130.06
  6  7  2  0  0  0  0
  7  9  1  0  0  0  0  117.93
  8  7  1  0  0  0  0
  9 22  1  0  0  0  0  90.01
  9 24  1  0  0  0  0  90.01
 10 11  2  0  0  0  0  139.28
 10  5  1  0  0  0  0  140.31
 11 14  1  0  0  0  0  123.58
 12 11  1  0  0  0  0  124.22
 13 12  3  0  0  0  0  197.39
 14 15  3  0  0  0  0  200.88
 16  1  1  0  0  0  0  103.95
 18  1  1  0  0  0  0  103.95
 23  9  1  0  0  0  0  90.01
 25 10  1  0  0  0  0  111.74
M  END
$$$$
