# Supplementary material for: A big data approach to the ultra-fast prediction of DFT-calculated bond energies
Source: J Cheminform. 2013 Jul 12;5:34. doi: 10.1186/1758-2946-5-34 (PMC3720218; doi:10.1186/1758-2946-5-34)
Supplement: Additional file 1 — Molecular structures with the calculated BDEs used for training machine learning methods. [file 1758-2946-5-34-S1.zip › BDE-Structures/ZINC00137952.sdf]

bond_energy_mol/ZINC00137952.out
 OpenBabel01301309493D

 29 30  0  0  0  0  0  0  0  0999 V2000
   -0.2845   -3.8457   -0.6806 C   0  0  0  0  0  0  0  0  0  0  0  0
   -0.0361   -2.5442   -1.4291 C   0  0  0  0  0  0  0  0  0  0  0  0
    1.4380   -2.3485   -1.8172 C   0  0  0  0  0  0  0  0  0  0  0  0
    1.9061   -1.3583   -0.8781 N   0  0  0  0  0  0  0  0  0  0  0  0
    0.8610   -0.7629   -0.2143 C   0  0  0  0  0  0  0  0  0  0  0  0
    1.0352    0.2265    0.6278 N   0  0  0  0  0  0  0  0  0  0  0  0
   -0.3983    1.0780    1.3879 S   0  0  0  0  0  0  0  0  0  0  0  0
    0.1910    2.1133    2.2301 O   0  0  0  0  0  0  0  0  0  0  0  0
   -1.3904    1.4040    0.3480 O   0  0  0  0  0  0  0  0  0  0  0  0
   -1.0759   -0.2276    2.4149 C   0  0  0  0  0  0  0  0  0  0  0  0
   -2.3058   -0.8189    2.0883 C   0  0  0  0  0  0  0  0  0  0  0  0
   -2.8151   -1.8570    2.8705 C   0  0  0  0  0  0  0  0  0  0  0  0
   -2.0959   -2.3178    3.9760 C   0  0  0  0  0  0  0  0  0  0  0  0
   -0.8702   -1.7323    4.3051 C   0  0  0  0  0  0  0  0  0  0  0  0
   -0.3610   -0.6910    3.5294 C   0  0  0  0  0  0  0  0  0  0  0  0
   -0.3070   -1.3906   -0.5840 N   0  0  0  0  0  0  0  0  0  0  0  0
   -0.0628   -4.7067   -1.3205 H   0  0  0  0  0  0  0  0  0  0  0  0
   -1.3323   -3.9146   -0.3666 H   0  0  0  0  0  0  0  0  0  0  0  0
    0.3450   -3.9101    0.2141 H   0  0  0  0  0  0  0  0  0  0  0  0
   -0.6906   -2.5228   -2.3371 H   0  0  0  0  0  0  0  0  0  0  0  0
    1.5384   -1.9915   -2.8691 H   0  0  0  0  0  0  0  0  0  0  0  0
    2.0219   -3.2920   -1.7438 H   0  0  0  0  0  0  0  0  0  0  0  0
    2.8154   -0.8925   -0.9852 H   0  0  0  0  0  0  0  0  0  0  0  0
   -2.8809   -0.4437    1.2310 H   0  0  0  0  0  0  0  0  0  0  0  0
   -3.7835   -2.3082    2.6182 H   0  0  0  0  0  0  0  0  0  0  0  0
   -2.4971   -3.1345    4.5897 H   0  0  0  0  0  0  0  0  0  0  0  0
   -0.3086   -2.0919    5.1770 H   0  0  0  0  0  0  0  0  0  0  0  0
    0.5994   -0.2282    3.7892 H   0  0  0  0  0  0  0  0  0  0  0  0
   -1.1444   -1.3634    0.0150 H   0  0  0  0  0  0  0  0  0  0  0  0
  1 18  1  0  0  0  0
  1 19  1  0  0  0  0
  2  1  1  0  0  0  0
  2 16  1  0  0  0  0
  3 22  1  0  0  0  0
  3  2  1  0  0  0  0
  3  4  1  0  0  0  0
  4  5  1  0  0  0  0
  5  6  2  0  0  0  0
  6  7  1  0  0  0  0  49.55
  7  8  2  0  0  0  0
  7 10  1  0  0  0  0
  9  7  2  0  0  0  0
 10 15  1  0  0  0  0
 11 10  2  0  0  0  0
 11 12  1  0  0  0  0
 12 13  2  0  0  0  0
 13 14  1  0  0  0  0
 13 26  1  0  0  0  0
 14 27  1  0  0  0  0
 15 28  1  0  0  0  0
 15 14  2  0  0  0  0
 16  5  1  0  0  0  0
 16 29  1  0  0  0  0
 17  1  1  0  0  0  0
 20  2  1  0  0  0  0
 21  3  1  0  0  0  0
 23  4  1  0  0  0  0
 24 11  1  0  0  0  0
 25 12  1  0  0  0  0
M  END
$$$$
