# Supplementary material for: A big data approach to the ultra-fast prediction of DFT-calculated bond energies
Source: J Cheminform. 2013 Jul 12;5:34. doi: 10.1186/1758-2946-5-34 (PMC3720218; doi:10.1186/1758-2946-5-34)
Supplement: Additional file 1 — Molecular structures with the calculated BDEs used for training machine learning methods. [file 1758-2946-5-34-S1.zip › BDE-Structures/ZINC00139628.sdf]

bond_energy_mol/ZINC00139628.out
 OpenBabel01301309493D

 21 22  0  0  0  0  0  0  0  0999 V2000
    1.3245    2.4741    0.0345 C   0  0  0  0  0  0  0  0  0  0  0  0
    0.0569    2.3310    0.6042 C   0  0  0  0  0  0  0  0  0  0  0  0
   -0.5989    1.1024    0.5547 C   0  0  0  0  0  0  0  0  0  0  0  0
    0.0097   -0.0035   -0.0696 C   0  0  0  0  0  0  0  0  0  0  0  0
    1.2873    0.1506   -0.6412 C   0  0  0  0  0  0  0  0  0  0  0  0
    1.9367    1.3823   -0.5872 C   0  0  0  0  0  0  0  0  0  0  0  0
   -0.6948   -1.2894   -0.1129 C   0  0  0  0  0  0  0  0  0  0  0  0
   -0.2280   -2.4378   -0.6876 C   0  0  0  0  0  0  0  0  0  0  0  0
   -1.0199   -3.6631   -0.6701 C   0  0  0  0  0  0  0  0  0  0  0  0
   -0.6874   -4.7394   -1.1584 O   0  0  0  0  0  0  0  0  0  0  0  0
   -2.2653   -3.5515   -0.0267 N   0  0  0  0  0  0  0  0  0  0  0  0
   -2.7547   -2.4010    0.5560 C   0  0  0  0  0  0  0  0  0  0  0  0
   -3.8371   -2.3277    1.1029 O   0  0  0  0  0  0  0  0  0  0  0  0
   -1.9341   -1.2451    0.5060 O   0  0  0  0  0  0  0  0  0  0  0  0
    1.8395    3.4422    0.0750 H   0  0  0  0  0  0  0  0  0  0  0  0
   -0.4251    3.1873    1.0924 H   0  0  0  0  0  0  0  0  0  0  0  0
   -1.5939    0.9893    1.0019 H   0  0  0  0  0  0  0  0  0  0  0  0
    1.7795   -0.6986   -1.1321 H   0  0  0  0  0  0  0  0  0  0  0  0
    2.9322    1.4925   -1.0351 H   0  0  0  0  0  0  0  0  0  0  0  0
    0.7518   -2.4606   -1.1748 H   0  0  0  0  0  0  0  0  0  0  0  0
   -2.8631   -4.3924    0.0101 H   0  0  0  0  0  0  0  0  0  0  0  0
  1 15  1  0  0  0  0  117.80
  1  2  2  0  0  0  0
  2 16  1  0  0  0  0  117.80
  3  2  1  0  0  0  0
  3 17  1  0  0  0  0  118.27
  4  3  2  0  0  0  0
  5  6  2  0  0  0  0
  5  4  1  0  0  0  0
  6  1  1  0  0  0  0
  7  4  1  0  0  0  0  116.75
  7 14  1  0  0  0  0
  8  9  1  0  0  0  0
  8  7  2  0  0  0  0
  9 11  1  0  0  0  0
 10  9  2  0  0  0  0  157.96
 11 21  1  0  0  0  0  129.62
 11 12  1  0  0  0  0
 12 13  2  0  0  0  0  152.47
 14 12  1  0  0  0  0
 18  5  1  0  0  0  0  116.57
 19  6  1  0  0  0  0  117.80
 20  8  1  0  0  0  0  122.74
M  END
$$$$
