# Supplementary material for: A big data approach to the ultra-fast prediction of DFT-calculated bond energies
Source: J Cheminform. 2013 Jul 12;5:34. doi: 10.1186/1758-2946-5-34 (PMC3720218; doi:10.1186/1758-2946-5-34)
Supplement: Additional file 1 — Molecular structures with the calculated BDEs used for training machine learning methods. [file 1758-2946-5-34-S1.zip › BDE-Structures/ZINC00141259.sdf]

bond_energy_mol/ZINC00141259.out
 OpenBabel01301309493D

 21 22  0  0  0  0  0  0  0  0999 V2000
   -3.1316    0.2960   -1.8407 C   0  0  0  0  0  0  0  0  0  0  0  0
   -3.0071    1.3475   -0.7975 C   0  0  0  0  0  0  0  0  0  0  0  0
   -1.8788    1.5497    0.0093 C   0  0  0  0  0  0  0  0  0  0  0  0
   -2.1882    2.8775    1.0680 S   0  0  0  0  0  0  0  0  0  0  0  0
   -3.7715    3.0926    0.3958 C   0  0  0  0  0  0  0  0  0  0  0  0
   -4.0383    2.2162   -0.5610 N   0  0  0  0  0  0  0  0  0  0  0  0
   -4.7357    4.1355    0.8324 C   0  0  0  0  0  0  0  0  0  0  0  0
   -0.6425    0.7897   -0.0048 C   0  0  0  0  0  0  0  0  0  0  0  0
    0.5020    0.9484    0.8255 C   0  0  0  0  0  0  0  0  0  0  0  0
    1.3989   -0.0336    0.4043 C   0  0  0  0  0  0  0  0  0  0  0  0
    0.7941   -0.7052   -0.6049 N   0  0  0  0  0  0  0  0  0  0  0  0
   -0.4307   -0.2310   -0.8705 N   0  0  0  0  0  0  0  0  0  0  0  0
   -4.1463    0.2776   -2.2530 H   0  0  0  0  0  0  0  0  0  0  0  0
   -2.4239    0.4760   -2.6632 H   0  0  0  0  0  0  0  0  0  0  0  0
   -2.8950   -0.6943   -1.4274 H   0  0  0  0  0  0  0  0  0  0  0  0
   -5.6529    3.6758    1.2276 H   0  0  0  0  0  0  0  0  0  0  0  0
   -5.0281    4.7727   -0.0142 H   0  0  0  0  0  0  0  0  0  0  0  0
   -4.3090    4.7747    1.6129 H   0  0  0  0  0  0  0  0  0  0  0  0
    0.6566    1.6762    1.6238 H   0  0  0  0  0  0  0  0  0  0  0  0
    2.4030   -0.2853    0.7557 H   0  0  0  0  0  0  0  0  0  0  0  0
    1.1788   -1.4934   -1.1430 H   0  0  0  0  0  0  0  0  0  0  0  0
  1 15  1  0  0  0  0  90.58
  1  2  1  0  0  0  0  104.51
  2  6  1  0  0  0  0
  2  3  2  0  0  0  0
  3  4  1  0  0  0  0
  5  7  1  0  0  0  0  103.53
  5  4  1  0  0  0  0
  6  5  2  0  0  0  0
  7 16  1  0  0  0  0  88.58
  7 18  1  0  0  0  0  88.58
  8  3  1  0  0  0  0  124.81
  8  9  1  0  0  0  0
  9 19  1  0  0  0  0  125.01
 10 20  1  0  0  0  0  127.16
 10  9  2  0  0  0  0
 11 10  1  0  0  0  0
 12 11  1  0  0  0  0
 12  8  2  0  0  0  0
 13  1  1  0  0  0  0  90.58
 14  1  1  0  0  0  0  90.58
 17  7  1  0  0  0  0  88.58
 21 11  1  0  0  0  0  100.81
M  END
$$$$
