# Supplementary material for: A big data approach to the ultra-fast prediction of DFT-calculated bond energies
Source: J Cheminform. 2013 Jul 12;5:34. doi: 10.1186/1758-2946-5-34 (PMC3720218; doi:10.1186/1758-2946-5-34)
Supplement: Additional file 1 — Molecular structures with the calculated BDEs used for training machine learning methods. [file 1758-2946-5-34-S1.zip › BDE-Structures/ZINC00141524.sdf]

bond_energy_mol/ZINC00141524.out
 OpenBabel01301309493D

 33 33  0  0  0  0  0  0  0  0999 V2000
   -3.0138    1.5712   -0.9198 C   0  0  0  0  0  0  0  0  0  0  0  0
   -1.7740    0.7633   -0.7944 C   0  0  0  0  0  0  0  0  0  0  0  0
   -1.6535   -0.6437   -0.6157 C   0  0  0  0  0  0  0  0  0  0  0  0
   -0.2698   -0.9045   -0.5574 C   0  0  0  0  0  0  0  0  0  0  0  0
    0.3383    0.3049   -0.7001 N   0  0  0  0  0  0  0  0  0  0  0  0
   -0.5419    1.3066   -0.8416 N   0  0  0  0  0  0  0  0  0  0  0  0
    1.7487    0.5561   -0.7045 C   0  0  0  0  0  0  0  0  0  0  0  0
    0.4825   -2.1727   -0.3825 C   0  0  0  0  0  0  0  0  0  0  0  0
   -2.7152   -1.5417   -0.5170 N   0  0  0  0  0  0  0  0  0  0  0  0
   -2.5151   -2.8247   -0.3721 N   0  0  0  0  0  0  0  0  0  0  0  0
   -3.5738   -3.6516   -0.2759 C   0  0  0  0  0  0  0  0  0  0  0  0
   -3.2209   -5.0799   -0.1180 C   0  0  0  0  0  0  0  0  0  0  0  0
   -4.0582   -5.9679   -0.0104 O   0  0  0  0  0  0  0  0  0  0  0  0
   -1.7429   -5.4176   -0.0949 C   0  0  0  0  0  0  0  0  0  0  0  0
   -4.9764   -3.1918   -0.3225 C   0  0  0  0  0  0  0  0  0  0  0  0
   -5.2664   -1.9909   -0.4549 O   0  0  0  0  0  0  0  0  0  0  0  0
   -6.0852   -4.1992   -0.2085 C   0  0  0  0  0  0  0  0  0  0  0  0
   -3.5959    1.2713   -1.8033 H   0  0  0  0  0  0  0  0  0  0  0  0
   -2.7680    2.6334   -1.0137 H   0  0  0  0  0  0  0  0  0  0  0  0
   -3.6635    1.4410   -0.0425 H   0  0  0  0  0  0  0  0  0  0  0  0
    2.2074    0.2478    0.2523 H   0  0  0  0  0  0  0  0  0  0  0  0
    2.2467   -0.0088   -1.5123 H   0  0  0  0  0  0  0  0  0  0  0  0
    1.9244    1.6274   -0.8558 H   0  0  0  0  0  0  0  0  0  0  0  0
    1.0827   -2.4073   -1.2751 H   0  0  0  0  0  0  0  0  0  0  0  0
   -0.2199   -2.9960   -0.2090 H   0  0  0  0  0  0  0  0  0  0  0  0
    1.1746   -2.1093    0.4705 H   0  0  0  0  0  0  0  0  0  0  0  0
   -3.7019   -1.1822   -0.5585 H   0  0  0  0  0  0  0  0  0  0  0  0
   -1.6028   -6.4943    0.0392 H   0  0  0  0  0  0  0  0  0  0  0  0
   -1.2632   -5.1133   -1.0335 H   0  0  0  0  0  0  0  0  0  0  0  0
   -1.2381   -4.8906    0.7243 H   0  0  0  0  0  0  0  0  0  0  0  0
   -7.0551   -3.6931   -0.2593 H   0  0  0  0  0  0  0  0  0  0  0  0
   -6.0144   -4.7483    0.7381 H   0  0  0  0  0  0  0  0  0  0  0  0
   -6.0219   -4.9375   -1.0170 H   0  0  0  0  0  0  0  0  0  0  0  0
  1  2  1  0  0  0  0
  1 20  1  0  0  0  0
  2  3  1  0  0  0  0
  3  4  2  0  0  0  0
  3  9  1  0  0  0  0
  4  8  1  0  0  0  0
  5  4  1  0  0  0  0
  6  2  2  0  0  0  0
  6  5  1  0  0  0  0
  7  5  1  0  0  0  0
  7 21  1  0  0  0  0
  8 25  1  0  0  0  0
  8 26  1  0  0  0  0
  9 10  1  0  0  0  0  50.69
 10 11  2  0  0  0  0
 11 12  1  0  0  0  0
 12 14  1  0  0  0  0
 12 13  2  0  0  0  0
 14 28  1  0  0  0  0
 14 30  1  0  0  0  0
 15 11  1  0  0  0  0
 15 17  1  0  0  0  0
 16 15  2  0  0  0  0
 17 32  1  0  0  0  0
 18  1  1  0  0  0  0
 19  1  1  0  0  0  0
 22  7  1  0  0  0  0
 23  7  1  0  0  0  0
 24  8  1  0  0  0  0
 27  9  1  0  0  0  0
 29 14  1  0  0  0  0
 31 17  1  0  0  0  0
 33 17  1  0  0  0  0
M  END
$$$$
