# Supplementary material for: A big data approach to the ultra-fast prediction of DFT-calculated bond energies
Source: J Cheminform. 2013 Jul 12;5:34. doi: 10.1186/1758-2946-5-34 (PMC3720218; doi:10.1186/1758-2946-5-34)
Supplement: Additional file 1 — Molecular structures with the calculated BDEs used for training machine learning methods. [file 1758-2946-5-34-S1.zip › BDE-Structures/ZINC00141689.sdf]

bond_energy_mol/ZINC00141689.out
 OpenBabel01301309493D

 15 16  0  0  0  0  0  0  0  0999 V2000
   -0.3366    1.1522    0.5500 C   0  0  0  0  0  0  0  0  0  0  0  0
    0.1915   -0.1655    0.4251 C   0  0  0  0  0  0  0  0  0  0  0  0
    1.3844   -0.0488   -0.2710 C   0  0  0  0  0  0  0  0  0  0  0  0
    1.6059    1.2820   -0.5756 O   0  0  0  0  0  0  0  0  0  0  0  0
    0.5536    2.0008   -0.0715 C   0  0  0  0  0  0  0  0  0  0  0  0
    2.3752   -0.9982   -0.7091 C   0  0  0  0  0  0  0  0  0  0  0  0
    2.3114   -2.3116   -0.4963 N   0  0  0  0  0  0  0  0  0  0  0  0
    3.3835   -2.9712   -1.0196 C   0  0  0  0  0  0  0  0  0  0  0  0
    4.3159   -2.1644   -1.6599 C   0  0  0  0  0  0  0  0  0  0  0  0
    3.8020   -0.5333   -1.5857 S   0  0  0  0  0  0  0  0  0  0  0  0
   -1.2679    1.4357    1.0433 H   0  0  0  0  0  0  0  0  0  0  0  0
   -0.2509   -1.0893    0.8011 H   0  0  0  0  0  0  0  0  0  0  0  0
    0.5605    3.0838   -0.2204 H   0  0  0  0  0  0  0  0  0  0  0  0
    3.4656   -4.0627   -0.9200 H   0  0  0  0  0  0  0  0  0  0  0  0
    5.2377   -2.4926   -2.1419 H   0  0  0  0  0  0  0  0  0  0  0  0
  1 11  1  0  0  0  0  124.84
  2  1  1  0  0  0  0
  2 12  1  0  0  0  0  127.58
  3  2  2  0  0  0  0
  4  3  1  0  0  0  0
  4  5  1  0  0  0  0
  5  1  2  0  0  0  0
  6  7  2  0  0  0  0
  6  3  1  0  0  0  0  131.13
  8 14  1  0  0  0  0  118.93
  8  7  1  0  0  0  0
  9 10  1  0  0  0  0
  9  8  2  0  0  0  0
 10  6  1  0  0  0  0
 13  5  1  0  0  0  0  130.07
 15  9  1  0  0  0  0  127.26
M  END
$$$$
