# Supplementary material for: A big data approach to the ultra-fast prediction of DFT-calculated bond energies
Source: J Cheminform. 2013 Jul 12;5:34. doi: 10.1186/1758-2946-5-34 (PMC3720218; doi:10.1186/1758-2946-5-34)
Supplement: Additional file 1 — Molecular structures with the calculated BDEs used for training machine learning methods. [file 1758-2946-5-34-S1.zip › BDE-Structures/ZINC00142257.sdf]

bond_energy_mol/ZINC00142257.out
 OpenBabel01301309493D

 23 23  0  0  0  0  0  0  0  0999 V2000
    2.9308    5.3055   -4.5523 C   0  0  0  0  0  0  0  0  0  0  0  0
    2.8550    4.2895   -3.4471 C   0  0  0  0  0  0  0  0  0  0  0  0
    3.6015    3.1087   -3.8694 O   0  0  0  0  0  0  0  0  0  0  0  0
    3.6158    2.0701   -2.9809 C   0  0  0  0  0  0  0  0  0  0  0  0
    4.2450    0.8822   -3.1951 C   0  0  0  0  0  0  0  0  0  0  0  0
    4.0180    0.0359   -2.0086 C   0  0  0  0  0  0  0  0  0  0  0  0
    4.3660   -1.1206   -1.7716 O   0  0  0  0  0  0  0  0  0  0  0  0
    3.2924    0.8110   -1.1016 N   0  0  0  0  0  0  0  0  0  0  0  0
    2.9411    2.0999   -1.6401 C   0  0  0  0  0  0  0  0  0  0  0  0
    2.7180    0.2641    0.1022 C   0  0  0  0  0  0  0  0  0  0  0  0
    1.2578    0.4202    0.1259 C   0  0  0  0  0  0  0  0  0  0  0  0
    0.0606    0.5676    0.1626 C   0  0  0  0  0  0  0  0  0  0  0  0
    2.4949    4.9075   -5.4752 H   0  0  0  0  0  0  0  0  0  0  0  0
    2.3832    6.2127   -4.2745 H   0  0  0  0  0  0  0  0  0  0  0  0
    3.9718    5.5789   -4.7570 H   0  0  0  0  0  0  0  0  0  0  0  0
    3.2967    4.6838   -2.5043 H   0  0  0  0  0  0  0  0  0  0  0  0
    1.8015    3.9997   -3.2350 H   0  0  0  0  0  0  0  0  0  0  0  0
    4.8012    0.6003   -4.0917 H   0  0  0  0  0  0  0  0  0  0  0  0
    3.3094    2.9400   -1.0021 H   0  0  0  0  0  0  0  0  0  0  0  0
    1.8355    2.2275   -1.7252 H   0  0  0  0  0  0  0  0  0  0  0  0
    2.9914   -0.8107    0.1333 H   0  0  0  0  0  0  0  0  0  0  0  0
    3.1443    0.7498    1.0162 H   0  0  0  0  0  0  0  0  0  0  0  0
   -1.0090    0.6683    0.1904 H   0  0  0  0  0  0  0  0  0  0  0  0
  1 14  1  0  0  0  0
  1  2  1  0  0  0  0
  2 17  1  0  0  0  0
  2 16  1  0  0  0  0
  3  2  1  0  0  0  0
  3  4  1  0  0  0  0
  4  9  1  0  0  0  0
  5  4  2  0  0  0  0
  5  6  1  0  0  0  0
  6  7  2  0  0  0  0
  6  8  1  0  0  0  0
  8 10  1  0  0  0  0
  9  8  1  0  0  0  0
  9 19  1  0  0  0  0
 10 11  1  0  0  0  0
 10 21  1  0  0  0  0
 10 22  1  0  0  0  0
 11 12  3  0  0  0  0  215.70
 12 23  1  0  0  0  0  138.38
 13  1  1  0  0  0  0
 15  1  1  0  0  0  0
 18  5  1  0  0  0  0
 20  9  1  0  0  0  0
M  END
$$$$
