# Supplementary material for: A big data approach to the ultra-fast prediction of DFT-calculated bond energies
Source: J Cheminform. 2013 Jul 12;5:34. doi: 10.1186/1758-2946-5-34 (PMC3720218; doi:10.1186/1758-2946-5-34)
Supplement: Additional file 1 — Molecular structures with the calculated BDEs used for training machine learning methods. [file 1758-2946-5-34-S1.zip › BDE-Structures/ZINC00142400.sdf]

bond_energy_mol/ZINC00142400.out
 OpenBabel01301309493D

 27 27  0  0  0  0  0  0  0  0999 V2000
   -4.1331   -5.4764    0.6624 C   0  0  0  0  0  0  0  0  0  0  0  0
   -2.9696   -4.9251    1.4351 C   0  0  0  0  0  0  0  0  0  0  0  0
   -2.1312   -4.1486    0.5060 O   0  0  0  0  0  0  0  0  0  0  0  0
   -1.0237   -3.5909    1.1506 C   0  0  0  0  0  0  0  0  0  0  0  0
   -0.7930   -3.7566    2.3385 O   0  0  0  0  0  0  0  0  0  0  0  0
   -0.2791   -2.8194    0.2715 N   0  0  0  0  0  0  0  0  0  0  0  0
    0.9945   -2.4369    0.7041 N   0  0  0  0  0  0  0  0  0  0  0  0
    1.3689   -1.1106    0.1916 C   0  0  0  0  0  0  0  0  0  0  0  0
    2.7532   -0.7514    0.7362 C   0  0  0  0  0  0  0  0  0  0  0  0
    2.5922   -0.4797    2.2174 C   0  0  0  0  0  0  0  0  0  0  0  0
    0.9474    0.3213    2.4197 S   0  0  0  0  0  0  0  0  0  0  0  0
    0.3875   -0.0614    0.7158 C   0  0  0  0  0  0  0  0  0  0  0  0
    1.3639   -1.1394   -1.2942 C   0  0  0  0  0  0  0  0  0  0  0  0
    1.3454   -1.2159   -2.4371 N   0  0  0  0  0  0  0  0  0  0  0  0
   -4.7249   -4.6690    0.2161 H   0  0  0  0  0  0  0  0  0  0  0  0
   -4.7875   -6.0572    1.3222 H   0  0  0  0  0  0  0  0  0  0  0  0
   -3.7906   -6.1329   -0.1457 H   0  0  0  0  0  0  0  0  0  0  0  0
   -3.2975   -4.2526    2.2535 H   0  0  0  0  0  0  0  0  0  0  0  0
   -2.3478   -5.7309    1.8758 H   0  0  0  0  0  0  0  0  0  0  0  0
   -0.3762   -3.0285   -0.7420 H   0  0  0  0  0  0  0  0  0  0  0  0
    1.7167   -3.1432    0.4321 H   0  0  0  0  0  0  0  0  0  0  0  0
    3.1280    0.1463    0.2167 H   0  0  0  0  0  0  0  0  0  0  0  0
    3.4771   -1.5657    0.5551 H   0  0  0  0  0  0  0  0  0  0  0  0
    3.3923    0.1735    2.6005 H   0  0  0  0  0  0  0  0  0  0  0  0
    2.6271   -1.4187    2.7959 H   0  0  0  0  0  0  0  0  0  0  0  0
    0.3992    0.8420    0.0817 H   0  0  0  0  0  0  0  0  0  0  0  0
   -0.6407   -0.4594    0.7176 H   0  0  0  0  0  0  0  0  0  0  0  0
  1 16  1  0  0  0  0  108.10
  1  2  1  0  0  0  0  89.36
  2 19  1  0  0  0  0  101.65
  2 18  1  0  0  0  0  101.65
  3  4  1  0  0  0  0  95.10
  3  2  1  0  0  0  0  85.38
  4  5  2  0  0  0  0
  6  7  1  0  0  0  0  71.28
  6  4  1  0  0  0  0  79.90
  8  7  1  0  0  0  0  49.21
  8 12  1  0  0  0  0
  8  9  1  0  0  0  0
  9 10  1  0  0  0  0
 10 11  1  0  0  0  0
 10 24  1  0  0  0  0  105.79
 10 25  1  0  0  0  0  105.79
 12 27  1  0  0  0  0  96.29
 12 11  1  0  0  0  0
 13  8  1  0  0  0  0  108.05
 14 13  3  0  0  0  0  209.68
 15  1  1  0  0  0  0  108.10
 17  1  1  0  0  0  0  108.10
 20  6  1  0  0  0  0  82.22
 21  7  1  0  0  0  0  85.55
 22  9  1  0  0  0  0  104.42
 23  9  1  0  0  0  0  104.42
 26 12  1  0  0  0  0  96.29
M  END
$$$$
