# Supplementary material for: A big data approach to the ultra-fast prediction of DFT-calculated bond energies
Source: J Cheminform. 2013 Jul 12;5:34. doi: 10.1186/1758-2946-5-34 (PMC3720218; doi:10.1186/1758-2946-5-34)
Supplement: Additional file 1 — Molecular structures with the calculated BDEs used for training machine learning methods. [file 1758-2946-5-34-S1.zip › BDE-Structures/ZINC00143019.sdf]

bond_energy_mol/ZINC00143019.out
 OpenBabel01301309493D

 33 34  0  0  0  0  0  0  0  0999 V2000
   -2.6417    4.5319   -0.7275 C   0  0  0  0  0  0  0  0  0  0  0  0
   -2.2086    3.1270   -0.5624 C   0  0  0  0  0  0  0  0  0  0  0  0
   -1.1621    2.5549    0.1332 C   0  0  0  0  0  0  0  0  0  0  0  0
   -1.3095    1.1545   -0.1269 C   0  0  0  0  0  0  0  0  0  0  0  0
   -2.3575    0.9305   -0.9106 N   0  0  0  0  0  0  0  0  0  0  0  0
   -2.9235    2.1511   -1.1873 O   0  0  0  0  0  0  0  0  0  0  0  0
   -0.4928    0.1378    0.3497 N   0  0  0  0  0  0  0  0  0  0  0  0
   -0.7443   -1.1141    0.0424 N   0  0  0  0  0  0  0  0  0  0  0  0
    0.0666   -2.0682    0.5024 C   0  0  0  0  0  0  0  0  0  0  0  0
   -0.3141   -3.4518    0.1086 C   0  0  0  0  0  0  0  0  0  0  0  0
   -1.3053   -3.6719   -0.5661 O   0  0  0  0  0  0  0  0  0  0  0  0
    0.5883   -4.5878    0.5580 C   0  0  0  0  0  0  0  0  0  0  0  0
    1.2869   -4.3023    1.8908 C   0  0  0  0  0  0  0  0  0  0  0  0
    2.0946   -3.0075    1.7487 C   0  0  0  0  0  0  0  0  0  0  0  0
    1.2464   -1.8201    1.3501 C   0  0  0  0  0  0  0  0  0  0  0  0
    1.5757   -0.6872    1.7250 O   0  0  0  0  0  0  0  0  0  0  0  0
    2.2301   -5.4544    2.2302 C   0  0  0  0  0  0  0  0  0  0  0  0
    0.2523   -4.1496    3.0033 C   0  0  0  0  0  0  0  0  0  0  0  0
   -2.0173    5.2006   -0.1264 H   0  0  0  0  0  0  0  0  0  0  0  0
   -3.6883    4.6576   -0.4179 H   0  0  0  0  0  0  0  0  0  0  0  0
   -2.5700    4.8428   -1.7795 H   0  0  0  0  0  0  0  0  0  0  0  0
   -0.4060    3.0569    0.7389 H   0  0  0  0  0  0  0  0  0  0  0  0
    0.3340    0.3607    0.9541 H   0  0  0  0  0  0  0  0  0  0  0  0
   -0.0003   -5.5178    0.6196 H   0  0  0  0  0  0  0  0  0  0  0  0
    1.3513   -4.7502   -0.2271 H   0  0  0  0  0  0  0  0  0  0  0  0
    2.6267   -2.7729    2.6856 H   0  0  0  0  0  0  0  0  0  0  0  0
    2.8720   -3.1450    0.9724 H   0  0  0  0  0  0  0  0  0  0  0  0
    2.9826   -5.5882    1.4442 H   0  0  0  0  0  0  0  0  0  0  0  0
    2.7520   -5.2629    3.1747 H   0  0  0  0  0  0  0  0  0  0  0  0
    1.6722   -6.3920    2.3326 H   0  0  0  0  0  0  0  0  0  0  0  0
   -0.3312   -5.0702    3.1167 H   0  0  0  0  0  0  0  0  0  0  0  0
   -0.4420   -3.3301    2.7829 H   0  0  0  0  0  0  0  0  0  0  0  0
    0.7427   -3.9348    3.9596 H   0  0  0  0  0  0  0  0  0  0  0  0
  1  2  1  0  0  0  0
  1 20  1  0  0  0  0
  1 19  1  0  0  0  0
  2  3  2  0  0  0  0
  3 22  1  0  0  0  0
  4  3  1  0  0  0  0
  4  7  1  0  0  0  0
  5  4  2  0  0  0  0
  6  5  1  0  0  0  0
  6  2  1  0  0  0  0
  7 23  1  0  0  0  0
  8  7  1  0  0  0  0  59.59
  8  9  2  0  0  0  0
  9 15  1  0  0  0  0
 10  9  1  0  0  0  0
 10 12  1  0  0  0  0
 11 10  2  0  0  0  0
 12 24  1  0  0  0  0
 12 13  1  0  0  0  0
 13 17  1  0  0  0  0
 13 18  1  0  0  0  0
 14 13  1  0  0  0  0
 14 26  1  0  0  0  0
 15 16  2  0  0  0  0
 15 14  1  0  0  0  0
 17 30  1  0  0  0  0
 17 29  1  0  0  0  0
 18 31  1  0  0  0  0
 18 33  1  0  0  0  0
 21  1  1  0  0  0  0
 25 12  1  0  0  0  0
 27 14  1  0  0  0  0
 28 17  1  0  0  0  0
 32 18  1  0  0  0  0
M  END
$$$$
