# Supplementary material for: A big data approach to the ultra-fast prediction of DFT-calculated bond energies
Source: J Cheminform. 2013 Jul 12;5:34. doi: 10.1186/1758-2946-5-34 (PMC3720218; doi:10.1186/1758-2946-5-34)
Supplement: Additional file 1 — Molecular structures with the calculated BDEs used for training machine learning methods. [file 1758-2946-5-34-S1.zip › BDE-Structures/ZINC00143051.sdf]

bond_energy_mol/ZINC00143051.out
 OpenBabel01301309493D

 28 28  0  0  0  0  0  0  0  0999 V2000
   -1.7289    2.4642    3.2824 C   0  0  0  0  0  0  0  0  0  0  0  0
   -2.5071    1.5747    2.3797 C   0  0  0  0  0  0  0  0  0  0  0  0
   -1.8888    0.8190    1.3201 C   0  0  0  0  0  0  0  0  0  0  0  0
   -2.8433    0.1040    0.5639 C   0  0  0  0  0  0  0  0  0  0  0  0
   -4.4407    0.3726    1.1428 S   0  0  0  0  0  0  0  0  0  0  0  0
   -3.8987    1.4269    2.4304 C   0  0  0  0  0  0  0  0  0  0  0  0
   -4.8771    2.0123    3.3338 C   0  0  0  0  0  0  0  0  0  0  0  0
   -4.5533    2.5246    4.5581 C   0  0  0  0  0  0  0  0  0  0  0  0
   -5.5430    3.0948    5.4189 C   0  0  0  0  0  0  0  0  0  0  0  0
   -6.3119    3.5624    6.1380 N   0  0  0  0  0  0  0  0  0  0  0  0
   -6.3018    1.9975    2.8807 C   0  0  0  0  0  0  0  0  0  0  0  0
   -2.5936   -0.7200   -0.4930 N   0  0  0  0  0  0  0  0  0  0  0  0
   -0.4467    0.8197    1.0609 C   0  0  0  0  0  0  0  0  0  0  0  0
    0.4147    1.4080    1.6960 O   0  0  0  0  0  0  0  0  0  0  0  0
   -0.0567    0.0437   -0.0609 O   0  0  0  0  0  0  0  0  0  0  0  0
    1.3864    0.0825   -0.2747 C   0  0  0  0  0  0  0  0  0  0  0  0
   -1.5429    1.9749    4.2505 H   0  0  0  0  0  0  0  0  0  0  0  0
   -2.2730    3.3976    3.4781 H   0  0  0  0  0  0  0  0  0  0  0  0
   -0.7536    2.6976    2.8397 H   0  0  0  0  0  0  0  0  0  0  0  0
   -3.5341    2.4910    4.9586 H   0  0  0  0  0  0  0  0  0  0  0  0
   -6.6589    0.9631    2.7627 H   0  0  0  0  0  0  0  0  0  0  0  0
   -6.4091    2.4951    1.9066 H   0  0  0  0  0  0  0  0  0  0  0  0
   -6.9523    2.5016    3.6036 H   0  0  0  0  0  0  0  0  0  0  0  0
   -3.3661   -1.1618   -0.9970 H   0  0  0  0  0  0  0  0  0  0  0  0
   -1.6296   -0.8203   -0.8354 H   0  0  0  0  0  0  0  0  0  0  0  0
    1.9041   -0.3120    0.6133 H   0  0  0  0  0  0  0  0  0  0  0  0
    1.6010   -0.5450   -1.1511 H   0  0  0  0  0  0  0  0  0  0  0  0
    1.7064    1.1195   -0.4611 H   0  0  0  0  0  0  0  0  0  0  0  0
  1 18  1  0  0  0  0
  1 17  1  0  0  0  0
  2  6  2  0  0  0  0
  2  1  1  0  0  0  0
  3  2  1  0  0  0  0
  4  5  1  0  0  0  0
  4  3  2  0  0  0  0
  5  6  1  0  0  0  0
  6  7  1  0  0  0  0
  7  8  2  0  0  0  0
  8 20  1  0  0  0  0
  8  9  1  0  0  0  0  140.40
  9 10  3  0  0  0  0
 11  7  1  0  0  0  0
 11 23  1  0  0  0  0
 12  4  1  0  0  0  0
 13  3  1  0  0  0  0
 13 14  2  0  0  0  0
 15 13  1  0  0  0  0
 16 15  1  0  0  0  0
 16 26  1  0  0  0  0
 19  1  1  0  0  0  0
 21 11  1  0  0  0  0
 22 11  1  0  0  0  0
 24 12  1  0  0  0  0
 25 12  1  0  0  0  0
 27 16  1  0  0  0  0
 28 16  1  0  0  0  0
M  END
$$$$
