# Supplementary material for: A big data approach to the ultra-fast prediction of DFT-calculated bond energies
Source: J Cheminform. 2013 Jul 12;5:34. doi: 10.1186/1758-2946-5-34 (PMC3720218; doi:10.1186/1758-2946-5-34)
Supplement: Additional file 1 — Molecular structures with the calculated BDEs used for training machine learning methods. [file 1758-2946-5-34-S1.zip › BDE-Structures/ZINC00146169.sdf]

bond_energy_mol/ZINC00146169.out
 OpenBabel01301309493D

 18 19  0  0  0  0  0  0  0  0999 V2000
   -5.2514    0.1308   -0.0264 C   0  0  0  0  0  0  0  0  0  0  0  0
   -4.3031    1.1767   -0.0584 C   0  0  0  0  0  0  0  0  0  0  0  0
   -2.9866    0.7111   -0.0390 C   0  0  0  0  0  0  0  0  0  0  0  0
   -2.9325   -1.0191    0.0187 S   0  0  0  0  0  0  0  0  0  0  0  0
   -4.6488   -1.1194    0.0170 C   0  0  0  0  0  0  0  0  0  0  0  0
   -1.7871    1.5471   -0.0633 C   0  0  0  0  0  0  0  0  0  0  0  0
   -1.7830    2.7778   -0.1043 O   0  0  0  0  0  0  0  0  0  0  0  0
   -0.5394    0.7595   -0.0333 C   0  0  0  0  0  0  0  0  0  0  0  0
    0.7615    1.1659   -0.0426 N   0  0  0  0  0  0  0  0  0  0  0  0
    1.5695    0.0589   -0.0033 C   0  0  0  0  0  0  0  0  0  0  0  0
    0.7135   -1.0422    0.0305 C   0  0  0  0  0  0  0  0  0  0  0  0
   -0.5735   -0.5834    0.0112 N   0  0  0  0  0  0  0  0  0  0  0  0
   -6.3353    0.2898   -0.0348 H   0  0  0  0  0  0  0  0  0  0  0  0
   -4.5527    2.2427   -0.0946 H   0  0  0  0  0  0  0  0  0  0  0  0
   -5.1995   -2.0625    0.0468 H   0  0  0  0  0  0  0  0  0  0  0  0
    1.0736    2.1445   -0.0741 H   0  0  0  0  0  0  0  0  0  0  0  0
    2.6596    0.1300   -0.0022 H   0  0  0  0  0  0  0  0  0  0  0  0
    0.9667   -2.1049    0.0665 H   0  0  0  0  0  0  0  0  0  0  0  0
  1  5  2  0  0  0  0
  2  3  2  0  0  0  0
  2  1  1  0  0  0  0
  3  4  1  0  0  0  0
  5  4  1  0  0  0  0
  5 15  1  0  0  0  0  123.34
  6  3  1  0  0  0  0  94.99
  6  8  1  0  0  0  0  103.24
  7  6  2  0  0  0  0  159.08
  8 12  2  0  0  0  0
  9  8  1  0  0  0  0
  9 10  1  0  0  0  0
 10 17  1  0  0  0  0  133.49
 10 11  2  0  0  0  0
 11 18  1  0  0  0  0  124.64
 12 11  1  0  0  0  0
 13  1  1  0  0  0  0  121.93
 14  2  1  0  0  0  0  121.23
 16  9  1  0  0  0  0  112.99
M  END
$$$$
