# Supplementary material for: A big data approach to the ultra-fast prediction of DFT-calculated bond energies
Source: J Cheminform. 2013 Jul 12;5:34. doi: 10.1186/1758-2946-5-34 (PMC3720218; doi:10.1186/1758-2946-5-34)
Supplement: Additional file 1 — Molecular structures with the calculated BDEs used for training machine learning methods. [file 1758-2946-5-34-S1.zip › BDE-Structures/ZINC00149009.sdf]

bond_energy_mol/ZINC00149009.out
 OpenBabel01301309493D

 23 23  0  0  0  0  0  0  0  0999 V2000
   -2.1128    1.1891   -2.6794 C   0  0  0  0  0  0  0  0  0  0  0  0
   -2.2827    1.4418   -0.8829 S   0  0  0  0  0  0  0  0  0  0  0  0
   -3.7017    1.2786   -0.5337 O   0  0  0  0  0  0  0  0  0  0  0  0
   -1.5654    2.6738   -0.5424 O   0  0  0  0  0  0  0  0  0  0  0  0
   -1.4164    0.0399   -0.2180 C   0  0  0  0  0  0  0  0  0  0  0  0
   -2.1069   -1.0004    0.3621 C   0  0  0  0  0  0  0  0  0  0  0  0
   -1.4692   -2.0754    0.8985 N   0  0  0  0  0  0  0  0  0  0  0  0
   -2.1458   -3.1373    1.4987 C   0  0  0  0  0  0  0  0  0  0  0  0
   -1.4307   -4.2215    2.0552 C   0  0  0  0  0  0  0  0  0  0  0  0
   -2.0787   -5.2382    2.6238 N   0  0  0  0  0  0  0  0  0  0  0  0
   -3.4198   -5.1938    2.6489 C   0  0  0  0  0  0  0  0  0  0  0  0
   -4.1235   -4.1131    2.0971 C   0  0  0  0  0  0  0  0  0  0  0  0
   -3.4893   -3.0842    1.5202 N   0  0  0  0  0  0  0  0  0  0  0  0
    0.0133   -0.0269   -0.2920 C   0  0  0  0  0  0  0  0  0  0  0  0
    1.1585   -0.1304   -0.3446 N   0  0  0  0  0  0  0  0  0  0  0  0
   -2.5864    2.0229   -3.2090 H   0  0  0  0  0  0  0  0  0  0  0  0
   -2.5976    0.2622   -2.9974 H   0  0  0  0  0  0  0  0  0  0  0  0
   -1.0600    1.1541   -2.9722 H   0  0  0  0  0  0  0  0  0  0  0  0
   -3.2045   -1.0057    0.4365 H   0  0  0  0  0  0  0  0  0  0  0  0
   -0.4371   -2.1035    0.8641 H   0  0  0  0  0  0  0  0  0  0  0  0
   -0.3253   -4.2441    2.0284 H   0  0  0  0  0  0  0  0  0  0  0  0
   -3.9552   -6.0372    3.1190 H   0  0  0  0  0  0  0  0  0  0  0  0
   -5.2275   -4.0828    2.1234 H   0  0  0  0  0  0  0  0  0  0  0  0
  1  2  1  0  0  0  0
  2  4  2  0  0  0  0  87.72
  2  3  2  0  0  0  0  88.82
  2  5  1  0  0  0  0
  5  6  1  0  0  0  0
  6 19  1  0  0  0  0
  6  7  2  0  0  0  0  103.72
  7  8  1  0  0  0  0
  8 13  2  0  0  0  0
  8  9  1  0  0  0  0
  9 10  2  0  0  0  0
 10 11  1  0  0  0  0
 11 22  1  0  0  0  0
 12 23  1  0  0  0  0
 12 11  2  0  0  0  0
 13 12  1  0  0  0  0
 14  5  1  0  0  0  0  135.27
 15 14  3  0  0  0  0
 16  1  1  0  0  0  0
 17  1  1  0  0  0  0
 18  1  1  0  0  0  0
 20  7  1  0  0  0  0
 21  9  1  0  0  0  0
M  RAD  1   5   2
M  END
$$$$
