# Supplementary material for: A big data approach to the ultra-fast prediction of DFT-calculated bond energies
Source: J Cheminform. 2013 Jul 12;5:34. doi: 10.1186/1758-2946-5-34 (PMC3720218; doi:10.1186/1758-2946-5-34)
Supplement: Additional file 1 — Molecular structures with the calculated BDEs used for training machine learning methods. [file 1758-2946-5-34-S1.zip › BDE-Structures/ZINC00149349.sdf]

bond_energy_mol/ZINC00149349.out
 OpenBabel01301309493D

 19 20  0  0  0  0  0  0  0  0999 V2000
   -0.0913    0.9256    1.0945 C   0  0  0  0  0  0  0  0  0  0  0  0
    1.0765    0.1242    1.1780 C   0  0  0  0  0  0  0  0  0  0  0  0
    1.1218   -0.8663    0.2013 C   0  0  0  0  0  0  0  0  0  0  0  0
   -0.2757   -0.7781   -0.7983 S   0  0  0  0  0  0  0  0  0  0  0  0
   -0.9292    0.5490    0.0560 C   0  0  0  0  0  0  0  0  0  0  0  0
    2.2166   -1.8632   -0.0019 C   0  0  0  0  0  0  0  0  0  0  0  0
    2.8372   -2.3204    1.3061 C   0  0  0  0  0  0  0  0  0  0  0  0
    3.9267   -1.3410    1.7076 C   0  0  0  0  0  0  0  0  0  0  0  0
    4.2796   -1.1545    2.8447 O   0  0  0  0  0  0  0  0  0  0  0  0
    4.5588   -0.6117    0.5275 C   0  0  0  0  0  0  0  0  0  0  0  0
    3.6317   -1.0809   -0.9647 S   0  0  0  0  0  0  0  0  0  0  0  0
   -0.3089    1.7530    1.7781 H   0  0  0  0  0  0  0  0  0  0  0  0
    1.8583    0.2654    1.9326 H   0  0  0  0  0  0  0  0  0  0  0  0
   -1.8805    1.0181   -0.2009 H   0  0  0  0  0  0  0  0  0  0  0  0
    1.8469   -2.7225   -0.5945 H   0  0  0  0  0  0  0  0  0  0  0  0
    3.3096   -3.3114    1.1748 H   0  0  0  0  0  0  0  0  0  0  0  0
    2.0862   -2.4195    2.1072 H   0  0  0  0  0  0  0  0  0  0  0  0
    5.6210   -0.8985    0.4415 H   0  0  0  0  0  0  0  0  0  0  0  0
    4.5386    0.4779    0.7051 H   0  0  0  0  0  0  0  0  0  0  0  0
  1  2  1  0  0  0  0
  1 12  1  0  0  0  0  119.77
  2 13  1  0  0  0  0  118.72
  3  2  2  0  0  0  0
  4  5  1  0  0  0  0
  4  3  1  0  0  0  0
  5  1  2  0  0  0  0
  6  3  1  0  0  0  0  94.21
  6  7  1  0  0  0  0
  7  8  1  0  0  0  0
  7 17  1  0  0  0  0  93.51
  8  9  2  0  0  0  0  174.33
 10 19  1  0  0  0  0  83.97
 10  8  1  0  0  0  0
 11  6  1  0  0  0  0
 11 10  1  0  0  0  0
 14  5  1  0  0  0  0  124.39
 15  6  1  0  0  0  0  80.76
 16  7  1  0  0  0  0  93.51
 18 10  1  0  0  0  0  83.97
M  END
$$$$
