# Supplementary material for: A big data approach to the ultra-fast prediction of DFT-calculated bond energies
Source: J Cheminform. 2013 Jul 12;5:34. doi: 10.1186/1758-2946-5-34 (PMC3720218; doi:10.1186/1758-2946-5-34)
Supplement: Additional file 1 — Molecular structures with the calculated BDEs used for training machine learning methods. [file 1758-2946-5-34-S1.zip › BDE-Structures/ZINC00150262.sdf]

bond_energy_mol/ZINC00150262.out
 OpenBabel01301309493D

 31 32  0  0  0  0  0  0  0  0999 V2000
   -3.6009   -2.4210   -2.7277 C   0  0  0  0  0  0  0  0  0  0  0  0
   -3.6632   -0.9429   -2.4835 C   0  0  0  0  0  0  0  0  0  0  0  0
   -2.7018   -0.2783   -1.8928 N   0  0  0  0  0  0  0  0  0  0  0  0
   -1.6162   -1.0194   -1.4817 N   0  0  0  0  0  0  0  0  0  0  0  0
   -0.6613   -0.2611   -0.9732 C   0  0  0  0  0  0  0  0  0  0  0  0
    0.5265   -0.7499   -0.4838 N   0  0  0  0  0  0  0  0  0  0  0  0
    1.2892    0.2936    0.1633 C   0  0  0  0  0  0  0  0  0  0  0  0
    0.4833    1.5675   -0.1052 C   0  0  0  0  0  0  0  0  0  0  0  0
   -0.6389    1.1119   -0.8911 N   0  0  0  0  0  0  0  0  0  0  0  0
   -4.8358   -0.1816   -2.9178 C   0  0  0  0  0  0  0  0  0  0  0  0
   -5.9213   -0.8050   -3.5726 C   0  0  0  0  0  0  0  0  0  0  0  0
   -7.0265   -0.0660   -3.9774 C   0  0  0  0  0  0  0  0  0  0  0  0
   -7.0599    1.3172   -3.7302 C   0  0  0  0  0  0  0  0  0  0  0  0
   -5.9905    1.9602   -3.0803 C   0  0  0  0  0  0  0  0  0  0  0  0
   -4.8932    1.2107   -2.6811 C   0  0  0  0  0  0  0  0  0  0  0  0
   -8.1959    2.0821   -4.1444 N   0  0  0  0  0  0  0  0  0  0  0  0
   -9.1265    1.4982   -4.7134 O   0  0  0  0  0  0  0  0  0  0  0  0
   -8.2037    3.2985   -3.9169 O   0  0  0  0  0  0  0  0  0  0  0  0
   -3.6542   -2.6486   -3.8015 H   0  0  0  0  0  0  0  0  0  0  0  0
   -4.4343   -2.9407   -2.2345 H   0  0  0  0  0  0  0  0  0  0  0  0
   -2.6566   -2.8094   -2.3306 H   0  0  0  0  0  0  0  0  0  0  0  0
    0.6455   -1.7385   -0.2321 H   0  0  0  0  0  0  0  0  0  0  0  0
    2.3206    0.3606   -0.2511 H   0  0  0  0  0  0  0  0  0  0  0  0
    1.4019    0.0968    1.2536 H   0  0  0  0  0  0  0  0  0  0  0  0
    1.0831    2.3292   -0.6528 H   0  0  0  0  0  0  0  0  0  0  0  0
    0.1487    2.0522    0.8404 H   0  0  0  0  0  0  0  0  0  0  0  0
   -1.5073    1.6543   -0.9868 H   0  0  0  0  0  0  0  0  0  0  0  0
   -5.8957   -1.8847   -3.7660 H   0  0  0  0  0  0  0  0  0  0  0  0
   -7.8774   -0.5359   -4.4868 H   0  0  0  0  0  0  0  0  0  0  0  0
   -6.0481    3.0418   -2.9031 H   0  0  0  0  0  0  0  0  0  0  0  0
   -4.0467    1.6918   -2.1720 H   0  0  0  0  0  0  0  0  0  0  0  0
  1  2  1  0  0  0  0
  1 21  1  0  0  0  0
  1 20  1  0  0  0  0
  2  3  2  0  0  0  0
  3  4  1  0  0  0  0
  4  5  1  0  0  0  0  49.01
  5  9  1  0  0  0  0
  5  6  1  0  0  0  0
  6 22  1  0  0  0  0
  6  7  1  0  0  0  0
  7 24  1  0  0  0  0
  8  7  1  0  0  0  0
  8 26  1  0  0  0  0
  9  8  1  0  0  0  0
 10 15  1  0  0  0  0
 10  2  1  0  0  0  0
 11 10  2  0  0  0  0
 12 13  2  0  0  0  0
 12 11  1  0  0  0  0
 13 14  1  0  0  0  0
 14 30  1  0  0  0  0
 14 15  2  0  0  0  0
 15 31  1  0  0  0  0
 16 18  2  0  0  0  0
 16 13  1  0  0  0  0
 17 16  2  0  0  0  0
 19  1  1  0  0  0  0
 23  7  1  0  0  0  0
 25  8  1  0  0  0  0
 27  9  1  0  0  0  0
 28 11  1  0  0  0  0
 29 12  1  0  0  0  0
M  RAD  2   4   2   5   2
M  END
$$$$
