# Supplementary material for: A big data approach to the ultra-fast prediction of DFT-calculated bond energies
Source: J Cheminform. 2013 Jul 12;5:34. doi: 10.1186/1758-2946-5-34 (PMC3720218; doi:10.1186/1758-2946-5-34)
Supplement: Additional file 1 — Molecular structures with the calculated BDEs used for training machine learning methods. [file 1758-2946-5-34-S1.zip › BDE-Structures/ZINC00150862.sdf]

bond_energy_mol/ZINC00150862.out
 OpenBabel01301309493D

 23 24  0  0  0  0  0  0  0  0999 V2000
    6.8733   -3.9656   -0.1965 C   0  0  0  0  0  0  0  0  0  0  0  0
    5.5450   -4.4354    0.0748 N   0  0  0  0  0  0  0  0  0  0  0  0
    4.4474   -3.6349    0.2361 C   0  0  0  0  0  0  0  0  0  0  0  0
    4.4630   -2.2225    0.1841 C   0  0  0  0  0  0  0  0  0  0  0  0
    3.2677   -1.5401    0.3677 C   0  0  0  0  0  0  0  0  0  0  0  0
    2.0513   -2.2232    0.5963 C   0  0  0  0  0  0  0  0  0  0  0  0
    2.0355   -3.6243    0.6470 C   0  0  0  0  0  0  0  0  0  0  0  0
    3.2318   -4.3293    0.4689 C   0  0  0  0  0  0  0  0  0  0  0  0
    3.3576   -5.7932    0.4973 C   0  0  0  0  0  0  0  0  0  0  0  0
    2.4998   -6.6170    0.6814 O   0  0  0  0  0  0  0  0  0  0  0  0
    5.1291   -6.2201    0.2023 S   0  0  0  0  0  0  0  0  0  0  0  0
    0.5464   -1.3028    0.8327 S   0  0  0  0  0  0  0  0  0  0  0  0
   -0.5937   -2.1518    0.5150 O   0  0  0  0  0  0  0  0  0  0  0  0
    0.7188    0.0425    0.2991 O   0  0  0  0  0  0  0  0  0  0  0  0
    0.4776   -1.0828    2.6521 N   0  0  0  0  0  0  0  0  0  0  0  0
    7.2356   -3.3072    0.6155 H   0  0  0  0  0  0  0  0  0  0  0  0
    6.9079   -3.3916   -1.1416 H   0  0  0  0  0  0  0  0  0  0  0  0
    7.5560   -4.8194   -0.2826 H   0  0  0  0  0  0  0  0  0  0  0  0
    5.3978   -1.6804   -0.0010 H   0  0  0  0  0  0  0  0  0  0  0  0
    3.2622   -0.4436    0.3233 H   0  0  0  0  0  0  0  0  0  0  0  0
    1.0992   -4.1717    0.8136 H   0  0  0  0  0  0  0  0  0  0  0  0
    0.2645   -1.9083    3.2175 H   0  0  0  0  0  0  0  0  0  0  0  0
    1.1428   -0.4294    3.0726 H   0  0  0  0  0  0  0  0  0  0  0  0
  1  2  1  0  0  0  0
  1 16  1  0  0  0  0
  2 11  1  0  0  0  0
  2  3  1  0  0  0  0
  3  8  1  0  0  0  0
  4  3  2  0  0  0  0
  4  5  1  0  0  0  0
  5  6  2  0  0  0  0
  6  7  1  0  0  0  0
  6 12  1  0  0  0  0  67.97
  7 21  1  0  0  0  0
  8  9  1  0  0  0  0
  8  7  2  0  0  0  0
  9 10  2  0  0  0  0
 11  9  1  0  0  0  0
 12 15  1  0  0  0  0
 13 12  2  0  0  0  0
 14 12  2  0  0  0  0
 15 23  1  0  0  0  0
 15 22  1  0  0  0  0
 17  1  1  0  0  0  0
 18  1  1  0  0  0  0
 19  4  1  0  0  0  0
 20  5  1  0  0  0  0
M  END
$$$$
