# Supplementary material for: A big data approach to the ultra-fast prediction of DFT-calculated bond energies
Source: J Cheminform. 2013 Jul 12;5:34. doi: 10.1186/1758-2946-5-34 (PMC3720218; doi:10.1186/1758-2946-5-34)
Supplement: Additional file 1 — Molecular structures with the calculated BDEs used for training machine learning methods. [file 1758-2946-5-34-S1.zip › BDE-Structures/ZINC00151113.sdf]

bond_energy_mol/ZINC00151113.out
 OpenBabel01301309493D

 25 25  0  0  0  0  0  0  0  0999 V2000
   -3.5915    5.6577   -1.7997 C   0  0  0  0  0  0  0  0  0  0  0  0
   -2.9380    4.1241   -1.0916 S   0  0  0  0  0  0  0  0  0  0  0  0
   -1.5765    3.9346   -1.5732 O   0  0  0  0  0  0  0  0  0  0  0  0
   -3.9641    3.0952   -1.1808 O   0  0  0  0  0  0  0  0  0  0  0  0
   -2.7678    4.5200    0.6887 N   0  0  0  0  0  0  0  0  0  0  0  0
   -3.9078    4.5720    1.5725 C   0  0  0  0  0  0  0  0  0  0  0  0
   -4.4156    6.0010    1.7799 C   0  0  0  0  0  0  0  0  0  0  0  0
   -5.5678    6.0247    2.7382 C   0  0  0  0  0  0  0  0  0  0  0  0
   -5.3585    5.9062    4.1187 C   0  0  0  0  0  0  0  0  0  0  0  0
   -6.4632    5.9034    4.9762 C   0  0  0  0  0  0  0  0  0  0  0  0
   -7.7237    6.0080    4.5345 N   0  0  0  0  0  0  0  0  0  0  0  0
   -7.9314    6.1209    3.2163 C   0  0  0  0  0  0  0  0  0  0  0  0
   -6.8882    6.1326    2.2842 C   0  0  0  0  0  0  0  0  0  0  0  0
   -4.5719    5.9009   -1.3818 H   0  0  0  0  0  0  0  0  0  0  0  0
   -2.9136    6.4965   -1.6216 H   0  0  0  0  0  0  0  0  0  0  0  0
   -3.7039    5.5355   -2.8822 H   0  0  0  0  0  0  0  0  0  0  0  0
   -1.9739    5.1231    0.9425 H   0  0  0  0  0  0  0  0  0  0  0  0
   -3.6277    4.1383    2.5589 H   0  0  0  0  0  0  0  0  0  0  0  0
   -4.7112    3.9375    1.1575 H   0  0  0  0  0  0  0  0  0  0  0  0
   -3.5884    6.6252    2.1658 H   0  0  0  0  0  0  0  0  0  0  0  0
   -4.7206    6.4303    0.8090 H   0  0  0  0  0  0  0  0  0  0  0  0
   -4.3405    5.8208    4.5206 H   0  0  0  0  0  0  0  0  0  0  0  0
   -6.3114    5.8112    6.0682 H   0  0  0  0  0  0  0  0  0  0  0  0
   -8.9788    6.2062    2.8701 H   0  0  0  0  0  0  0  0  0  0  0  0
   -7.0998    6.2275    1.2112 H   0  0  0  0  0  0  0  0  0  0  0  0
  1 15  1  0  0  0  0
  1 14  1  0  0  0  0
  1  2  1  0  0  0  0
  2  5  1  0  0  0  0  49.88
  3  2  2  0  0  0  0
  4  2  2  0  0  0  0
  5 17  1  0  0  0  0
  5  6  1  0  0  0  0
  6  7  1  0  0  0  0
  6 18  1  0  0  0  0
  7 20  1  0  0  0  0
  7  8  1  0  0  0  0
  8  9  1  0  0  0  0
  9 22  1  0  0  0  0
  9 10  2  0  0  0  0
 10 23  1  0  0  0  0
 11 10  1  0  0  0  0
 12 11  2  0  0  0  0
 13  8  2  0  0  0  0
 13 12  1  0  0  0  0
 16  1  1  0  0  0  0
 19  6  1  0  0  0  0
 21  7  1  0  0  0  0
 24 12  1  0  0  0  0
 25 13  1  0  0  0  0
M  END
$$$$
