# Supplementary material for: A big data approach to the ultra-fast prediction of DFT-calculated bond energies
Source: J Cheminform. 2013 Jul 12;5:34. doi: 10.1186/1758-2946-5-34 (PMC3720218; doi:10.1186/1758-2946-5-34)
Supplement: Additional file 1 — Molecular structures with the calculated BDEs used for training machine learning methods. [file 1758-2946-5-34-S1.zip › BDE-Structures/ZINC00151328.sdf]

bond_energy_mol/ZINC00151328.out
 OpenBabel01301309493D

 26 28  0  0  0  0  0  0  0  0999 V2000
    6.7386    0.1234   -2.8029 C   0  0  0  0  0  0  0  0  0  0  0  0
    5.9974    0.9646   -3.6427 C   0  0  0  0  0  0  0  0  0  0  0  0
    5.0048    1.7962   -3.1254 C   0  0  0  0  0  0  0  0  0  0  0  0
    4.7423    1.7816   -1.7424 C   0  0  0  0  0  0  0  0  0  0  0  0
    5.4968    0.9469   -0.8881 C   0  0  0  0  0  0  0  0  0  0  0  0
    6.4914    0.1200   -1.4301 C   0  0  0  0  0  0  0  0  0  0  0  0
    5.2542    0.9931    0.5673 C   0  0  0  0  0  0  0  0  0  0  0  0
    5.9250    0.3758    1.3983 O   0  0  0  0  0  0  0  0  0  0  0  0
    4.2444    1.8517    0.9949 N   0  0  0  0  0  0  0  0  0  0  0  0
    3.2012    2.3034    0.0937 C   0  0  0  0  0  0  0  0  0  0  0  0
    3.7879    2.6333   -1.1971 N   0  0  0  0  0  0  0  0  0  0  0  0
    2.1040    1.2709   -0.0505 C   0  0  0  0  0  0  0  0  0  0  0  0
    0.7488    1.3100    0.2031 C   0  0  0  0  0  0  0  0  0  0  0  0
    0.2299    0.0235   -0.1426 C   0  0  0  0  0  0  0  0  0  0  0  0
    1.2952   -0.7237   -0.5873 C   0  0  0  0  0  0  0  0  0  0  0  0
    2.4408    0.0265   -0.5367 O   0  0  0  0  0  0  0  0  0  0  0  0
    7.5163   -0.5240   -3.2255 H   0  0  0  0  0  0  0  0  0  0  0  0
    6.1974    0.9707   -4.7220 H   0  0  0  0  0  0  0  0  0  0  0  0
    4.4252    2.4540   -3.7855 H   0  0  0  0  0  0  0  0  0  0  0  0
    7.0690   -0.5197   -0.7510 H   0  0  0  0  0  0  0  0  0  0  0  0
    3.9817    1.7690    1.9886 H   0  0  0  0  0  0  0  0  0  0  0  0
    2.7388    3.2356    0.5197 H   0  0  0  0  0  0  0  0  0  0  0  0
    3.1360    3.0663   -1.8689 H   0  0  0  0  0  0  0  0  0  0  0  0
    0.1847    2.1581    0.5960 H   0  0  0  0  0  0  0  0  0  0  0  0
   -0.8093   -0.2992   -0.0652 H   0  0  0  0  0  0  0  0  0  0  0  0
    1.3783   -1.7509   -0.9509 H   0  0  0  0  0  0  0  0  0  0  0  0
  1  6  2  0  0  0  0
  2  3  2  0  0  0  0
  2  1  1  0  0  0  0
  3  4  1  0  0  0  0
  4 11  1  0  0  0  0
  4  5  2  0  0  0  0
  5  7  1  0  0  0  0
  6  5  1  0  0  0  0
  6 20  1  0  0  0  0  119.32
  7  9  1  0  0  0  0
  7  8  2  0  0  0  0  155.84
  9 21  1  0  0  0  0  109.05
 10 22  1  0  0  0  0  72.20
 10  9  1  0  0  0  0
 11 10  1  0  0  0  0
 12 10  1  0  0  0  0  94.93
 12 13  2  0  0  0  0
 13 24  1  0  0  0  0  125.09
 14 25  1  0  0  0  0  124.74
 14 13  1  0  0  0  0
 15 16  1  0  0  0  0
 15 14  2  0  0  0  0
 16 12  1  0  0  0  0
 17  1  1  0  0  0  0  118.32
 18  2  1  0  0  0  0  116.94
 19  3  1  0  0  0  0  117.73
 23 11  1  0  0  0  0  89.23
 26 15  1  0  0  0  0  129.44
M  END
$$$$
