# Supplementary material for: A big data approach to the ultra-fast prediction of DFT-calculated bond energies
Source: J Cheminform. 2013 Jul 12;5:34. doi: 10.1186/1758-2946-5-34 (PMC3720218; doi:10.1186/1758-2946-5-34)
Supplement: Additional file 1 — Molecular structures with the calculated BDEs used for training machine learning methods. [file 1758-2946-5-34-S1.zip › BDE-Structures/ZINC00151928.sdf]

bond_energy_mol/ZINC00151928.out
 OpenBabel01301309493D

 21 22  0  0  0  0  0  0  0  0999 V2000
   -3.2996    3.6417   -0.2057 C   0  0  0  0  0  0  0  0  0  0  0  0
   -2.6423    2.4775    0.5357 C   0  0  0  0  0  0  0  0  0  0  0  0
   -1.6578    1.9037   -0.4310 C   0  0  0  0  0  0  0  0  0  0  0  0
   -1.7519    2.5280   -1.6662 C   0  0  0  0  0  0  0  0  0  0  0  0
   -0.9678    2.2130   -2.8137 C   0  0  0  0  0  0  0  0  0  0  0  0
   -1.0826    2.9578   -4.3068 S   0  0  0  0  0  0  0  0  0  0  0  0
    0.2321    0.9368   -2.6768 S   0  0  0  0  0  0  0  0  0  0  0  0
    0.1479    0.3278   -1.0560 C   0  0  0  0  0  0  0  0  0  0  0  0
   -0.7557    0.8441   -0.1121 C   0  0  0  0  0  0  0  0  0  0  0  0
   -0.7509    0.2747    1.2067 C   0  0  0  0  0  0  0  0  0  0  0  0
   -0.7160   -0.2085    2.2509 N   0  0  0  0  0  0  0  0  0  0  0  0
    0.9980   -0.6832   -0.7221 N   0  0  0  0  0  0  0  0  0  0  0  0
   -2.8105    3.5887   -1.6526 C   0  0  0  0  0  0  0  0  0  0  0  0
   -3.0180    4.5997    0.2616 H   0  0  0  0  0  0  0  0  0  0  0  0
   -4.3982    3.5789   -0.1508 H   0  0  0  0  0  0  0  0  0  0  0  0
   -2.1468    2.8009    1.4692 H   0  0  0  0  0  0  0  0  0  0  0  0
   -3.3810    1.7087    0.8322 H   0  0  0  0  0  0  0  0  0  0  0  0
    1.6585   -1.0631   -1.4051 H   0  0  0  0  0  0  0  0  0  0  0  0
    0.9785   -1.0706    0.2280 H   0  0  0  0  0  0  0  0  0  0  0  0
   -2.4079    4.5601   -1.9931 H   0  0  0  0  0  0  0  0  0  0  0  0
   -3.6262    3.3306   -2.3543 H   0  0  0  0  0  0  0  0  0  0  0  0
  1 15  1  0  0  0  0  100.79
  1 14  1  0  0  0  0  100.79
  1  2  1  0  0  0  0
  2 17  1  0  0  0  0  83.74
  2 16  1  0  0  0  0  83.74
  3  9  1  0  0  0  0
  3  2  1  0  0  0  0
  4 13  1  0  0  0  0
  4  3  2  0  0  0  0
  5  7  1  0  0  0  0
  5  4  1  0  0  0  0
  6  5  2  0  0  0  0  96.87
  7  8  2  0  0  0  0
  8 12  1  0  0  0  0  107.74
  8  9  1  0  0  0  0
  9 10  1  0  0  0  0  140.84
 10 11  3  0  0  0  0  195.51
 12 19  1  0  0  0  0  91.24
 13  1  1  0  0  0  0
 18 12  1  0  0  0  0  91.24
 20 13  1  0  0  0  0  90.50
 21 13  1  0  0  0  0  90.50
M  RAD  1   9   2
M  END
$$$$
