# Supplementary material for: A big data approach to the ultra-fast prediction of DFT-calculated bond energies
Source: J Cheminform. 2013 Jul 12;5:34. doi: 10.1186/1758-2946-5-34 (PMC3720218; doi:10.1186/1758-2946-5-34)
Supplement: Additional file 1 — Molecular structures with the calculated BDEs used for training machine learning methods. [file 1758-2946-5-34-S1.zip › BDE-Structures/ZINC00152300.sdf]

bond_energy_mol/ZINC00152300.out
 OpenBabel01301309493D

 18 18  0  0  0  0  0  0  0  0999 V2000
    1.4707   -0.2098    0.6110 C   0  0  0  0  0  0  0  0  0  0  0  0
    0.5914    0.2899   -0.8987 S   0  0  0  0  0  0  0  0  0  0  0  0
   -0.2207    1.7954   -0.4682 C   0  0  0  0  0  0  0  0  0  0  0  0
   -1.0049    2.4136   -1.4634 C   0  0  0  0  0  0  0  0  0  0  0  0
   -1.6746    3.6037   -1.1969 C   0  0  0  0  0  0  0  0  0  0  0  0
   -1.5687    4.1965    0.0747 C   0  0  0  0  0  0  0  0  0  0  0  0
   -0.7861    3.5848    1.0734 C   0  0  0  0  0  0  0  0  0  0  0  0
   -0.1175    2.3922    0.8026 C   0  0  0  0  0  0  0  0  0  0  0  0
   -2.2455    5.3921    0.3324 N   0  0  0  0  0  0  0  0  0  0  0  0
   -2.3455    6.1323    1.3183 C   0  0  0  0  0  0  0  0  0  0  0  0
   -2.5786    6.9601    2.1074 O   0  0  0  0  0  0  0  0  0  0  0  0
    1.9928   -1.1506    0.4064 H   0  0  0  0  0  0  0  0  0  0  0  0
    0.7805   -0.3778    1.4489 H   0  0  0  0  0  0  0  0  0  0  0  0
    2.2179    0.5360    0.9147 H   0  0  0  0  0  0  0  0  0  0  0  0
   -1.0882    1.9518   -2.4554 H   0  0  0  0  0  0  0  0  0  0  0  0
   -2.2856    4.0820   -1.9716 H   0  0  0  0  0  0  0  0  0  0  0  0
   -0.7045    4.0498    2.0647 H   0  0  0  0  0  0  0  0  0  0  0  0
    0.4881    1.9277    1.5898 H   0  0  0  0  0  0  0  0  0  0  0  0
  1 14  1  0  0  0  0
  1 13  1  0  0  0  0
  2  3  1  0  0  0  0
  2  1  1  0  0  0  0
  3  8  2  0  0  0  0
  4  5  2  0  0  0  0
  4  3  1  0  0  0  0
  5  6  1  0  0  0  0
  6  9  1  0  0  0  0
  6  7  2  0  0  0  0
  7 17  1  0  0  0  0
  8  7  1  0  0  0  0
  8 18  1  0  0  0  0
  9 10  2  0  0  0  0  67.57
 10 11  2  0  0  0  0  130.18
 12  1  1  0  0  0  0
 15  4  1  0  0  0  0
 16  5  1  0  0  0  0
M  END
$$$$
