# Supplementary material for: A big data approach to the ultra-fast prediction of DFT-calculated bond energies
Source: J Cheminform. 2013 Jul 12;5:34. doi: 10.1186/1758-2946-5-34 (PMC3720218; doi:10.1186/1758-2946-5-34)
Supplement: Additional file 1 — Molecular structures with the calculated BDEs used for training machine learning methods. [file 1758-2946-5-34-S1.zip › BDE-Structures/ZINC00153137.sdf]

bond_energy_mol/ZINC00153137.out
 OpenBabel01301309493D

 13 13  0  0  0  0  0  0  0  0999 V2000
   -0.3567    1.5224    0.1387 C   0  0  0  0  0  0  0  0  0  0  0  0
   -0.1645    0.2112    0.6501 C   0  0  0  0  0  0  0  0  0  0  0  0
    1.1429   -0.2291    0.4924 C   0  0  0  0  0  0  0  0  0  0  0  0
    2.1057    0.9674   -0.2741 S   0  0  0  0  0  0  0  0  0  0  0  0
    0.7990    2.0660   -0.4005 C   0  0  0  0  0  0  0  0  0  0  0  0
    1.7258   -1.5436    0.8812 C   0  0  0  0  0  0  0  0  0  0  0  0
    3.5363   -1.5327    0.5826 S   0  0  0  0  0  0  0  0  0  0  0  0
   -1.3170    2.0485    0.1689 H   0  0  0  0  0  0  0  0  0  0  0  0
   -0.9573   -0.3841    1.1158 H   0  0  0  0  0  0  0  0  0  0  0  0
    0.8841    3.0567   -0.8499 H   0  0  0  0  0  0  0  0  0  0  0  0
    1.2896   -2.3647    0.2813 H   0  0  0  0  0  0  0  0  0  0  0  0
    1.5160   -1.7848    1.9410 H   0  0  0  0  0  0  0  0  0  0  0  0
    3.9270   -0.8267    1.6696 H   0  0  0  0  0  0  0  0  0  0  0  0
  1  8  1  0  0  0  0
  1  2  1  0  0  0  0
  2  9  1  0  0  0  0
  3  2  2  0  0  0  0
  3  6  1  0  0  0  0
  4  3  1  0  0  0  0
  5  4  1  0  0  0  0
  5  1  2  0  0  0  0
  6 12  1  0  0  0  0
  7  6  1  0  0  0  0
  7 13  1  0  0  0  0  90.14
 10  5  1  0  0  0  0
 11  6  1  0  0  0  0
M  END
$$$$
