# Supplementary material for: A big data approach to the ultra-fast prediction of DFT-calculated bond energies
Source: J Cheminform. 2013 Jul 12;5:34. doi: 10.1186/1758-2946-5-34 (PMC3720218; doi:10.1186/1758-2946-5-34)
Supplement: Additional file 1 — Molecular structures with the calculated BDEs used for training machine learning methods. [file 1758-2946-5-34-S1.zip › BDE-Structures/ZINC00153521.sdf]

bond_energy_mol/ZINC00153521.out
 OpenBabel01301309493D

 20 20  0  0  0  0  0  0  0  0999 V2000
   -2.5288   -4.3767   -3.1246 C   0  0  0  0  0  0  0  0  0  0  0  0
   -3.3975   -4.0307   -2.0860 C   0  0  0  0  0  0  0  0  0  0  0  0
   -2.8942   -3.4741   -0.9108 C   0  0  0  0  0  0  0  0  0  0  0  0
   -1.5121   -3.2692   -0.7673 C   0  0  0  0  0  0  0  0  0  0  0  0
   -0.6415   -3.6189   -1.8127 C   0  0  0  0  0  0  0  0  0  0  0  0
   -1.1539   -4.1703   -2.9871 C   0  0  0  0  0  0  0  0  0  0  0  0
   -0.8642   -2.5503    0.7383 S   0  0  0  0  0  0  0  0  0  0  0  0
    0.5076   -3.0306    0.9341 O   0  0  0  0  0  0  0  0  0  0  0  0
   -1.8692   -2.6790    1.8001 O   0  0  0  0  0  0  0  0  0  0  0  0
   -0.8038   -0.8023    0.3319 C   0  0  0  0  0  0  0  0  0  0  0  0
    0.0449   -0.3794   -0.5776 N   0  0  0  0  0  0  0  0  0  0  0  0
    0.0556    1.0106   -0.8238 O   0  0  0  0  0  0  0  0  0  0  0  0
    0.8383   -1.0184   -1.2701 O   0  0  0  0  0  0  0  0  0  0  0  0
   -2.9277   -4.8148   -4.0487 H   0  0  0  0  0  0  0  0  0  0  0  0
   -4.4768   -4.1974   -2.1942 H   0  0  0  0  0  0  0  0  0  0  0  0
   -3.5733   -3.2078   -0.0909 H   0  0  0  0  0  0  0  0  0  0  0  0
    0.4372   -3.4572   -1.7005 H   0  0  0  0  0  0  0  0  0  0  0  0
   -0.4744   -4.4446   -3.8040 H   0  0  0  0  0  0  0  0  0  0  0  0
   -1.4617   -0.0575    0.7908 H   0  0  0  0  0  0  0  0  0  0  0  0
    0.7463    1.2095   -1.5169 H   0  0  0  0  0  0  0  0  0  0  0  0
  1  6  2  0  0  0  0
  1  2  1  0  0  0  0
  2  3  2  0  0  0  0
  3  4  1  0  0  0  0
  3 16  1  0  0  0  0
  4  7  1  0  0  0  0  71.26
  5 17  1  0  0  0  0
  5  4  2  0  0  0  0
  6  5  1  0  0  0  0
  7  8  2  0  0  0  0
  7  9  2  0  0  0  0
 10  7  1  0  0  0  0
 10 19  1  0  0  0  0
 11 10  1  0  0  0  0
 12 11  1  0  0  0  0
 13 11  1  0  0  0  0
 14  1  1  0  0  0  0
 15  2  1  0  0  0  0
 18  6  1  0  0  0  0
 20 12  1  0  0  0  0
M  RAD  2  10   2  13   2
M  END
$$$$
