# Supplementary material for: A big data approach to the ultra-fast prediction of DFT-calculated bond energies
Source: J Cheminform. 2013 Jul 12;5:34. doi: 10.1186/1758-2946-5-34 (PMC3720218; doi:10.1186/1758-2946-5-34)
Supplement: Additional file 1 — Molecular structures with the calculated BDEs used for training machine learning methods. [file 1758-2946-5-34-S1.zip › BDE-Structures/ZINC00153867.sdf]

bond_energy_mol/ZINC00153867.out
 OpenBabel01301309493D

 22 22  0  0  0  0  0  0  0  0999 V2000
   -1.1505    3.3840    0.6587 C   0  0  0  0  0  0  0  0  0  0  0  0
   -0.3293    2.5977   -0.7488 S   0  0  0  0  0  0  0  0  0  0  0  0
   -1.3434    2.1635   -1.7161 O   0  0  0  0  0  0  0  0  0  0  0  0
    0.6703    1.6458   -0.2503 O   0  0  0  0  0  0  0  0  0  0  0  0
    0.5718    4.0402   -1.4733 C   0  0  0  0  0  0  0  0  0  0  0  0
    1.5705    4.6384   -0.4964 C   0  0  0  0  0  0  0  0  0  0  0  0
    1.2115    5.5120    0.2755 O   0  0  0  0  0  0  0  0  0  0  0  0
    2.9760    4.1533   -0.4933 C   0  0  0  0  0  0  0  0  0  0  0  0
    3.4217    3.0404   -1.2244 C   0  0  0  0  0  0  0  0  0  0  0  0
    4.7624    2.6748   -1.1367 C   0  0  0  0  0  0  0  0  0  0  0  0
    5.6205    3.4301   -0.3272 C   0  0  0  0  0  0  0  0  0  0  0  0
    5.2016    4.4922    0.3743 N   0  0  0  0  0  0  0  0  0  0  0  0
    3.9159    4.8457    0.2990 C   0  0  0  0  0  0  0  0  0  0  0  0
   -0.4321    3.9138    1.2910 H   0  0  0  0  0  0  0  0  0  0  0  0
   -1.9113    4.0936    0.3224 H   0  0  0  0  0  0  0  0  0  0  0  0
   -1.6421    2.6140    1.2644 H   0  0  0  0  0  0  0  0  0  0  0  0
    1.0667    3.6987   -2.3960 H   0  0  0  0  0  0  0  0  0  0  0  0
   -0.1612    4.8097   -1.7555 H   0  0  0  0  0  0  0  0  0  0  0  0
    2.7297    2.4536   -1.8432 H   0  0  0  0  0  0  0  0  0  0  0  0
    5.1392    1.8065   -1.6910 H   0  0  0  0  0  0  0  0  0  0  0  0
    6.6890    3.1554   -0.2474 H   0  0  0  0  0  0  0  0  0  0  0  0
    3.5792    5.7222    0.8827 H   0  0  0  0  0  0  0  0  0  0  0  0
  1 16  1  0  0  0  0
  1 14  1  0  0  0  0
  2  4  2  0  0  0  0  89.53
  2  1  1  0  0  0  0  62.25
  3  2  2  0  0  0  0  88.91
  5  2  1  0  0  0  0  49.07
  5  6  1  0  0  0  0
  6  8  1  0  0  0  0
  6  7  2  0  0  0  0
  8 13  2  0  0  0  0
  9 10  2  0  0  0  0
  9  8  1  0  0  0  0
 10 11  1  0  0  0  0
 11 21  1  0  0  0  0
 11 12  2  0  0  0  0
 13 12  1  0  0  0  0
 13 22  1  0  0  0  0
 15  1  1  0  0  0  0
 17  5  1  0  0  0  0
 18  5  1  0  0  0  0
 19  9  1  0  0  0  0
 20 10  1  0  0  0  0
M  END
$$$$
