# Supplementary material for: A big data approach to the ultra-fast prediction of DFT-calculated bond energies
Source: J Cheminform. 2013 Jul 12;5:34. doi: 10.1186/1758-2946-5-34 (PMC3720218; doi:10.1186/1758-2946-5-34)
Supplement: Additional file 1 — Molecular structures with the calculated BDEs used for training machine learning methods. [file 1758-2946-5-34-S1.zip › BDE-Structures/ZINC00154435.sdf]

bond_energy_mol/ZINC00154435.out
 OpenBabel01301309493D

 21 22  0  0  0  0  0  0  0  0999 V2000
    1.4144    2.4863    0.1412 C   0  0  0  0  0  0  0  0  0  0  0  0
    0.0270    2.4711   -0.0225 C   0  0  0  0  0  0  0  0  0  0  0  0
   -0.6580    1.2576   -0.0927 C   0  0  0  0  0  0  0  0  0  0  0  0
    0.0438    0.0431   -0.0024 C   0  0  0  0  0  0  0  0  0  0  0  0
    1.4402    0.0677    0.1584 C   0  0  0  0  0  0  0  0  0  0  0  0
    2.1195    1.2825    0.2305 C   0  0  0  0  0  0  0  0  0  0  0  0
   -0.6394   -1.2517   -0.0698 C   0  0  0  0  0  0  0  0  0  0  0  0
   -0.0174   -2.3970   -0.0919 N   0  0  0  0  0  0  0  0  0  0  0  0
   -1.0098   -3.4607   -0.1604 C   0  0  0  0  0  0  0  0  0  0  0  0
   -2.3722   -2.7662   -0.0617 C   0  0  0  0  0  0  0  0  0  0  0  0
   -2.0240   -1.3615   -0.1601 N   0  0  0  0  0  0  0  0  0  0  0  0
    1.9496    3.4428    0.1976 H   0  0  0  0  0  0  0  0  0  0  0  0
   -0.5272    3.4155   -0.0971 H   0  0  0  0  0  0  0  0  0  0  0  0
   -1.7482    1.2577   -0.2277 H   0  0  0  0  0  0  0  0  0  0  0  0
    1.9809   -0.8850    0.2239 H   0  0  0  0  0  0  0  0  0  0  0  0
    3.2098    1.2951    0.3572 H   0  0  0  0  0  0  0  0  0  0  0  0
   -0.9012   -4.0195   -1.1155 H   0  0  0  0  0  0  0  0  0  0  0  0
   -0.8477   -4.1986    0.6540 H   0  0  0  0  0  0  0  0  0  0  0  0
   -3.0717   -3.0710   -0.8725 H   0  0  0  0  0  0  0  0  0  0  0  0
   -2.8922   -2.9831    0.9004 H   0  0  0  0  0  0  0  0  0  0  0  0
   -2.6368   -0.6599    0.2765 H   0  0  0  0  0  0  0  0  0  0  0  0
  1 12  1  0  0  0  0  117.33
  1  6  2  0  0  0  0
  2  1  1  0  0  0  0
  3  2  2  0  0  0  0
  3  4  1  0  0  0  0
  4  5  2  0  0  0  0
  5 15  1  0  0  0  0  118.75
  5  6  1  0  0  0  0
  6 16  1  0  0  0  0  117.20
  7  4  1  0  0  0  0  114.19
  8  7  2  0  0  0  0
  9  8  1  0  0  0  0
  9 10  1  0  0  0  0
  9 18  1  0  0  0  0  84.06
 10 20  1  0  0  0  0  94.61
 11  7  1  0  0  0  0
 11 10  1  0  0  0  0
 11 21  1  0  0  0  0  90.72
 13  2  1  0  0  0  0  117.26
 14  3  1  0  0  0  0  116.04
 17  9  1  0  0  0  0  84.06
 19 10  1  0  0  0  0  94.61
M  END
$$$$
