# Supplementary material for: A big data approach to the ultra-fast prediction of DFT-calculated bond energies
Source: J Cheminform. 2013 Jul 12;5:34. doi: 10.1186/1758-2946-5-34 (PMC3720218; doi:10.1186/1758-2946-5-34)
Supplement: Additional file 1 — Molecular structures with the calculated BDEs used for training machine learning methods. [file 1758-2946-5-34-S1.zip › BDE-Structures/ZINC00155438.sdf]

bond_energy_mol/ZINC00155438.out
 OpenBabel01301309493D

 25 25  0  0  0  0  0  0  0  0999 V2000
   -4.3728   -3.9285   -0.0252 C   0  0  0  0  0  0  0  0  0  0  0  0
   -5.1523   -2.6652    0.2888 C   0  0  0  0  0  0  0  0  0  0  0  0
   -4.3024   -1.6995    1.0877 C   0  0  0  0  0  0  0  0  0  0  0  0
   -3.0781   -1.3717    0.3645 O   0  0  0  0  0  0  0  0  0  0  0  0
   -2.2953   -2.5771    0.1233 C   0  0  0  0  0  0  0  0  0  0  0  0
   -3.0677   -3.5757   -0.7119 C   0  0  0  0  0  0  0  0  0  0  0  0
   -1.1157   -2.1745   -0.6082 O   0  0  0  0  0  0  0  0  0  0  0  0
   -0.3353   -1.2072    0.1444 C   0  0  0  0  0  0  0  0  0  0  0  0
    0.8129   -0.7877   -0.7445 C   0  0  0  0  0  0  0  0  0  0  0  0
    1.6909    0.1839   -0.0601 N   0  0  0  0  0  0  0  0  0  0  0  0
    2.6385    0.6406   -0.6937 O   0  0  0  0  0  0  0  0  0  0  0  0
    1.4352    0.4841    1.1042 O   0  0  0  0  0  0  0  0  0  0  0  0
   -4.9726   -4.6002   -0.6639 H   0  0  0  0  0  0  0  0  0  0  0  0
   -4.1637   -4.4790    0.9114 H   0  0  0  0  0  0  0  0  0  0  0  0
   -5.4725   -2.1836   -0.6514 H   0  0  0  0  0  0  0  0  0  0  0  0
   -6.0677   -2.9113    0.8555 H   0  0  0  0  0  0  0  0  0  0  0  0
   -4.0337   -2.1345    2.0807 H   0  0  0  0  0  0  0  0  0  0  0  0
   -4.8308   -0.7425    1.2604 H   0  0  0  0  0  0  0  0  0  0  0  0
   -1.9893   -3.0207    1.1264 H   0  0  0  0  0  0  0  0  0  0  0  0
   -2.4566   -4.4811   -0.8714 H   0  0  0  0  0  0  0  0  0  0  0  0
   -3.2691   -3.1395   -1.7050 H   0  0  0  0  0  0  0  0  0  0  0  0
    0.0411   -1.6723    1.0848 H   0  0  0  0  0  0  0  0  0  0  0  0
   -0.9688   -0.3369    0.4146 H   0  0  0  0  0  0  0  0  0  0  0  0
    0.4508   -0.3205   -1.6797 H   0  0  0  0  0  0  0  0  0  0  0  0
    1.4341   -1.6549   -1.0399 H   0  0  0  0  0  0  0  0  0  0  0  0
  1  2  1  0  0  0  0
  1 14  1  0  0  0  0
  2 16  1  0  0  0  0
  2  3  1  0  0  0  0
  3 18  1  0  0  0  0
  3 17  1  0  0  0  0
  4  3  1  0  0  0  0
  5  4  1  0  0  0  0
  5 19  1  0  0  0  0
  6  1  1  0  0  0  0
  6  5  1  0  0  0  0
  7  5  1  0  0  0  0
  7  8  1  0  0  0  0
  8 23  1  0  0  0  0
  8 22  1  0  0  0  0
  9 10  1  0  0  0  0  58.37
  9  8  1  0  0  0  0
 10 12  2  0  0  0  0
 11 10  2  0  0  0  0
 13  1  1  0  0  0  0
 15  2  1  0  0  0  0
 20  6  1  0  0  0  0
 21  6  1  0  0  0  0
 24  9  1  0  0  0  0
 25  9  1  0  0  0  0
M  END
$$$$
