# Supplementary material for: A big data approach to the ultra-fast prediction of DFT-calculated bond energies
Source: J Cheminform. 2013 Jul 12;5:34. doi: 10.1186/1758-2946-5-34 (PMC3720218; doi:10.1186/1758-2946-5-34)
Supplement: Additional file 1 — Molecular structures with the calculated BDEs used for training machine learning methods. [file 1758-2946-5-34-S1.zip › BDE-Structures/ZINC00156053.sdf]

bond_energy_mol/ZINC00156053.out
 OpenBabel01301309493D

 28 29  0  0  0  0  0  0  0  0999 V2000
    1.2567    2.4332    0.2771 C   0  0  0  0  0  0  0  0  0  0  0  0
    1.5922    1.3278    1.0642 C   0  0  0  0  0  0  0  0  0  0  0  0
    0.8702    0.1412    0.9439 C   0  0  0  0  0  0  0  0  0  0  0  0
   -0.1976    0.0527    0.0328 C   0  0  0  0  0  0  0  0  0  0  0  0
   -0.5285    1.1701   -0.7555 C   0  0  0  0  0  0  0  0  0  0  0  0
    0.1973    2.3528   -0.6321 C   0  0  0  0  0  0  0  0  0  0  0  0
   -0.9566   -1.1941   -0.0918 C   0  0  0  0  0  0  0  0  0  0  0  0
   -1.9347   -1.2985   -0.9153 N   0  0  0  0  0  0  0  0  0  0  0  0
   -2.8168   -2.9125   -1.0103 S   0  0  0  0  0  0  0  0  0  0  0  0
   -2.9536   -3.2002   -2.4369 O   0  0  0  0  0  0  0  0  0  0  0  0
   -2.1911   -3.8706   -0.0841 O   0  0  0  0  0  0  0  0  0  0  0  0
   -4.3811   -2.3779   -0.3545 C   0  0  0  0  0  0  0  0  0  0  0  0
   -4.6738   -2.5523    1.0073 C   0  0  0  0  0  0  0  0  0  0  0  0
   -5.9043   -2.1364    1.5152 C   0  0  0  0  0  0  0  0  0  0  0  0
   -6.8454   -1.5413    0.6709 C   0  0  0  0  0  0  0  0  0  0  0  0
   -6.5577   -1.3649   -0.6851 C   0  0  0  0  0  0  0  0  0  0  0  0
   -5.3299   -1.7807   -1.1994 C   0  0  0  0  0  0  0  0  0  0  0  0
    1.8272    3.3660    0.3724 H   0  0  0  0  0  0  0  0  0  0  0  0
    2.4244    1.3936    1.7763 H   0  0  0  0  0  0  0  0  0  0  0  0
    1.1317   -0.7305    1.5598 H   0  0  0  0  0  0  0  0  0  0  0  0
   -1.3626    1.0907   -1.4650 H   0  0  0  0  0  0  0  0  0  0  0  0
   -0.0609    3.2229   -1.2494 H   0  0  0  0  0  0  0  0  0  0  0  0
   -0.6337   -2.0480    0.5604 H   0  0  0  0  0  0  0  0  0  0  0  0
   -3.9360   -3.0250    1.6681 H   0  0  0  0  0  0  0  0  0  0  0  0
   -6.1335   -2.2777    2.5792 H   0  0  0  0  0  0  0  0  0  0  0  0
   -7.8135   -1.2155    1.0727 H   0  0  0  0  0  0  0  0  0  0  0  0
   -7.2997   -0.9005   -1.3472 H   0  0  0  0  0  0  0  0  0  0  0  0
   -5.1050   -1.6484   -2.2651 H   0  0  0  0  0  0  0  0  0  0  0  0
  1 18  1  0  0  0  0
  1  2  2  0  0  0  0
  2 19  1  0  0  0  0
  3  2  1  0  0  0  0
  3 20  1  0  0  0  0
  4  3  2  0  0  0  0
  5  6  2  0  0  0  0
  5  4  1  0  0  0  0
  6  1  1  0  0  0  0
  7  4  1  0  0  0  0
  7 23  1  0  0  0  0
  8  7  2  0  0  0  0
  9  8  1  0  0  0  0  44.82
  9 12  1  0  0  0  0  70.28
  9 11  2  0  0  0  0
 10  9  2  0  0  0  0
 12 13  2  0  0  0  0
 13 14  1  0  0  0  0
 13 24  1  0  0  0  0
 14 25  1  0  0  0  0
 15 26  1  0  0  0  0
 15 14  2  0  0  0  0
 16 15  1  0  0  0  0
 17 16  2  0  0  0  0
 17 12  1  0  0  0  0
 21  5  1  0  0  0  0
 22  6  1  0  0  0  0
 27 16  1  0  0  0  0
 28 17  1  0  0  0  0
M  END
$$$$
