# Supplementary material for: A big data approach to the ultra-fast prediction of DFT-calculated bond energies
Source: J Cheminform. 2013 Jul 12;5:34. doi: 10.1186/1758-2946-5-34 (PMC3720218; doi:10.1186/1758-2946-5-34)
Supplement: Additional file 1 — Molecular structures with the calculated BDEs used for training machine learning methods. [file 1758-2946-5-34-S1.zip › BDE-Structures/ZINC00157536.sdf]

bond_energy_mol/ZINC00157536.out
 OpenBabel01301309493D

 19 19  0  0  0  0  0  0  0  0999 V2000
   -3.4941    0.4365    1.1459 H   0  0  0  0  0  0  0  0  0  0  0  0
   -2.5054    0.2728    0.8981 N   0  0  0  0  0  0  0  0  0  0  0  0
   -1.8098    1.3228    0.6485 C   0  0  0  0  0  0  0  0  0  0  0  0
   -0.3866    1.2547    0.2815 C   0  0  0  0  0  0  0  0  0  0  0  0
    0.2408    0.0002    0.2020 C   0  0  0  0  0  0  0  0  0  0  0  0
    1.5878   -0.0893   -0.1453 C   0  0  0  0  0  0  0  0  0  0  0  0
    2.3190    1.0710   -0.4155 C   0  0  0  0  0  0  0  0  0  0  0  0
    1.7010    2.3219   -0.3384 C   0  0  0  0  0  0  0  0  0  0  0  0
    0.3533    2.4172    0.0085 C   0  0  0  0  0  0  0  0  0  0  0  0
   -2.3082    2.6257    0.6931 O   0  0  0  0  0  0  0  0  0  0  0  0
   -3.7081    2.7473    1.0376 C   0  0  0  0  0  0  0  0  0  0  0  0
   -0.3494   -0.8997    0.4176 H   0  0  0  0  0  0  0  0  0  0  0  0
    2.0754   -1.0707   -0.2066 H   0  0  0  0  0  0  0  0  0  0  0  0
    3.3798    1.0000   -0.6886 H   0  0  0  0  0  0  0  0  0  0  0  0
    2.2772    3.2317   -0.5508 H   0  0  0  0  0  0  0  0  0  0  0  0
   -0.1353    3.3980    0.0695 H   0  0  0  0  0  0  0  0  0  0  0  0
   -3.9512    3.8190    1.0223 H   0  0  0  0  0  0  0  0  0  0  0  0
   -3.8979    2.3422    2.0473 H   0  0  0  0  0  0  0  0  0  0  0  0
   -4.3371    2.2176    0.3006 H   0  0  0  0  0  0  0  0  0  0  0  0
  2  1  1  0  0  0  0  100.18
  3 10  1  0  0  0  0
  3  2  2  0  0  0  0
  4  3  1  0  0  0  0
  5  4  1  0  0  0  0
  5 12  1  0  0  0  0
  6  5  2  0  0  0  0
  7  8  2  0  0  0  0
  7  6  1  0  0  0  0
  8  9  1  0  0  0  0
  9 16  1  0  0  0  0
  9  4  2  0  0  0  0
 10 11  1  0  0  0  0
 11 18  1  0  0  0  0
 13  6  1  0  0  0  0
 14  7  1  0  0  0  0
 15  8  1  0  0  0  0
 17 11  1  0  0  0  0
 19 11  1  0  0  0  0
M  END
$$$$
