# Supplementary material for: A big data approach to the ultra-fast prediction of DFT-calculated bond energies
Source: J Cheminform. 2013 Jul 12;5:34. doi: 10.1186/1758-2946-5-34 (PMC3720218; doi:10.1186/1758-2946-5-34)
Supplement: Additional file 1 — Molecular structures with the calculated BDEs used for training machine learning methods. [file 1758-2946-5-34-S1.zip › BDE-Structures/ZINC00157576.sdf]

bond_energy_mol/ZINC00157576.out
 OpenBabel01301309493D

 30 30  0  0  0  0  0  0  0  0999 V2000
   -2.8506    0.0683   -1.4988 C   0  0  0  0  0  0  0  0  0  0  0  0
   -2.9613    0.0143   -0.0078 C   0  0  0  0  0  0  0  0  0  0  0  0
   -3.8821    0.6338    0.6479 N   0  0  0  0  0  0  0  0  0  0  0  0
   -4.7384    1.3774   -0.2064 O   0  0  0  0  0  0  0  0  0  0  0  0
   -2.0104   -0.8847    0.7740 C   0  0  0  0  0  0  0  0  0  0  0  0
   -1.9497   -0.4812    2.2504 C   0  0  0  0  0  0  0  0  0  0  0  0
   -2.5301   -2.3212    0.6575 C   0  0  0  0  0  0  0  0  0  0  0  0
   -0.6748   -0.8648    0.1752 N   0  0  0  0  0  0  0  0  0  0  0  0
    0.1260    0.2729    0.1426 C   0  0  0  0  0  0  0  0  0  0  0  0
   -0.3988    1.5765    0.2534 C   0  0  0  0  0  0  0  0  0  0  0  0
    0.4561    2.6755    0.1663 C   0  0  0  0  0  0  0  0  0  0  0  0
    1.8287    2.5037   -0.0344 C   0  0  0  0  0  0  0  0  0  0  0  0
    2.3496    1.2113   -0.1527 C   0  0  0  0  0  0  0  0  0  0  0  0
    1.5115    0.1016   -0.0666 C   0  0  0  0  0  0  0  0  0  0  0  0
   -3.7465   -0.3668   -1.9621 H   0  0  0  0  0  0  0  0  0  0  0  0
   -1.9657   -0.4780   -1.8452 H   0  0  0  0  0  0  0  0  0  0  0  0
   -2.7831    1.1102   -1.8361 H   0  0  0  0  0  0  0  0  0  0  0  0
   -5.4091    1.8510    0.3523 H   0  0  0  0  0  0  0  0  0  0  0  0
   -1.3280   -1.1856    2.8155 H   0  0  0  0  0  0  0  0  0  0  0  0
   -1.5203    0.5203    2.3615 H   0  0  0  0  0  0  0  0  0  0  0  0
   -2.9542   -0.4769    2.6872 H   0  0  0  0  0  0  0  0  0  0  0  0
   -1.8762   -3.0167    1.1987 H   0  0  0  0  0  0  0  0  0  0  0  0
   -3.5376   -2.4006    1.0787 H   0  0  0  0  0  0  0  0  0  0  0  0
   -2.5702   -2.6351   -0.3921 H   0  0  0  0  0  0  0  0  0  0  0  0
   -0.1553   -1.7513    0.2649 H   0  0  0  0  0  0  0  0  0  0  0  0
   -1.4738    1.7322    0.4003 H   0  0  0  0  0  0  0  0  0  0  0  0
    0.0407    3.6879    0.2550 H   0  0  0  0  0  0  0  0  0  0  0  0
    2.4913    3.3750   -0.1005 H   0  0  0  0  0  0  0  0  0  0  0  0
    3.4259    1.0663   -0.3123 H   0  0  0  0  0  0  0  0  0  0  0  0
    1.9234   -0.9123   -0.1574 H   0  0  0  0  0  0  0  0  0  0  0  0
  1  2  1  0  0  0  0
  2  3  2  0  0  0  0
  2  5  1  0  0  0  0
  4 18  1  0  0  0  0
  4  3  1  0  0  0  0  57.42
  5  6  1  0  0  0  0
  6 20  1  0  0  0  0
  6 21  1  0  0  0  0
  6 19  1  0  0  0  0
  7  5  1  0  0  0  0
  7 23  1  0  0  0  0
  7 22  1  0  0  0  0
  8 25  1  0  0  0  0
  8  5  1  0  0  0  0
  9  8  1  0  0  0  0
  9 10  2  0  0  0  0
 10 26  1  0  0  0  0
 11 10  1  0  0  0  0
 11 27  1  0  0  0  0
 12 11  2  0  0  0  0
 13 14  2  0  0  0  0
 13 12  1  0  0  0  0
 14  9  1  0  0  0  0
 15  1  1  0  0  0  0
 16  1  1  0  0  0  0
 17  1  1  0  0  0  0
 24  7  1  0  0  0  0
 28 12  1  0  0  0  0
 29 13  1  0  0  0  0
 30 14  1  0  0  0  0
M  END
$$$$
