# Supplementary material for: A big data approach to the ultra-fast prediction of DFT-calculated bond energies
Source: J Cheminform. 2013 Jul 12;5:34. doi: 10.1186/1758-2946-5-34 (PMC3720218; doi:10.1186/1758-2946-5-34)
Supplement: Additional file 1 — Molecular structures with the calculated BDEs used for training machine learning methods. [file 1758-2946-5-34-S1.zip › BDE-Structures/ZINC00158503.sdf]

bond_energy_mol/ZINC00158503.out
 OpenBabel01301309493D

 16 16  0  0  0  0  0  0  0  0999 V2000
    0.0908    0.4748   -2.9087 C   0  0  0  0  0  0  0  0  0  0  0  0
   -1.3277    0.3225   -2.4965 C   0  0  0  0  0  0  0  0  0  0  0  0
   -1.8410    0.1331   -1.1696 C   0  0  0  0  0  0  0  0  0  0  0  0
   -3.2104    0.0445   -1.3233 C   0  0  0  0  0  0  0  0  0  0  0  0
   -3.5004    0.1727   -2.6609 O   0  0  0  0  0  0  0  0  0  0  0  0
   -2.3339    0.3415   -3.3552 N   0  0  0  0  0  0  0  0  0  0  0  0
   -4.3214   -0.1509   -0.3654 C   0  0  0  0  0  0  0  0  0  0  0  0
   -1.1226    0.0560    0.0269 N   0  0  0  0  0  0  0  0  0  0  0  0
    0.0839    0.1217    0.2885 C   0  0  0  0  0  0  0  0  0  0  0  0
    1.1526    0.1523    0.7625 O   0  0  0  0  0  0  0  0  0  0  0  0
    0.6647   -0.4356   -2.6827 H   0  0  0  0  0  0  0  0  0  0  0  0
    0.1626    0.6707   -3.9831 H   0  0  0  0  0  0  0  0  0  0  0  0
    0.5692    1.3038   -2.3683 H   0  0  0  0  0  0  0  0  0  0  0  0
   -4.8830   -1.0697   -0.5900 H   0  0  0  0  0  0  0  0  0  0  0  0
   -5.0333    0.6865   -0.4066 H   0  0  0  0  0  0  0  0  0  0  0  0
   -3.9305   -0.2243    0.6547 H   0  0  0  0  0  0  0  0  0  0  0  0
  1 11  1  0  0  0  0
  1  2  1  0  0  0  0
  1 13  1  0  0  0  0
  2  3  1  0  0  0  0
  3  8  1  0  0  0  0
  4  3  2  0  0  0  0
  4  7  1  0  0  0  0
  5  4  1  0  0  0  0
  6  5  1  0  0  0  0
  6  2  2  0  0  0  0
  7 16  1  0  0  0  0
  8  9  2  0  0  0  0  67.01
  9 10  2  0  0  0  0  130.05
 12  1  1  0  0  0  0
 14  7  1  0  0  0  0
 15  7  1  0  0  0  0
M  END
$$$$
