# Supplementary material for: A big data approach to the ultra-fast prediction of DFT-calculated bond energies
Source: J Cheminform. 2013 Jul 12;5:34. doi: 10.1186/1758-2946-5-34 (PMC3720218; doi:10.1186/1758-2946-5-34)
Supplement: Additional file 1 — Molecular structures with the calculated BDEs used for training machine learning methods. [file 1758-2946-5-34-S1.zip › BDE-Structures/ZINC00158504.sdf]

bond_energy_mol/ZINC00158504.out
 OpenBabel01301309493D

 16 16  0  0  0  0  0  0  0  0999 V2000
    0.0250   -0.3634    3.0593 C   0  0  0  0  0  0  0  0  0  0  0  0
   -1.3634   -0.3901    2.5362 C   0  0  0  0  0  0  0  0  0  0  0  0
   -1.7939   -0.2143    1.1731 C   0  0  0  0  0  0  0  0  0  0  0  0
   -3.1743   -0.3305    1.2176 C   0  0  0  0  0  0  0  0  0  0  0  0
   -3.5423   -0.5593    2.5149 O   0  0  0  0  0  0  0  0  0  0  0  0
   -2.4204   -0.5914    3.3010 N   0  0  0  0  0  0  0  0  0  0  0  0
   -4.2230   -0.2536    0.1768 C   0  0  0  0  0  0  0  0  0  0  0  0
   -1.0072    0.0188    0.0723 N   0  0  0  0  0  0  0  0  0  0  0  0
    0.0989    0.1814   -0.4003 C   0  0  0  0  0  0  0  0  0  0  0  0
    1.4190    0.4188   -1.2409 S   0  0  0  0  0  0  0  0  0  0  0  0
    0.5162    0.5878    2.8129 H   0  0  0  0  0  0  0  0  0  0  0  0
    0.0298   -0.4896    4.1466 H   0  0  0  0  0  0  0  0  0  0  0  0
    0.6256   -1.1669    2.6109 H   0  0  0  0  0  0  0  0  0  0  0  0
   -3.7722   -0.0659   -0.8032 H   0  0  0  0  0  0  0  0  0  0  0  0
   -4.9361    0.5549    0.3937 H   0  0  0  0  0  0  0  0  0  0  0  0
   -4.7957   -1.1907    0.1235 H   0  0  0  0  0  0  0  0  0  0  0  0
  1 12  1  0  0  0  0
  2  1  1  0  0  0  0
  2  6  2  0  0  0  0
  3  4  2  0  0  0  0
  3  2  1  0  0  0  0
  4  5  1  0  0  0  0
  5  6  1  0  0  0  0
  7 15  1  0  0  0  0
  7  4  1  0  0  0  0
  8  3  1  0  0  0  0  93.22
  9  8  2  0  0  0  0  104.24
 10  9  2  0  0  0  0  78.59
 11  1  1  0  0  0  0
 13  1  1  0  0  0  0
 14  7  1  0  0  0  0
 16  7  1  0  0  0  0
M  END
$$$$
