# Supplementary material for: A big data approach to the ultra-fast prediction of DFT-calculated bond energies
Source: J Cheminform. 2013 Jul 12;5:34. doi: 10.1186/1758-2946-5-34 (PMC3720218; doi:10.1186/1758-2946-5-34)
Supplement: Additional file 1 — Molecular structures with the calculated BDEs used for training machine learning methods. [file 1758-2946-5-34-S1.zip › BDE-Structures/ZINC00158655.sdf]

bond_energy_mol/ZINC00158655.out
 OpenBabel01301309493D

 15 16  0  0  0  0  0  0  0  0999 V2000
   -1.9405    1.9349    3.0902 C   0  0  0  0  0  0  0  0  0  0  0  0
   -3.3155    1.8829    3.1009 C   0  0  0  0  0  0  0  0  0  0  0  0
   -3.9928    1.1996    2.0408 C   0  0  0  0  0  0  0  0  0  0  0  0
   -3.2134    0.5732    0.9723 C   0  0  0  0  0  0  0  0  0  0  0  0
   -1.7732    0.6575    1.0093 C   0  0  0  0  0  0  0  0  0  0  0  0
   -1.1643    1.3316    2.0592 C   0  0  0  0  0  0  0  0  0  0  0  0
   -1.0430    0.0593   -0.0102 N   0  0  0  0  0  0  0  0  0  0  0  0
    0.1656   -0.0457   -0.2644 C   0  0  0  0  0  0  0  0  0  0  0  0
    1.2253   -0.2656   -0.6943 O   0  0  0  0  0  0  0  0  0  0  0  0
   -3.8947   -0.0452    0.0178 N   0  0  0  0  0  0  0  0  0  0  0  0
   -5.6566    0.1370    0.4348 S   0  0  0  0  0  0  0  0  0  0  0  0
   -5.3147    1.0861    1.9484 N   0  0  0  0  0  0  0  0  0  0  0  0
   -1.4102    2.4558    3.8975 H   0  0  0  0  0  0  0  0  0  0  0  0
   -3.8917    2.3547    3.9051 H   0  0  0  0  0  0  0  0  0  0  0  0
   -0.0701    1.4032    2.0995 H   0  0  0  0  0  0  0  0  0  0  0  0
  1  2  2  0  0  0  0
  1 13  1  0  0  0  0
  2 14  1  0  0  0  0
  3  2  1  0  0  0  0
  4  5  1  0  0  0  0
  4  3  1  0  0  0  0
  5  6  2  0  0  0  0
  6 15  1  0  0  0  0
  6  1  1  0  0  0  0
  7  5  1  0  0  0  0
  8  7  2  0  0  0  0
  9  8  2  0  0  0  0  131.22
 10 11  1  0  0  0  0
 10  4  2  0  0  0  0
 11 12  1  0  0  0  0
 12  3  2  0  0  0  0
M  END
$$$$
