# Supplementary material for: A big data approach to the ultra-fast prediction of DFT-calculated bond energies
Source: J Cheminform. 2013 Jul 12;5:34. doi: 10.1186/1758-2946-5-34 (PMC3720218; doi:10.1186/1758-2946-5-34)
Supplement: Additional file 1 — Molecular structures with the calculated BDEs used for training machine learning methods. [file 1758-2946-5-34-S1.zip › BDE-Structures/ZINC00158656.sdf]

bond_energy_mol/ZINC00158656.out
 OpenBabel01301309493D

 15 16  0  0  0  0  0  0  0  0999 V2000
   -2.0626    1.8248    3.3468 C   0  0  0  0  0  0  0  0  0  0  0  0
   -3.4343    1.7606    3.2343 C   0  0  0  0  0  0  0  0  0  0  0  0
   -4.0109    1.1247    2.0895 C   0  0  0  0  0  0  0  0  0  0  0  0
   -3.1374    0.5562    1.0629 C   0  0  0  0  0  0  0  0  0  0  0  0
   -1.7051    0.6509    1.2301 C   0  0  0  0  0  0  0  0  0  0  0  0
   -1.1934    1.2799    2.3626 C   0  0  0  0  0  0  0  0  0  0  0  0
   -0.8784    0.1232    0.2767 N   0  0  0  0  0  0  0  0  0  0  0  0
    0.2065   -0.1384   -0.1982 C   0  0  0  0  0  0  0  0  0  0  0  0
    1.5028   -0.5747   -0.9885 S   0  0  0  0  0  0  0  0  0  0  0  0
   -3.7260   -0.0204    0.0252 N   0  0  0  0  0  0  0  0  0  0  0  0
   -5.5192    0.1285    0.2978 S   0  0  0  0  0  0  0  0  0  0  0  0
   -5.3188    1.0056    1.8780 N   0  0  0  0  0  0  0  0  0  0  0  0
   -1.6123    2.3106    4.2215 H   0  0  0  0  0  0  0  0  0  0  0  0
   -4.0833    2.1886    4.0072 H   0  0  0  0  0  0  0  0  0  0  0  0
   -0.1078    1.3562    2.4976 H   0  0  0  0  0  0  0  0  0  0  0  0
  1 13  1  0  0  0  0
  2  1  2  0  0  0  0
  2 14  1  0  0  0  0
  3  2  1  0  0  0  0
  4  5  1  0  0  0  0
  4  3  1  0  0  0  0
  5  6  2  0  0  0  0
  6 15  1  0  0  0  0
  6  1  1  0  0  0  0
  7  5  1  0  0  0  0
  8  7  2  0  0  0  0  101.40
  9  8  2  0  0  0  0  79.60
 10 11  1  0  0  0  0
 10  4  2  0  0  0  0
 11 12  1  0  0  0  0
 12  3  2  0  0  0  0
M  END
$$$$
