# Supplementary material for: A big data approach to the ultra-fast prediction of DFT-calculated bond energies
Source: J Cheminform. 2013 Jul 12;5:34. doi: 10.1186/1758-2946-5-34 (PMC3720218; doi:10.1186/1758-2946-5-34)
Supplement: Additional file 1 — Molecular structures with the calculated BDEs used for training machine learning methods. [file 1758-2946-5-34-S1.zip › BDE-Structures/ZINC00158689.sdf]

bond_energy_mol/ZINC00158689.out
 OpenBabel01301309493D

 21 22  0  0  0  0  0  0  0  0999 V2000
   -2.8593   -7.6496   -2.4289 C   0  0  0  0  0  0  0  0  0  0  0  0
   -3.8281   -7.1259   -1.5689 C   0  0  0  0  0  0  0  0  0  0  0  0
   -3.7124   -5.8238   -1.0847 C   0  0  0  0  0  0  0  0  0  0  0  0
   -2.6175   -5.0179   -1.4552 C   0  0  0  0  0  0  0  0  0  0  0  0
   -1.6468   -5.5581   -2.3219 C   0  0  0  0  0  0  0  0  0  0  0  0
   -1.7681   -6.8598   -2.8031 C   0  0  0  0  0  0  0  0  0  0  0  0
   -2.4932   -3.6520   -0.9527 C   0  0  0  0  0  0  0  0  0  0  0  0
   -3.3653   -2.9899   -0.0893 C   0  0  0  0  0  0  0  0  0  0  0  0
   -2.9762   -1.6622    0.2183 C   0  0  0  0  0  0  0  0  0  0  0  0
   -1.7924   -1.2979   -0.4152 C   0  0  0  0  0  0  0  0  0  0  0  0
   -1.1756   -2.5995   -1.3817 S   0  0  0  0  0  0  0  0  0  0  0  0
   -1.1728   -0.0649   -0.3021 N   0  0  0  0  0  0  0  0  0  0  0  0
   -0.1496    0.4646   -0.7533 C   0  0  0  0  0  0  0  0  0  0  0  0
    0.7455    1.1508   -1.0525 O   0  0  0  0  0  0  0  0  0  0  0  0
   -2.9542   -8.6745   -2.8089 H   0  0  0  0  0  0  0  0  0  0  0  0
   -4.6870   -7.7416   -1.2721 H   0  0  0  0  0  0  0  0  0  0  0  0
   -4.4828   -5.4274   -0.4109 H   0  0  0  0  0  0  0  0  0  0  0  0
   -0.7843   -4.9462   -2.6223 H   0  0  0  0  0  0  0  0  0  0  0  0
   -1.0038   -7.2652   -3.4785 H   0  0  0  0  0  0  0  0  0  0  0  0
   -4.2714   -3.4501    0.3188 H   0  0  0  0  0  0  0  0  0  0  0  0
   -3.5396   -0.9956    0.8782 H   0  0  0  0  0  0  0  0  0  0  0  0
  1  2  1  0  0  0  0
  2 16  1  0  0  0  0
  2  3  2  0  0  0  0
  3 17  1  0  0  0  0
  4  3  1  0  0  0  0
  4  7  1  0  0  0  0
  5  4  2  0  0  0  0
  6  1  2  0  0  0  0
  6  5  1  0  0  0  0
  7  8  2  0  0  0  0
  8  9  1  0  0  0  0
  8 20  1  0  0  0  0
  9 21  1  0  0  0  0
 10 12  1  0  0  0  0
 10  9  2  0  0  0  0
 11  7  1  0  0  0  0
 11 10  1  0  0  0  0
 13 12  2  0  0  0  0
 14 13  2  0  0  0  0  131.27
 15  1  1  0  0  0  0
 18  5  1  0  0  0  0
 19  6  1  0  0  0  0
M  END
$$$$
