# Supplementary material for: A big data approach to the ultra-fast prediction of DFT-calculated bond energies
Source: J Cheminform. 2013 Jul 12;5:34. doi: 10.1186/1758-2946-5-34 (PMC3720218; doi:10.1186/1758-2946-5-34)
Supplement: Additional file 1 — Molecular structures with the calculated BDEs used for training machine learning methods. [file 1758-2946-5-34-S1.zip › BDE-Structures/ZINC00158753.sdf]

bond_energy_mol/ZINC00158753.out
 OpenBabel01301309493D

 11 11  0  0  0  0  0  0  0  0999 V2000
   -3.6692   -2.7560    0.0171 C   0  0  0  0  0  0  0  0  0  0  0  0
   -3.1858   -1.4200    0.0037 C   0  0  0  0  0  0  0  0  0  0  0  0
   -1.7963   -1.3676    0.0176 C   0  0  0  0  0  0  0  0  0  0  0  0
   -1.1143   -2.9612    0.0467 S   0  0  0  0  0  0  0  0  0  0  0  0
   -2.6617   -3.7057    0.0407 C   0  0  0  0  0  0  0  0  0  0  0  0
   -1.0394   -0.2067    0.0095 N   0  0  0  0  0  0  0  0  0  0  0  0
    0.1643    0.0765    0.0183 C   0  0  0  0  0  0  0  0  0  0  0  0
    1.2238    0.5664    0.0227 O   0  0  0  0  0  0  0  0  0  0  0  0
   -4.7340   -3.0113    0.0094 H   0  0  0  0  0  0  0  0  0  0  0  0
   -3.8261   -0.5331   -0.0152 H   0  0  0  0  0  0  0  0  0  0  0  0
   -2.8015   -4.7877    0.0542 H   0  0  0  0  0  0  0  0  0  0  0  0
  1  5  2  0  0  0  0
  2  1  1  0  0  0  0
  2  3  2  0  0  0  0
  3  4  1  0  0  0  0
  5  4  1  0  0  0  0
  5 11  1  0  0  0  0
  6  3  1  0  0  0  0
  6  7  2  0  0  0  0
  7  8  2  0  0  0  0  131.28
  9  1  1  0  0  0  0
 10  2  1  0  0  0  0
M  END
$$$$
