# Supplementary material for: A big data approach to the ultra-fast prediction of DFT-calculated bond energies
Source: J Cheminform. 2013 Jul 12;5:34. doi: 10.1186/1758-2946-5-34 (PMC3720218; doi:10.1186/1758-2946-5-34)
Supplement: Additional file 1 — Molecular structures with the calculated BDEs used for training machine learning methods. [file 1758-2946-5-34-S1.zip › BDE-Structures/ZINC00158759.sdf]

bond_energy_mol/ZINC00158759.out
 OpenBabel01301309493D

 11 11  0  0  0  0  0  0  0  0999 V2000
   -3.3021    0.0309    1.1028 C   0  0  0  0  0  0  0  0  0  0  0  0
   -3.9095    0.0605    2.3478 C   0  0  0  0  0  0  0  0  0  0  0  0
   -2.7519    0.0264    3.5994 S   0  0  0  0  0  0  0  0  0  0  0  0
   -1.4267   -0.0280    2.5271 C   0  0  0  0  0  0  0  0  0  0  0  0
   -1.8814   -0.0197    1.2039 C   0  0  0  0  0  0  0  0  0  0  0  0
   -1.0514   -0.0565    0.0877 N   0  0  0  0  0  0  0  0  0  0  0  0
    0.1733   -0.1019   -0.0803 C   0  0  0  0  0  0  0  0  0  0  0  0
    1.2732   -0.1441   -0.4679 O   0  0  0  0  0  0  0  0  0  0  0  0
   -3.8465    0.0447    0.1534 H   0  0  0  0  0  0  0  0  0  0  0  0
   -4.9851    0.1004    2.5282 H   0  0  0  0  0  0  0  0  0  0  0  0
   -0.3843   -0.0636    2.8469 H   0  0  0  0  0  0  0  0  0  0  0  0
  1  5  1  0  0  0  0
  1  2  2  0  0  0  0
  2 10  1  0  0  0  0
  2  3  1  0  0  0  0
  4 11  1  0  0  0  0
  4  3  1  0  0  0  0
  5  4  2  0  0  0  0
  6  5  1  0  0  0  0
  7  6  2  0  0  0  0  67.94
  8  7  2  0  0  0  0  130.28
  9  1  1  0  0  0  0
M  END
$$$$
