# Supplementary material for: A big data approach to the ultra-fast prediction of DFT-calculated bond energies
Source: J Cheminform. 2013 Jul 12;5:34. doi: 10.1186/1758-2946-5-34 (PMC3720218; doi:10.1186/1758-2946-5-34)
Supplement: Additional file 1 — Molecular structures with the calculated BDEs used for training machine learning methods. [file 1758-2946-5-34-S1.zip › BDE-Structures/ZINC00158811.sdf]

bond_energy_mol/ZINC00158811.out
 OpenBabel01301309493D

 24 25  0  0  0  0  0  0  0  0999 V2000
    0.0087    2.2608   -1.6631 C   0  0  0  0  0  0  0  0  0  0  0  0
   -1.3044    1.5782   -1.6720 C   0  0  0  0  0  0  0  0  0  0  0  0
   -1.7077    0.3239   -1.2346 C   0  0  0  0  0  0  0  0  0  0  0  0
   -3.1061    0.2065   -1.4958 C   0  0  0  0  0  0  0  0  0  0  0  0
   -3.4951    1.4006   -2.0838 C   0  0  0  0  0  0  0  0  0  0  0  0
   -2.4024    2.2384   -2.1939 O   0  0  0  0  0  0  0  0  0  0  0  0
   -4.7796    1.8760   -2.5685 C   0  0  0  0  0  0  0  0  0  0  0  0
   -4.8913    3.1511   -3.1569 C   0  0  0  0  0  0  0  0  0  0  0  0
   -6.1245    3.6050   -3.6205 C   0  0  0  0  0  0  0  0  0  0  0  0
   -7.2613    2.7994   -3.5050 C   0  0  0  0  0  0  0  0  0  0  0  0
   -7.1593    1.5329   -2.9219 C   0  0  0  0  0  0  0  0  0  0  0  0
   -5.9298    1.0706   -2.4563 C   0  0  0  0  0  0  0  0  0  0  0  0
   -0.9053   -0.6550   -0.6460 N   0  0  0  0  0  0  0  0  0  0  0  0
    0.2933   -0.7268   -0.3597 C   0  0  0  0  0  0  0  0  0  0  0  0
    1.3721   -1.0148   -0.0076 O   0  0  0  0  0  0  0  0  0  0  0  0
   -0.0308    3.2030   -1.0964 H   0  0  0  0  0  0  0  0  0  0  0  0
    0.3440    2.5059   -2.6822 H   0  0  0  0  0  0  0  0  0  0  0  0
    0.7636    1.6130   -1.2006 H   0  0  0  0  0  0  0  0  0  0  0  0
   -3.7395   -0.6547   -1.2763 H   0  0  0  0  0  0  0  0  0  0  0  0
   -3.9993    3.7839   -3.2476 H   0  0  0  0  0  0  0  0  0  0  0  0
   -6.2031    4.5998   -4.0779 H   0  0  0  0  0  0  0  0  0  0  0  0
   -8.2308    3.1602   -3.8709 H   0  0  0  0  0  0  0  0  0  0  0  0
   -8.0509    0.8994   -2.8292 H   0  0  0  0  0  0  0  0  0  0  0  0
   -5.8549    0.0756   -1.9983 H   0  0  0  0  0  0  0  0  0  0  0  0
  1 18  1  0  0  0  0
  1 16  1  0  0  0  0
  2  1  1  0  0  0  0
  2  3  2  0  0  0  0
  3 13  1  0  0  0  0  110.03
  4 19  1  0  0  0  0
  4  3  1  0  0  0  0
  5  4  2  0  0  0  0
  6  5  1  0  0  0  0
  6  2  1  0  0  0  0
  7 12  1  0  0  0  0
  7  5  1  0  0  0  0
  8  7  2  0  0  0  0
  9 10  2  0  0  0  0
  9  8  1  0  0  0  0
 10 11  1  0  0  0  0
 11 23  1  0  0  0  0
 11 12  2  0  0  0  0
 12 24  1  0  0  0  0
 13 14  2  0  0  0  0
 14 15  2  0  0  0  0  128.87
 17  1  1  0  0  0  0
 20  8  1  0  0  0  0
 21  9  1  0  0  0  0
 22 10  1  0  0  0  0
M  END
$$$$
