# Supplementary material for: A big data approach to the ultra-fast prediction of DFT-calculated bond energies
Source: J Cheminform. 2013 Jul 12;5:34. doi: 10.1186/1758-2946-5-34 (PMC3720218; doi:10.1186/1758-2946-5-34)
Supplement: Additional file 1 — Molecular structures with the calculated BDEs used for training machine learning methods. [file 1758-2946-5-34-S1.zip › BDE-Structures/ZINC00158940.sdf]

bond_energy_mol/ZINC00158940.out
 OpenBabel01301309493D

 23 24  0  0  0  0  0  0  0  0999 V2000
    0.1407    1.0110   -2.7423 C   0  0  0  0  0  0  0  0  0  0  0  0
   -1.2468    0.9927   -2.2131 C   0  0  0  0  0  0  0  0  0  0  0  0
   -1.7427    0.2591   -1.0866 C   0  0  0  0  0  0  0  0  0  0  0  0
   -3.0910    0.5812   -1.0086 C   0  0  0  0  0  0  0  0  0  0  0  0
   -3.3727    1.4602   -2.0347 O   0  0  0  0  0  0  0  0  0  0  0  0
   -2.2342    1.6919   -2.7507 N   0  0  0  0  0  0  0  0  0  0  0  0
   -4.1596    0.1791   -0.1111 C   0  0  0  0  0  0  0  0  0  0  0  0
   -5.4647    0.6798   -0.2839 C   0  0  0  0  0  0  0  0  0  0  0  0
   -6.4840    0.2854    0.5807 C   0  0  0  0  0  0  0  0  0  0  0  0
   -6.2182   -0.6083    1.6225 C   0  0  0  0  0  0  0  0  0  0  0  0
   -4.9248   -1.1086    1.7997 C   0  0  0  0  0  0  0  0  0  0  0  0
   -3.8982   -0.7202    0.9409 C   0  0  0  0  0  0  0  0  0  0  0  0
   -1.0284   -0.5983   -0.2497 N   0  0  0  0  0  0  0  0  0  0  0  0
    0.1572   -0.9539   -0.2270 C   0  0  0  0  0  0  0  0  0  0  0  0
    1.2069   -1.4196   -0.0118 O   0  0  0  0  0  0  0  0  0  0  0  0
    0.8236    1.5064   -2.0366 H   0  0  0  0  0  0  0  0  0  0  0  0
    0.1850    1.5454   -3.6964 H   0  0  0  0  0  0  0  0  0  0  0  0
    0.5141   -0.0115   -2.8939 H   0  0  0  0  0  0  0  0  0  0  0  0
   -5.6726    1.3803   -1.1025 H   0  0  0  0  0  0  0  0  0  0  0  0
   -7.4994    0.6784    0.4421 H   0  0  0  0  0  0  0  0  0  0  0  0
   -7.0242   -0.9169    2.3002 H   0  0  0  0  0  0  0  0  0  0  0  0
   -4.7163   -1.8102    2.6178 H   0  0  0  0  0  0  0  0  0  0  0  0
   -2.8797   -1.1097    1.0741 H   0  0  0  0  0  0  0  0  0  0  0  0
  1  2  1  0  0  0  0
  1 16  1  0  0  0  0
  2  3  1  0  0  0  0
  3  4  2  0  0  0  0
  3 13  1  0  0  0  0
  4  7  1  0  0  0  0
  5  4  1  0  0  0  0
  6  2  2  0  0  0  0
  6  5  1  0  0  0  0
  7 12  1  0  0  0  0
  8  7  2  0  0  0  0
  8  9  1  0  0  0  0
  9 10  2  0  0  0  0
 10 11  1  0  0  0  0
 10 21  1  0  0  0  0
 11 22  1  0  0  0  0
 12 23  1  0  0  0  0
 12 11  2  0  0  0  0
 13 14  2  0  0  0  0  65.68
 14 15  2  0  0  0  0  130.51
 17  1  1  0  0  0  0
 18  1  1  0  0  0  0
 19  8  1  0  0  0  0
 20  9  1  0  0  0  0
M  END
$$$$
