# Supplementary material for: A big data approach to the ultra-fast prediction of DFT-calculated bond energies
Source: J Cheminform. 2013 Jul 12;5:34. doi: 10.1186/1758-2946-5-34 (PMC3720218; doi:10.1186/1758-2946-5-34)
Supplement: Additional file 1 — Molecular structures with the calculated BDEs used for training machine learning methods. [file 1758-2946-5-34-S1.zip › BDE-Structures/ZINC00158974.sdf]

bond_energy_mol/ZINC00158974.out
 OpenBabel01301309493D

 22 23  0  0  0  0  0  0  0  0999 V2000
    5.6089    0.3664    2.2574 C   0  0  0  0  0  0  0  0  0  0  0  0
    5.0288    0.1716    0.9037 C   0  0  0  0  0  0  0  0  0  0  0  0
    3.6610    0.0402    0.5243 C   0  0  0  0  0  0  0  0  0  0  0  0
    2.3183    0.0186    1.0354 C   0  0  0  0  0  0  0  0  0  0  0  0
    1.3993   -0.1547    0.0213 C   0  0  0  0  0  0  0  0  0  0  0  0
    2.1211   -0.2945   -1.5707 S   0  0  0  0  0  0  0  0  0  0  0  0
    3.6930   -0.1207   -0.8813 C   0  0  0  0  0  0  0  0  0  0  0  0
    4.9963   -0.0770   -1.2664 N   0  0  0  0  0  0  0  0  0  0  0  0
    5.8006    0.0941   -0.1971 N   0  0  0  0  0  0  0  0  0  0  0  0
    5.5317   -0.2219   -2.5862 C   0  0  0  0  0  0  0  0  0  0  0  0
   -0.0844   -0.2257    0.0746 C   0  0  0  0  0  0  0  0  0  0  0  0
   -0.5098   -0.5336   -1.2690 O   0  0  0  0  0  0  0  0  0  0  0  0
    5.2235    1.2831    2.7265 H   0  0  0  0  0  0  0  0  0  0  0  0
    6.6999    0.4404    2.2013 H   0  0  0  0  0  0  0  0  0  0  0  0
    5.3531   -0.4706    2.9232 H   0  0  0  0  0  0  0  0  0  0  0  0
    2.0497    0.1238    2.0925 H   0  0  0  0  0  0  0  0  0  0  0  0
    5.5255   -1.2803   -2.9130 H   0  0  0  0  0  0  0  0  0  0  0  0
    6.5678    0.1396   -2.6041 H   0  0  0  0  0  0  0  0  0  0  0  0
    4.9334    0.3558   -3.3100 H   0  0  0  0  0  0  0  0  0  0  0  0
   -0.5415    0.7420    0.4000 H   0  0  0  0  0  0  0  0  0  0  0  0
   -0.4507   -1.0116    0.7828 H   0  0  0  0  0  0  0  0  0  0  0  0
   -1.4441   -0.2794   -1.3981 H   0  0  0  0  0  0  0  0  0  0  0  0
  1 13  1  0  0  0  0  94.12
  1 15  1  0  0  0  0  94.12
  2  1  1  0  0  0  0  108.88
  3  2  1  0  0  0  0
  3  4  1  0  0  0  0
  4 16  1  0  0  0  0  121.76
  5 11  1  0  0  0  0  98.72
  5  4  2  0  0  0  0
  6  7  1  0  0  0  0
  6  5  1  0  0  0  0
  7  3  2  0  0  0  0
  8  7  1  0  0  0  0
  8  9  1  0  0  0  0
  9  2  2  0  0  0  0
 10  8  1  0  0  0  0  80.34
 11 20  1  0  0  0  0  80.55
 11 21  1  0  0  0  0  80.55
 12 11  1  0  0  0  0  69.85
 14  1  1  0  0  0  0  94.12
 17 10  1  0  0  0  0  97.48
 18 10  1  0  0  0  0  97.48
 19 10  1  0  0  0  0  97.48
 22 12  1  0  0  0  0  106.31
M  END
$$$$
