# Supplementary material for: A big data approach to the ultra-fast prediction of DFT-calculated bond energies
Source: J Cheminform. 2013 Jul 12;5:34. doi: 10.1186/1758-2946-5-34 (PMC3720218; doi:10.1186/1758-2946-5-34)
Supplement: Additional file 1 — Molecular structures with the calculated BDEs used for training machine learning methods. [file 1758-2946-5-34-S1.zip › BDE-Structures/ZINC00159207.sdf]

bond_energy_mol/ZINC00159207.out
 OpenBabel01301309493D

 26 28  0  0  0  0  0  0  0  0999 V2000
   -6.1063   -3.7498   -2.7889 C   0  0  0  0  0  0  0  0  0  0  0  0
   -4.7459   -4.0308   -2.6454 C   0  0  0  0  0  0  0  0  0  0  0  0
   -4.0506   -3.5806   -1.5216 C   0  0  0  0  0  0  0  0  0  0  0  0
   -4.7154   -2.8385   -0.5365 C   0  0  0  0  0  0  0  0  0  0  0  0
   -6.0813   -2.5581   -0.6831 C   0  0  0  0  0  0  0  0  0  0  0  0
   -6.7730   -3.0141   -1.8066 C   0  0  0  0  0  0  0  0  0  0  0  0
   -3.9863   -2.3700    0.7002 C   0  0  0  0  0  0  0  0  0  0  0  0
   -2.6051   -2.0599    0.4321 N   0  0  0  0  0  0  0  0  0  0  0  0
   -2.0170   -0.8444    0.3411 C   0  0  0  0  0  0  0  0  0  0  0  0
   -0.6670   -1.1060    0.0242 C   0  0  0  0  0  0  0  0  0  0  0  0
    0.2367   -0.0081   -0.1393 C   0  0  0  0  0  0  0  0  0  0  0  0
    1.8595   -0.0270   -0.5110 S   0  0  0  0  0  0  0  0  0  0  0  0
   -0.3987    1.2120    0.0537 N   0  0  0  0  0  0  0  0  0  0  0  0
   -1.7175    1.3872    0.3655 C   0  0  0  0  0  0  0  0  0  0  0  0
   -2.5747    0.3983    0.5229 N   0  0  0  0  0  0  0  0  0  0  0  0
   -0.5220   -2.4661   -0.0596 N   0  0  0  0  0  0  0  0  0  0  0  0
   -1.6904   -3.0220    0.1870 N   0  0  0  0  0  0  0  0  0  0  0  0
   -6.6509   -4.1051   -3.6727 H   0  0  0  0  0  0  0  0  0  0  0  0
   -4.2200   -4.6084   -3.4160 H   0  0  0  0  0  0  0  0  0  0  0  0
   -2.9785   -3.7973   -1.3994 H   0  0  0  0  0  0  0  0  0  0  0  0
   -6.6045   -1.9750    0.0867 H   0  0  0  0  0  0  0  0  0  0  0  0
   -7.8416   -2.7907   -1.9166 H   0  0  0  0  0  0  0  0  0  0  0  0
   -4.4640   -1.4621    1.1140 H   0  0  0  0  0  0  0  0  0  0  0  0
   -4.0329   -3.1554    1.4875 H   0  0  0  0  0  0  0  0  0  0  0  0
    0.1876    2.0550   -0.0481 H   0  0  0  0  0  0  0  0  0  0  0  0
   -2.0550    2.4327    0.4869 H   0  0  0  0  0  0  0  0  0  0  0  0
  1  2  2  0  0  0  0
  1  6  1  0  0  0  0
  2  3  1  0  0  0  0
  3 20  1  0  0  0  0
  3  4  2  0  0  0  0
  4  7  1  0  0  0  0
  5  4  1  0  0  0  0
  5 21  1  0  0  0  0
  6  5  2  0  0  0  0
  7 23  1  0  0  0  0
  7 24  1  0  0  0  0
  8  7  1  0  0  0  0
  9  8  1  0  0  0  0
  9 15  1  0  0  0  0
 10  9  2  0  0  0  0
 11 10  1  0  0  0  0
 11 13  1  0  0  0  0
 12 11  2  0  0  0  0  97.78
 13 14  1  0  0  0  0
 14 26  1  0  0  0  0
 14 15  2  0  0  0  0
 16 10  1  0  0  0  0
 16 17  2  0  0  0  0
 17  8  1  0  0  0  0
 18  1  1  0  0  0  0
 19  2  1  0  0  0  0
 22  6  1  0  0  0  0
 25 13  1  0  0  0  0
M  END
$$$$
