# Supplementary material for: A big data approach to the ultra-fast prediction of DFT-calculated bond energies
Source: J Cheminform. 2013 Jul 12;5:34. doi: 10.1186/1758-2946-5-34 (PMC3720218; doi:10.1186/1758-2946-5-34)
Supplement: Additional file 1 — Molecular structures with the calculated BDEs used for training machine learning methods. [file 1758-2946-5-34-S1.zip › BDE-Structures/ZINC00159677.sdf]

bond_energy_mol/ZINC00159677.out
 OpenBabel01301309493D

 20 20  0  0  0  0  0  0  0  0999 V2000
    1.7283   -4.4066   -1.8509 C   0  0  0  0  0  0  0  0  0  0  0  0
    0.8788   -3.8928   -0.7098 C   0  0  0  0  0  0  0  0  0  0  0  0
    0.8549   -2.3855   -0.6013 C   0  0  0  0  0  0  0  0  0  0  0  0
    0.5052   -1.6104   -1.5019 O   0  0  0  0  0  0  0  0  0  0  0  0
    1.2945   -2.0113    0.7280 C   0  0  0  0  0  0  0  0  0  0  0  0
    1.3829   -0.7047    1.1620 C   0  0  0  0  0  0  0  0  0  0  0  0
    1.0509    0.3142    0.3356 N   0  0  0  0  0  0  0  0  0  0  0  0
    1.1260    1.6444    0.7325 N   0  0  0  0  0  0  0  0  0  0  0  0
    1.6158   -3.2455    1.5007 C   0  0  0  0  0  0  0  0  0  0  0  0
    1.4287   -4.3656    0.5732 O   0  0  0  0  0  0  0  0  0  0  0  0
    2.7668   -4.0709   -1.7471 H   0  0  0  0  0  0  0  0  0  0  0  0
    1.7240   -5.5027   -1.8739 H   0  0  0  0  0  0  0  0  0  0  0  0
    1.3389   -4.0351   -2.8057 H   0  0  0  0  0  0  0  0  0  0  0  0
   -0.1665   -4.2894   -0.8060 H   0  0  0  0  0  0  0  0  0  0  0  0
    1.7200   -0.4400    2.1779 H   0  0  0  0  0  0  0  0  0  0  0  0
    0.7279    0.0839   -0.6308 H   0  0  0  0  0  0  0  0  0  0  0  0
    0.5061    1.8505    1.5385 H   0  0  0  0  0  0  0  0  0  0  0  0
    2.0945    1.9305    0.9704 H   0  0  0  0  0  0  0  0  0  0  0  0
    0.9478   -3.3979    2.3858 H   0  0  0  0  0  0  0  0  0  0  0  0
    2.6661   -3.2755    1.8789 H   0  0  0  0  0  0  0  0  0  0  0  0
  1 11  1  0  0  0  0
  1  2  1  0  0  0  0
  2  3  1  0  0  0  0
  2 10  1  0  0  0  0
  3  5  1  0  0  0  0
  4  3  2  0  0  0  0
  5  6  2  0  0  0  0
  5  9  1  0  0  0  0
  6 15  1  0  0  0  0
  7  8  1  0  0  0  0  56.26
  7  6  1  0  0  0  0
  8 18  1  0  0  0  0
  8 17  1  0  0  0  0
  9 20  1  0  0  0  0
  9 19  1  0  0  0  0
 10  9  1  0  0  0  0
 12  1  1  0  0  0  0
 13  1  1  0  0  0  0
 14  2  1  0  0  0  0
 16  7  1  0  0  0  0
M  END
$$$$
