# Supplementary material for: A big data approach to the ultra-fast prediction of DFT-calculated bond energies
Source: J Cheminform. 2013 Jul 12;5:34. doi: 10.1186/1758-2946-5-34 (PMC3720218; doi:10.1186/1758-2946-5-34)
Supplement: Additional file 1 — Molecular structures with the calculated BDEs used for training machine learning methods. [file 1758-2946-5-34-S1.zip › BDE-Structures/ZINC00159714.sdf]

bond_energy_mol/ZINC00159714.out
 OpenBabel01301309493D

 25 26  0  0  0  0  0  0  0  0999 V2000
    6.3837   -1.2404   -3.5149 C   0  0  0  0  0  0  0  0  0  0  0  0
    5.0583   -1.5049   -2.8982 C   0  0  0  0  0  0  0  0  0  0  0  0
    4.3455   -0.5716   -2.2868 N   0  0  0  0  0  0  0  0  0  0  0  0
    3.1557   -1.0468   -1.7988 C   0  0  0  0  0  0  0  0  0  0  0  0
    2.9363   -2.4026   -2.0364 C   0  0  0  0  0  0  0  0  0  0  0  0
    4.2685   -3.0470   -2.8909 S   0  0  0  0  0  0  0  0  0  0  0  0
    2.2161   -0.1279   -1.0959 C   0  0  0  0  0  0  0  0  0  0  0  0
    1.8366   -0.8557    0.5645 S   0  0  0  0  0  0  0  0  0  0  0  0
    0.4316    0.0247    1.1528 C   0  0  0  0  0  0  0  0  0  0  0  0
   -0.7481   -0.5717    1.6087 C   0  0  0  0  0  0  0  0  0  0  0  0
   -1.7739    0.2266    2.1205 C   0  0  0  0  0  0  0  0  0  0  0  0
   -1.5983    1.6148    2.1594 C   0  0  0  0  0  0  0  0  0  0  0  0
   -0.4092    2.1815    1.7084 C   0  0  0  0  0  0  0  0  0  0  0  0
    0.5884    1.3856    1.2326 N   0  0  0  0  0  0  0  0  0  0  0  0
    1.6953    1.8902    0.8486 O   0  0  0  0  0  0  0  0  0  0  0  0
    6.8066   -2.1469   -3.9611 H   0  0  0  0  0  0  0  0  0  0  0  0
    7.0911   -0.8628   -2.7634 H   0  0  0  0  0  0  0  0  0  0  0  0
    6.3001   -0.4755   -4.2998 H   0  0  0  0  0  0  0  0  0  0  0  0
    2.0636   -2.9828   -1.7324 H   0  0  0  0  0  0  0  0  0  0  0  0
    2.6620    0.8737   -0.9887 H   0  0  0  0  0  0  0  0  0  0  0  0
    1.2703   -0.0233   -1.6627 H   0  0  0  0  0  0  0  0  0  0  0  0
   -0.8556   -1.6611    1.5602 H   0  0  0  0  0  0  0  0  0  0  0  0
   -2.7045   -0.2255    2.4801 H   0  0  0  0  0  0  0  0  0  0  0  0
   -2.3888    2.2658    2.5488 H   0  0  0  0  0  0  0  0  0  0  0  0
   -0.2056    3.2591    1.7312 H   0  0  0  0  0  0  0  0  0  0  0  0
  1  2  1  0  0  0  0
  1 17  1  0  0  0  0
  2  6  1  0  0  0  0
  2  3  2  0  0  0  0
  3  4  1  0  0  0  0
  4  7  1  0  0  0  0
  5  4  2  0  0  0  0
  5 19  1  0  0  0  0
  6  5  1  0  0  0  0
  7 20  1  0  0  0  0
  7  8  1  0  0  0  0
  8  9  1  0  0  0  0
  9 14  1  0  0  0  0
  9 10  2  0  0  0  0
 10 11  1  0  0  0  0
 11 12  1  0  0  0  0
 11 23  1  0  0  0  0  119.69
 12 24  1  0  0  0  0
 13 25  1  0  0  0  0
 13 12  2  0  0  0  0
 14 13  1  0  0  0  0
 15 14  1  0  0  0  0
 16  1  1  0  0  0  0
 18  1  1  0  0  0  0
 21  7  1  0  0  0  0
 22 10  1  0  0  0  0
M  RAD  1  15   2
M  END
$$$$
