# Supplementary material for: A big data approach to the ultra-fast prediction of DFT-calculated bond energies
Source: J Cheminform. 2013 Jul 12;5:34. doi: 10.1186/1758-2946-5-34 (PMC3720218; doi:10.1186/1758-2946-5-34)
Supplement: Additional file 1 — Molecular structures with the calculated BDEs used for training machine learning methods. [file 1758-2946-5-34-S1.zip › BDE-Structures/ZINC00159908.sdf]

bond_energy_mol/ZINC00159908.out
 OpenBabel01301309493D

 17 17  0  0  0  0  0  0  0  0999 V2000
    1.3391   -0.0586   -0.1046 C   0  0  0  0  0  0  0  0  0  0  0  0
   -0.1102   -0.0025    0.0309 O   0  0  0  0  0  0  0  0  0  0  0  0
   -0.5150    0.5839    1.2265 C   0  0  0  0  0  0  0  0  0  0  0  0
    0.2938    0.9921    2.0506 O   0  0  0  0  0  0  0  0  0  0  0  0
   -1.9680    0.6406    1.3495 C   0  0  0  0  0  0  0  0  0  0  0  0
   -2.7066    1.1730    2.4287 C   0  0  0  0  0  0  0  0  0  0  0  0
   -4.1157    1.0753    2.2296 C   0  0  0  0  0  0  0  0  0  0  0  0
   -4.4299    0.4786    1.0188 C   0  0  0  0  0  0  0  0  0  0  0  0
   -3.0305    0.0462    0.1421 S   0  0  0  0  0  0  0  0  0  0  0  0
   -2.1186    1.7194    3.5364 N   0  0  0  0  0  0  0  0  0  0  0  0
   -1.0028    1.9497    4.0053 C   0  0  0  0  0  0  0  0  0  0  0  0
    0.2212    2.3827    4.8860 S   0  0  0  0  0  0  0  0  0  0  0  0
    1.7661   -0.6552    0.7170 H   0  0  0  0  0  0  0  0  0  0  0  0
    1.5578   -0.5307   -1.0719 H   0  0  0  0  0  0  0  0  0  0  0  0
    1.7543    0.9614   -0.0753 H   0  0  0  0  0  0  0  0  0  0  0  0
   -4.8609    1.4302    2.9486 H   0  0  0  0  0  0  0  0  0  0  0  0
   -5.4425    0.2985    0.6528 H   0  0  0  0  0  0  0  0  0  0  0  0
  1 15  1  0  0  0  0
  1  2  1  0  0  0  0
  1 13  1  0  0  0  0
  2  3  1  0  0  0  0
  3  5  1  0  0  0  0
  3  4  2  0  0  0  0
  5  6  2  0  0  0  0
  6 10  1  0  0  0  0
  7  6  1  0  0  0  0
  7 16  1  0  0  0  0
  8  7  2  0  0  0  0
  9  8  1  0  0  0  0
  9  5  1  0  0  0  0
 10 11  2  0  0  0  0  104.48
 11 12  2  0  0  0  0  79.10
 14  1  1  0  0  0  0
 17  8  1  0  0  0  0
M  END
$$$$
