# Supplementary material for: A big data approach to the ultra-fast prediction of DFT-calculated bond energies
Source: J Cheminform. 2013 Jul 12;5:34. doi: 10.1186/1758-2946-5-34 (PMC3720218; doi:10.1186/1758-2946-5-34)
Supplement: Additional file 1 — Molecular structures with the calculated BDEs used for training machine learning methods. [file 1758-2946-5-34-S1.zip › BDE-Structures/ZINC00160173.sdf]

bond_energy_mol/ZINC00160173.out
 OpenBabel01301309493D

 21 22  0  0  0  0  0  0  0  0999 V2000
   -3.4032   -0.9720    2.4460 C   0  0  0  0  0  0  0  0  0  0  0  0
   -3.5714   -0.0300    1.2470 C   0  0  0  0  0  0  0  0  0  0  0  0
   -3.4111   -0.9573    0.0413 C   0  0  0  0  0  0  0  0  0  0  0  0
   -4.0319   -2.2545    0.5539 C   0  0  0  0  0  0  0  0  0  0  0  0
   -3.1417   -2.3322    1.7943 C   0  0  0  0  0  0  0  0  0  0  0  0
   -1.7415   -2.2936    1.1796 C   0  0  0  0  0  0  0  0  0  0  0  0
   -1.9228   -1.3562   -0.0418 C   0  0  0  0  0  0  0  0  0  0  0  0
   -1.0502   -0.2417   -0.0060 N   0  0  0  0  0  0  0  0  0  0  0  0
    0.0296    0.2842    0.0613 C   0  0  0  0  0  0  0  0  0  0  0  0
    1.3469    1.1721    0.1396 S   0  0  0  0  0  0  0  0  0  0  0  0
   -2.5773   -0.6652    3.1089 H   0  0  0  0  0  0  0  0  0  0  0  0
   -4.3204   -1.0021    3.0583 H   0  0  0  0  0  0  0  0  0  0  0  0
   -2.8189    0.7767    1.2372 H   0  0  0  0  0  0  0  0  0  0  0  0
   -4.5665    0.4455    1.2475 H   0  0  0  0  0  0  0  0  0  0  0  0
   -3.8177   -0.5515   -0.9053 H   0  0  0  0  0  0  0  0  0  0  0  0
   -3.8966   -3.1045   -0.1354 H   0  0  0  0  0  0  0  0  0  0  0  0
   -5.1017   -2.1538    0.7952 H   0  0  0  0  0  0  0  0  0  0  0  0
   -3.3094   -3.1959    2.4665 H   0  0  0  0  0  0  0  0  0  0  0  0
   -1.4189   -3.2966    0.8517 H   0  0  0  0  0  0  0  0  0  0  0  0
   -0.9833   -1.9140    1.8836 H   0  0  0  0  0  0  0  0  0  0  0  0
   -1.7322   -1.9187   -0.9942 H   0  0  0  0  0  0  0  0  0  0  0  0
  1 12  1  0  0  0  0
  1 11  1  0  0  0  0
  2 14  1  0  0  0  0
  2  1  1  0  0  0  0
  3  4  1  0  0  0  0
  3  2  1  0  0  0  0
  4 17  1  0  0  0  0
  4  5  1  0  0  0  0
  5  1  1  0  0  0  0
  5 18  1  0  0  0  0
  6  5  1  0  0  0  0
  6 20  1  0  0  0  0
  7  8  1  0  0  0  0
  7  3  1  0  0  0  0
  7  6  1  0  0  0  0
  8  9  2  0  0  0  0  114.59
  9 10  2  0  0  0  0  77.30
 13  2  1  0  0  0  0
 15  3  1  0  0  0  0
 16  4  1  0  0  0  0
 19  6  1  0  0  0  0
 21  7  1  0  0  0  0
M  END
$$$$
