# Supplementary material for: A big data approach to the ultra-fast prediction of DFT-calculated bond energies
Source: J Cheminform. 2013 Jul 12;5:34. doi: 10.1186/1758-2946-5-34 (PMC3720218; doi:10.1186/1758-2946-5-34)
Supplement: Additional file 1 — Molecular structures with the calculated BDEs used for training machine learning methods. [file 1758-2946-5-34-S1.zip › BDE-Structures/ZINC00160485.sdf]

bond_energy_mol/ZINC00160485.out
 OpenBabel01301309493D

 18 19  0  0  0  0  0  0  0  0999 V2000
   -1.3901   -2.3636   -0.4101 C   0  0  0  0  0  0  0  0  0  0  0  0
   -2.8243   -2.5483    0.0246 C   0  0  0  0  0  0  0  0  0  0  0  0
   -3.6105   -1.5929    0.5585 C   0  0  0  0  0  0  0  0  0  0  0  0
   -3.2219   -0.1462    0.7501 C   0  0  0  0  0  0  0  0  0  0  0  0
   -2.0099    0.0380   -0.1240 C   0  0  0  0  0  0  0  0  0  0  0  0
   -0.9595   -1.0554    0.2061 C   0  0  0  0  0  0  0  0  0  0  0  0
    0.0972    0.0730   -0.0742 C   0  0  0  0  0  0  0  0  0  0  0  0
    1.2845    0.1694   -0.2441 O   0  0  0  0  0  0  0  0  0  0  0  0
   -0.9279    1.0623    0.0242 N   0  0  0  0  0  0  0  0  0  0  0  0
   -1.3217   -2.3489   -1.5160 H   0  0  0  0  0  0  0  0  0  0  0  0
   -0.7782   -3.2163   -0.0628 H   0  0  0  0  0  0  0  0  0  0  0  0
   -3.2383   -3.5617   -0.0840 H   0  0  0  0  0  0  0  0  0  0  0  0
   -4.6320   -1.8665    0.8607 H   0  0  0  0  0  0  0  0  0  0  0  0
   -3.0034    0.0592    1.8156 H   0  0  0  0  0  0  0  0  0  0  0  0
   -4.0634    0.5113    0.4611 H   0  0  0  0  0  0  0  0  0  0  0  0
   -2.3205   -0.0233   -1.1956 H   0  0  0  0  0  0  0  0  0  0  0  0
   -0.9452   -1.1938    1.3100 H   0  0  0  0  0  0  0  0  0  0  0  0
   -0.9185    1.9287   -0.5376 H   0  0  0  0  0  0  0  0  0  0  0  0
  1 11  1  0  0  0  0  90.92
  1  2  1  0  0  0  0
  1  6  1  0  0  0  0
  2  3  2  0  0  0  0
  3  4  1  0  0  0  0
  3 13  1  0  0  0  0  113.46
  4 14  1  0  0  0  0  91.56
  5  9  1  0  0  0  0
  5  6  1  0  0  0  0
  5  4  1  0  0  0  0
  6 17  1  0  0  0  0  89.85
  7  9  1  0  0  0  0
  7  6  1  0  0  0  0
  8  7  2  0  0  0  0  162.76
 10  1  1  0  0  0  0  90.92
 12  2  1  0  0  0  0  113.44
 15  4  1  0  0  0  0  91.56
 16  5  1  0  0  0  0  88.29
 18  9  1  0  0  0  0  112.23
M  END
$$$$
