# Supplementary material for: A big data approach to the ultra-fast prediction of DFT-calculated bond energies
Source: J Cheminform. 2013 Jul 12;5:34. doi: 10.1186/1758-2946-5-34 (PMC3720218; doi:10.1186/1758-2946-5-34)
Supplement: Additional file 1 — Molecular structures with the calculated BDEs used for training machine learning methods. [file 1758-2946-5-34-S1.zip › BDE-Structures/ZINC00161013.sdf]

bond_energy_mol/ZINC00161013.out
 OpenBabel01301309493D

 27 28  0  0  0  0  0  0  0  0999 V2000
    4.3645   -2.5819   -1.4902 C   0  0  0  0  0  0  0  0  0  0  0  0
    3.4894   -1.4539   -1.0616 C   0  0  0  0  0  0  0  0  0  0  0  0
    2.1567   -1.6518   -0.7158 C   0  0  0  0  0  0  0  0  0  0  0  0
    1.3317   -0.5534   -0.3088 C   0  0  0  0  0  0  0  0  0  0  0  0
    1.7552    0.7167   -0.2226 N   0  0  0  0  0  0  0  0  0  0  0  0
    3.0574    0.8909   -0.5626 C   0  0  0  0  0  0  0  0  0  0  0  0
    3.9664   -0.1206   -0.9835 C   0  0  0  0  0  0  0  0  0  0  0  0
    5.1946    0.5856   -1.2194 C   0  0  0  0  0  0  0  0  0  0  0  0
    5.0212    1.8854   -0.9613 N   0  0  0  0  0  0  0  0  0  0  0  0
    3.7356    2.0667   -0.5663 N   0  0  0  0  0  0  0  0  0  0  0  0
    3.2324    3.3594   -0.2138 C   0  0  0  0  0  0  0  0  0  0  0  0
    6.5003    0.0433   -1.6774 C   0  0  0  0  0  0  0  0  0  0  0  0
    0.0251   -0.8272    0.0654 N   0  0  0  0  0  0  0  0  0  0  0  0
   -0.8487    0.2496    0.2039 N   0  0  0  0  0  0  0  0  0  0  0  0
    4.7461   -2.4144   -2.5068 H   0  0  0  0  0  0  0  0  0  0  0  0
    3.8216   -3.5337   -1.4777 H   0  0  0  0  0  0  0  0  0  0  0  0
    5.2362   -2.6718   -0.8277 H   0  0  0  0  0  0  0  0  0  0  0  0
    1.7208   -2.6590   -0.7552 H   0  0  0  0  0  0  0  0  0  0  0  0
    3.3027    4.0635   -1.0631 H   0  0  0  0  0  0  0  0  0  0  0  0
    3.7977    3.7934    0.6309 H   0  0  0  0  0  0  0  0  0  0  0  0
    2.1791    3.2556    0.0777 H   0  0  0  0  0  0  0  0  0  0  0  0
    6.4029   -0.4561   -2.6524 H   0  0  0  0  0  0  0  0  0  0  0  0
    7.2377    0.8469   -1.7735 H   0  0  0  0  0  0  0  0  0  0  0  0
    6.8912   -0.7020   -0.9693 H   0  0  0  0  0  0  0  0  0  0  0  0
   -0.3895   -1.7115   -0.2835 H   0  0  0  0  0  0  0  0  0  0  0  0
   -1.5007    0.1181    0.9976 H   0  0  0  0  0  0  0  0  0  0  0  0
   -1.3942    0.4281   -0.6596 H   0  0  0  0  0  0  0  0  0  0  0  0
  1 16  1  0  0  0  0
  1  2  1  0  0  0  0
  1 17  1  0  0  0  0
  2  7  2  0  0  0  0
  2  3  1  0  0  0  0
  3  4  2  0  0  0  0
  4  5  1  0  0  0  0
  4 13  1  0  0  0  0
  6  5  2  0  0  0  0
  7  6  1  0  0  0  0
  8  7  1  0  0  0  0
  8  9  2  0  0  0  0
  9 10  1  0  0  0  0
 10  6  1  0  0  0  0
 10 11  1  0  0  0  0
 11 21  1  0  0  0  0
 11 20  1  0  0  0  0
 12  8  1  0  0  0  0
 12 24  1  0  0  0  0
 13 14  1  0  0  0  0  55.13
 14 26  1  0  0  0  0
 15  1  1  0  0  0  0
 18  3  1  0  0  0  0
 19 11  1  0  0  0  0
 22 12  1  0  0  0  0
 23 12  1  0  0  0  0
 25 13  1  0  0  0  0
 27 14  1  0  0  0  0
M  END
$$$$
