# Supplementary material for: A big data approach to the ultra-fast prediction of DFT-calculated bond energies
Source: J Cheminform. 2013 Jul 12;5:34. doi: 10.1186/1758-2946-5-34 (PMC3720218; doi:10.1186/1758-2946-5-34)
Supplement: Additional file 1 — Molecular structures with the calculated BDEs used for training machine learning methods. [file 1758-2946-5-34-S1.zip › BDE-Structures/ZINC00161018.sdf]

bond_energy_mol/ZINC00161018.out
 OpenBabel01301309493D

 22 23  0  0  0  0  0  0  0  0999 V2000
    5.1765    7.3041    3.2057 C   0  0  0  0  0  0  0  0  0  0  0  0
    5.2884    6.0614    2.5315 C   0  0  0  0  0  0  0  0  0  0  0  0
    4.5682    6.0350    1.3371 C   0  0  0  0  0  0  0  0  0  0  0  0
    3.7661    7.5514    1.0792 S   0  0  0  0  0  0  0  0  0  0  0  0
    4.3803    8.2188    2.5343 C   0  0  0  0  0  0  0  0  0  0  0  0
    4.4303    4.6350    0.2848 S   0  0  0  0  0  0  0  0  0  0  0  0
    3.5991    5.2730   -1.1466 C   0  0  0  0  0  0  0  0  0  0  0  0
    4.1016    6.3923   -1.8406 C   0  0  0  0  0  0  0  0  0  0  0  0
    3.4461    6.8684   -2.9721 C   0  0  0  0  0  0  0  0  0  0  0  0
    2.2879    6.2163   -3.4440 C   0  0  0  0  0  0  0  0  0  0  0  0
    1.8031    5.0768   -2.7710 C   0  0  0  0  0  0  0  0  0  0  0  0
    2.4528    4.6149   -1.6294 C   0  0  0  0  0  0  0  0  0  0  0  0
    1.6564    6.6670   -4.5903 N   0  0  0  0  0  0  0  0  0  0  0  0
    5.6742    7.5220    4.1570 H   0  0  0  0  0  0  0  0  0  0  0  0
    5.8719    5.2140    2.9054 H   0  0  0  0  0  0  0  0  0  0  0  0
    4.1635    9.2372    2.8612 H   0  0  0  0  0  0  0  0  0  0  0  0
    5.0179    6.8905   -1.4985 H   0  0  0  0  0  0  0  0  0  0  0  0
    3.8326    7.7446   -3.5082 H   0  0  0  0  0  0  0  0  0  0  0  0
    0.9080    4.5642   -3.1457 H   0  0  0  0  0  0  0  0  0  0  0  0
    2.0663    3.7324   -1.1043 H   0  0  0  0  0  0  0  0  0  0  0  0
    1.8853    7.6052   -4.9293 H   0  0  0  0  0  0  0  0  0  0  0  0
    0.7109    6.3270   -4.7846 H   0  0  0  0  0  0  0  0  0  0  0  0
  1 14  1  0  0  0  0  119.43
  2 15  1  0  0  0  0  120.57
  2  1  1  0  0  0  0
  3  2  2  0  0  0  0
  4  3  1  0  0  0  0
  4  5  1  0  0  0  0
  5 16  1  0  0  0  0  122.46
  5  1  2  0  0  0  0
  6  3  1  0  0  0  0  67.52
  7  6  1  0  0  0  0  60.98
  8 17  1  0  0  0  0
  8  7  2  0  0  0  0
  9  8  1  0  0  0  0
 10  9  2  0  0  0  0
 10 11  1  0  0  0  0
 11 12  2  0  0  0  0
 12  7  1  0  0  0  0
 12 20  1  0  0  0  0  117.52
 13 10  1  0  0  0  0  103.18
 18  9  1  0  0  0  0  117.95
 19 11  1  0  0  0  0  117.84
 21 13  1  0  0  0  0  93.02
 22 13  1  0  0  0  0  93.02
M  END
$$$$
