# Supplementary material for: A big data approach to the ultra-fast prediction of DFT-calculated bond energies
Source: J Cheminform. 2013 Jul 12;5:34. doi: 10.1186/1758-2946-5-34 (PMC3720218; doi:10.1186/1758-2946-5-34)
Supplement: Additional file 1 — Molecular structures with the calculated BDEs used for training machine learning methods. [file 1758-2946-5-34-S1.zip › BDE-Structures/ZINC00161430.sdf]

bond_energy_mol/ZINC00161430.out
 OpenBabel01301309493D

 23 24  0  0  0  0  0  0  0  0999 V2000
    1.3912   10.9322   -1.6808 C   0  0  0  0  0  0  0  0  0  0  0  0
    2.5338   10.1294   -1.7460 C   0  0  0  0  0  0  0  0  0  0  0  0
    2.4438    8.7578   -1.5139 C   0  0  0  0  0  0  0  0  0  0  0  0
    1.1959    8.1788   -1.2140 C   0  0  0  0  0  0  0  0  0  0  0  0
    0.0472    8.9905   -1.1474 C   0  0  0  0  0  0  0  0  0  0  0  0
    0.1513   10.3608   -1.3803 C   0  0  0  0  0  0  0  0  0  0  0  0
    1.0909    6.7675   -0.9763 C   0  0  0  0  0  0  0  0  0  0  0  0
    0.9746    5.5697   -0.7726 C   0  0  0  0  0  0  0  0  0  0  0  0
    0.8492    4.1742   -0.5354 C   0  0  0  0  0  0  0  0  0  0  0  0
   -0.3520    3.4711   -0.3664 C   0  0  0  0  0  0  0  0  0  0  0  0
   -0.1462    2.0947   -0.1474 C   0  0  0  0  0  0  0  0  0  0  0  0
    1.2057    1.7365   -0.1458 C   0  0  0  0  0  0  0  0  0  0  0  0
    2.2023    3.1165   -0.4182 S   0  0  0  0  0  0  0  0  0  0  0  0
    1.7853    0.4035    0.0522 C   0  0  0  0  0  0  0  0  0  0  0  0
    2.9755    0.1947    0.0382 O   0  0  0  0  0  0  0  0  0  0  0  0
    1.4674   12.0111   -1.8653 H   0  0  0  0  0  0  0  0  0  0  0  0
    3.5064   10.5805   -1.9805 H   0  0  0  0  0  0  0  0  0  0  0  0
    3.3406    8.1285   -1.5653 H   0  0  0  0  0  0  0  0  0  0  0  0
   -0.9257    8.5420   -0.9111 H   0  0  0  0  0  0  0  0  0  0  0  0
   -0.7445   10.9928   -1.3270 H   0  0  0  0  0  0  0  0  0  0  0  0
   -1.3377    3.9459   -0.4034 H   0  0  0  0  0  0  0  0  0  0  0  0
   -0.9571    1.3735    0.0063 H   0  0  0  0  0  0  0  0  0  0  0  0
    1.0255   -0.4382    0.2234 H   0  0  0  0  0  0  0  0  0  0  0  0
  1  6  1  0  0  0  0
  2  1  2  0  0  0  0
  2  3  1  0  0  0  0
  3  4  2  0  0  0  0
  4  5  1  0  0  0  0
  4  7  1  0  0  0  0  130.67
  5 19  1  0  0  0  0
  6 20  1  0  0  0  0
  6  5  2  0  0  0  0
  7  8  3  0  0  0  0
  8  9  1  0  0  0  0  138.96
  9 13  1  0  0  0  0
  9 10  2  0  0  0  0
 10 11  1  0  0  0  0
 11 12  2  0  0  0  0
 11 22  1  0  0  0  0
 12 14  1  0  0  0  0
 13 12  1  0  0  0  0
 14 23  1  0  0  0  0
 15 14  2  0  0  0  0
 16  1  1  0  0  0  0
 17  2  1  0  0  0  0
 18  3  1  0  0  0  0
 21 10  1  0  0  0  0
M  END
$$$$
