# Supplementary material for: A big data approach to the ultra-fast prediction of DFT-calculated bond energies
Source: J Cheminform. 2013 Jul 12;5:34. doi: 10.1186/1758-2946-5-34 (PMC3720218; doi:10.1186/1758-2946-5-34)
Supplement: Additional file 1 — Molecular structures with the calculated BDEs used for training machine learning methods. [file 1758-2946-5-34-S1.zip › BDE-Structures/ZINC00161501.sdf]

bond_energy_mol/ZINC00161501.out
 OpenBabel01301309493D

 26 27  0  0  0  0  0  0  0  0999 V2000
    3.8084    3.3788   -1.1349 C   0  0  0  0  0  0  0  0  0  0  0  0
    2.5687    3.0966   -1.9127 C   0  0  0  0  0  0  0  0  0  0  0  0
    1.6498    2.0653   -1.5856 C   0  0  0  0  0  0  0  0  0  0  0  0
    0.5417    1.8247   -2.2968 N   0  0  0  0  0  0  0  0  0  0  0  0
    0.2853    2.6111   -3.3810 C   0  0  0  0  0  0  0  0  0  0  0  0
   -0.8801    2.3995   -4.1690 C   0  0  0  0  0  0  0  0  0  0  0  0
   -1.1284    3.2047   -5.2641 C   0  0  0  0  0  0  0  0  0  0  0  0
   -0.2391    4.2444   -5.6216 C   0  0  0  0  0  0  0  0  0  0  0  0
    0.9030    4.4762   -4.8770 C   0  0  0  0  0  0  0  0  0  0  0  0
    1.1711    3.6605   -3.7524 C   0  0  0  0  0  0  0  0  0  0  0  0
    2.3138    3.8805   -2.9949 N   0  0  0  0  0  0  0  0  0  0  0  0
    3.1030    4.8169   -3.3303 O   0  0  0  0  0  0  0  0  0  0  0  0
    1.8775    1.1698   -0.4007 C   0  0  0  0  0  0  0  0  0  0  0  0
    2.8685    1.2463    0.3312 O   0  0  0  0  0  0  0  0  0  0  0  0
    0.8632    0.2671   -0.1968 N   0  0  0  0  0  0  0  0  0  0  0  0
    0.9652   -0.6927    0.8019 N   0  0  0  0  0  0  0  0  0  0  0  0
    4.4767    2.5074   -1.1368 H   0  0  0  0  0  0  0  0  0  0  0  0
    3.5694    3.5986   -0.0862 H   0  0  0  0  0  0  0  0  0  0  0  0
    4.3253    4.2361   -1.5819 H   0  0  0  0  0  0  0  0  0  0  0  0
   -1.5732    1.5948   -3.8959 H   0  0  0  0  0  0  0  0  0  0  0  0
   -2.0286    3.0393   -5.8697 H   0  0  0  0  0  0  0  0  0  0  0  0
   -0.4614    4.8681   -6.4959 H   0  0  0  0  0  0  0  0  0  0  0  0
    1.6135    5.2737   -5.1267 H   0  0  0  0  0  0  0  0  0  0  0  0
    0.1074    0.1974   -0.9058 H   0  0  0  0  0  0  0  0  0  0  0  0
    0.1509   -0.6799    1.4429 H   0  0  0  0  0  0  0  0  0  0  0  0
    1.0844   -1.6493    0.4198 H   0  0  0  0  0  0  0  0  0  0  0  0
  1 18  1  0  0  0  0
  2  3  1  0  0  0  0
  2  1  1  0  0  0  0  109.96
  3 13  1  0  0  0  0
  4  3  2  0  0  0  0
  5  4  1  0  0  0  0
  6 20  1  0  0  0  0
  6  5  1  0  0  0  0
  7  6  2  0  0  0  0
  8  7  1  0  0  0  0
  8  9  2  0  0  0  0
  9 10  1  0  0  0  0
 10  5  2  0  0  0  0
 10 11  1  0  0  0  0
 11  2  1  0  0  0  0
 12 11  1  0  0  0  0
 13 15  1  0  0  0  0
 13 14  2  0  0  0  0
 15 16  1  0  0  0  0
 16 25  1  0  0  0  0
 17  1  1  0  0  0  0
 19  1  1  0  0  0  0
 21  7  1  0  0  0  0
 22  8  1  0  0  0  0
 23  9  1  0  0  0  0
 24 15  1  0  0  0  0
 26 16  1  0  0  0  0
M  RAD  1  12   2
M  END
$$$$
