# Supplementary material for: A big data approach to the ultra-fast prediction of DFT-calculated bond energies
Source: J Cheminform. 2013 Jul 12;5:34. doi: 10.1186/1758-2946-5-34 (PMC3720218; doi:10.1186/1758-2946-5-34)
Supplement: Additional file 1 — Molecular structures with the calculated BDEs used for training machine learning methods. [file 1758-2946-5-34-S1.zip › BDE-Structures/ZINC00161597.sdf]

bond_energy_mol/ZINC00161597.out
 OpenBabel01301309493D

 27 30  0  0  0  0  0  0  0  0999 V2000
   -0.0736   -7.2111   -0.0305 C   0  0  0  0  0  0  0  0  0  0  0  0
    1.3343   -7.2186    0.0377 C   0  0  0  0  0  0  0  0  0  0  0  0
    2.0443   -6.0280    0.0689 C   0  0  0  0  0  0  0  0  0  0  0  0
    1.3548   -4.7921    0.0321 C   0  0  0  0  0  0  0  0  0  0  0  0
   -0.0710   -4.7838   -0.0370 C   0  0  0  0  0  0  0  0  0  0  0  0
   -0.7722   -6.0143   -0.0676 C   0  0  0  0  0  0  0  0  0  0  0  0
   -0.7758   -3.5993   -0.0744 N   0  0  0  0  0  0  0  0  0  0  0  0
   -0.0643   -2.4838   -0.0430 C   0  0  0  0  0  0  0  0  0  0  0  0
    1.3754   -2.5017    0.0268 C   0  0  0  0  0  0  0  0  0  0  0  0
    2.0699   -3.6120    0.0635 N   0  0  0  0  0  0  0  0  0  0  0  0
    2.1141   -1.3169    0.0593 O   0  0  0  0  0  0  0  0  0  0  0  0
    1.3991   -0.1080    0.0211 C   0  0  0  0  0  0  0  0  0  0  0  0
    2.1378    1.0754    0.0534 C   0  0  0  0  0  0  0  0  0  0  0  0
    1.4681    2.3056    0.0174 C   0  0  0  0  0  0  0  0  0  0  0  0
    0.0745    2.3466   -0.0501 C   0  0  0  0  0  0  0  0  0  0  0  0
   -0.6706    1.1620   -0.0827 C   0  0  0  0  0  0  0  0  0  0  0  0
   -0.0111   -0.0761   -0.0472 C   0  0  0  0  0  0  0  0  0  0  0  0
   -0.7245   -1.2707   -0.0783 N   0  0  0  0  0  0  0  0  0  0  0  0
   -0.6175   -8.1642   -0.0543 H   0  0  0  0  0  0  0  0  0  0  0  0
    1.8684   -8.1769    0.0662 H   0  0  0  0  0  0  0  0  0  0  0  0
    3.1402   -6.0320    0.1220 H   0  0  0  0  0  0  0  0  0  0  0  0
   -1.8682   -6.0086   -0.1207 H   0  0  0  0  0  0  0  0  0  0  0  0
    3.2313    1.0304    0.1065 H   0  0  0  0  0  0  0  0  0  0  0  0
    2.0436    3.2383    0.0426 H   0  0  0  0  0  0  0  0  0  0  0  0
   -0.4451    3.3115   -0.0781 H   0  0  0  0  0  0  0  0  0  0  0  0
   -1.7659    1.1907   -0.1358 H   0  0  0  0  0  0  0  0  0  0  0  0
   -1.7525   -1.2568   -0.1282 H   0  0  0  0  0  0  0  0  0  0  0  0
  1  2  2  0  0  0  0
  2 20  1  0  0  0  0  117.58
  2  3  1  0  0  0  0
  3 21  1  0  0  0  0  118.94
  4 10  1  0  0  0  0
  4  3  2  0  0  0  0
  5  4  1  0  0  0  0
  6  5  2  0  0  0  0
  6  1  1  0  0  0  0
  7  8  2  0  0  0  0
  7  5  1  0  0  0  0
  8  9  1  0  0  0  0
  9 11  1  0  0  0  0
  9 10  2  0  0  0  0
 12 13  1  0  0  0  0
 12 11  1  0  0  0  0
 13 23  1  0  0  0  0  119.69
 14 24  1  0  0  0  0  118.52
 14 13  2  0  0  0  0
 15 14  1  0  0  0  0
 16 15  2  0  0  0  0
 16 17  1  0  0  0  0
 17 12  2  0  0  0  0
 18 17  1  0  0  0  0
 18  8  1  0  0  0  0
 19  1  1  0  0  0  0  117.38
 22  6  1  0  0  0  0  118.72
 25 15  1  0  0  0  0  118.27
 26 16  1  0  0  0  0  118.75
 27 18  1  0  0  0  0  85.29
M  END
$$$$
