# Supplementary material for: A big data approach to the ultra-fast prediction of DFT-calculated bond energies
Source: J Cheminform. 2013 Jul 12;5:34. doi: 10.1186/1758-2946-5-34 (PMC3720218; doi:10.1186/1758-2946-5-34)
Supplement: Additional file 1 — Molecular structures with the calculated BDEs used for training machine learning methods. [file 1758-2946-5-34-S1.zip › BDE-Structures/ZINC00164227.sdf]

bond_energy_mol/ZINC00164227.out
 OpenBabel01301309493D

 20 20  0  0  0  0  0  0  0  0999 V2000
   -6.9312    2.2680    0.1585 C   0  0  0  0  0  0  0  0  0  0  0  0
   -6.2311    3.4746    0.0752 C   0  0  0  0  0  0  0  0  0  0  0  0
   -4.8388    3.4712    0.0246 C   0  0  0  0  0  0  0  0  0  0  0  0
   -4.1230    2.2571    0.0560 C   0  0  0  0  0  0  0  0  0  0  0  0
   -4.8409    1.0471    0.1393 C   0  0  0  0  0  0  0  0  0  0  0  0
   -6.2328    1.0571    0.1903 C   0  0  0  0  0  0  0  0  0  0  0  0
   -2.6692    2.3006    0.0007 C   0  0  0  0  0  0  0  0  0  0  0  0
   -1.8409    1.2270    0.0223 C   0  0  0  0  0  0  0  0  0  0  0  0
   -0.3855    1.4261   -0.0401 C   0  0  0  0  0  0  0  0  0  0  0  0
    0.1697    2.5146   -0.1127 O   0  0  0  0  0  0  0  0  0  0  0  0
    0.3981    0.2534   -0.0119 N   0  0  0  0  0  0  0  0  0  0  0  0
    1.5611   -0.1285   -0.0371 C   0  0  0  0  0  0  0  0  0  0  0  0
    2.9483   -0.8641   -0.0535 S   0  0  0  0  0  0  0  0  0  0  0  0
   -8.0278    2.2703    0.1984 H   0  0  0  0  0  0  0  0  0  0  0  0
   -6.7777    4.4257    0.0492 H   0  0  0  0  0  0  0  0  0  0  0  0
   -4.2886    4.4196   -0.0403 H   0  0  0  0  0  0  0  0  0  0  0  0
   -4.3047    0.0895    0.1639 H   0  0  0  0  0  0  0  0  0  0  0  0
   -6.7830    0.1097    0.2553 H   0  0  0  0  0  0  0  0  0  0  0  0
   -2.2029    3.2968   -0.0642 H   0  0  0  0  0  0  0  0  0  0  0  0
   -2.2270    0.2003    0.0858 H   0  0  0  0  0  0  0  0  0  0  0  0
  1  6  1  0  0  0  0
  1 14  1  0  0  0  0
  2  1  2  0  0  0  0
  3  4  2  0  0  0  0
  3  2  1  0  0  0  0
  4  5  1  0  0  0  0
  5 17  1  0  0  0  0
  5  6  2  0  0  0  0
  6 18  1  0  0  0  0
  7  8  2  0  0  0  0
  7  4  1  0  0  0  0
  8 20  1  0  0  0  0
  9 11  1  0  0  0  0
  9  8  1  0  0  0  0
 10  9  2  0  0  0  0
 12 11  2  0  0  0  0
 13 12  2  0  0  0  0  83.17
 15  2  1  0  0  0  0
 16  3  1  0  0  0  0
 19  7  1  0  0  0  0
M  END
$$$$
