# Supplementary material for: A big data approach to the ultra-fast prediction of DFT-calculated bond energies
Source: J Cheminform. 2013 Jul 12;5:34. doi: 10.1186/1758-2946-5-34 (PMC3720218; doi:10.1186/1758-2946-5-34)
Supplement: Additional file 1 — Molecular structures with the calculated BDEs used for training machine learning methods. [file 1758-2946-5-34-S1.zip › BDE-Structures/ZINC00164240.sdf]

bond_energy_mol/ZINC00164240.out
 OpenBabel01301309493D

 16 16  0  0  0  0  0  0  0  0999 V2000
   -0.3555   -0.0134   -0.0847 C   0  0  0  0  0  0  0  0  0  0  0  0
   -0.5141    1.3821   -0.1418 C   0  0  0  0  0  0  0  0  0  0  0  0
    0.7737    1.9576   -0.0962 C   0  0  0  0  0  0  0  0  0  0  0  0
    1.6715    0.9152   -0.0138 N   0  0  0  0  0  0  0  0  0  0  0  0
    1.0183   -0.2734   -0.0054 C   0  0  0  0  0  0  0  0  0  0  0  0
    1.1091    3.3488   -0.1279 C   0  0  0  0  0  0  0  0  0  0  0  0
    2.3707    3.8933   -0.0825 C   0  0  0  0  0  0  0  0  0  0  0  0
    2.5527    5.3191   -0.1233 C   0  0  0  0  0  0  0  0  0  0  0  0
    2.6816    6.4610   -0.1569 N   0  0  0  0  0  0  0  0  0  0  0  0
    3.5580    3.0896    0.0065 C   0  0  0  0  0  0  0  0  0  0  0  0
    4.4755    2.3976    0.0779 N   0  0  0  0  0  0  0  0  0  0  0  0
   -1.1487   -0.7620   -0.0989 H   0  0  0  0  0  0  0  0  0  0  0  0
   -1.4548    1.9317   -0.2091 H   0  0  0  0  0  0  0  0  0  0  0  0
    2.6943    1.0238    0.0346 H   0  0  0  0  0  0  0  0  0  0  0  0
    1.5537   -1.2245    0.0553 H   0  0  0  0  0  0  0  0  0  0  0  0
    0.2598    4.0410   -0.1957 H   0  0  0  0  0  0  0  0  0  0  0  0
  1  5  2  0  0  0  0
  2  3  2  0  0  0  0
  2  1  1  0  0  0  0
  3  4  1  0  0  0  0
  4  5  1  0  0  0  0
  4 14  1  0  0  0  0
  5 15  1  0  0  0  0
  6  3  1  0  0  0  0
  6  7  2  0  0  0  0  134.83
  7 10  1  0  0  0  0
  8  7  1  0  0  0  0
  9  8  3  0  0  0  0
 10 11  3  0  0  0  0
 12  1  1  0  0  0  0
 13  2  1  0  0  0  0
 16  6  1  0  0  0  0
M  END
$$$$
