# Supplementary material for: A big data approach to the ultra-fast prediction of DFT-calculated bond energies
Source: J Cheminform. 2013 Jul 12;5:34. doi: 10.1186/1758-2946-5-34 (PMC3720218; doi:10.1186/1758-2946-5-34)
Supplement: Additional file 1 — Molecular structures with the calculated BDEs used for training machine learning methods. [file 1758-2946-5-34-S1.zip › BDE-Structures/ZINC00164253.sdf]

bond_energy_mol/ZINC00164253.out
 OpenBabel01301309493D

 22 22  0  0  0  0  0  0  0  0999 V2000
   -3.3725   -5.1484   -3.1193 C   0  0  0  0  0  0  0  0  0  0  0  0
   -3.9851   -4.0790   -2.3710 N   0  0  0  0  0  0  0  0  0  0  0  0
   -5.4192   -4.0549   -2.2262 C   0  0  0  0  0  0  0  0  0  0  0  0
   -3.2061   -3.0984   -1.7862 C   0  0  0  0  0  0  0  0  0  0  0  0
   -3.8040   -2.0522   -1.0405 C   0  0  0  0  0  0  0  0  0  0  0  0
   -3.0194   -1.0645   -0.4549 C   0  0  0  0  0  0  0  0  0  0  0  0
   -1.6178   -1.0954   -0.5978 C   0  0  0  0  0  0  0  0  0  0  0  0
   -1.0114   -2.1334   -1.3382 C   0  0  0  0  0  0  0  0  0  0  0  0
   -1.7956   -3.1211   -1.9235 C   0  0  0  0  0  0  0  0  0  0  0  0
   -0.8388   -0.1196   -0.0172 N   0  0  0  0  0  0  0  0  0  0  0  0
    0.1967    0.4305    0.2699 C   0  0  0  0  0  0  0  0  0  0  0  0
    1.4341    1.3009    0.7541 S   0  0  0  0  0  0  0  0  0  0  0  0
   -2.7848   -4.7649   -3.9763 H   0  0  0  0  0  0  0  0  0  0  0  0
   -4.1470   -5.8186   -3.5130 H   0  0  0  0  0  0  0  0  0  0  0  0
   -2.6870   -5.7510   -2.4908 H   0  0  0  0  0  0  0  0  0  0  0  0
   -5.8617   -4.9048   -2.7612 H   0  0  0  0  0  0  0  0  0  0  0  0
   -5.8577   -3.1254   -2.6397 H   0  0  0  0  0  0  0  0  0  0  0  0
   -5.7274   -4.1222   -1.1639 H   0  0  0  0  0  0  0  0  0  0  0  0
   -4.8916   -2.0112   -0.9168 H   0  0  0  0  0  0  0  0  0  0  0  0
   -3.4910   -0.2591    0.1204 H   0  0  0  0  0  0  0  0  0  0  0  0
    0.0792   -2.1580   -1.4493 H   0  0  0  0  0  0  0  0  0  0  0  0
   -1.3068   -3.9193   -2.4928 H   0  0  0  0  0  0  0  0  0  0  0  0
  1 15  1  0  0  0  0
  1  2  1  0  0  0  0
  2  3  1  0  0  0  0
  2  4  1  0  0  0  0
  3 18  1  0  0  0  0
  4  5  1  0  0  0  0
  5 19  1  0  0  0  0
  5  6  2  0  0  0  0
  6 20  1  0  0  0  0
  7  6  1  0  0  0  0
  7 10  1  0  0  0  0
  8  7  2  0  0  0  0
  9  4  2  0  0  0  0
  9  8  1  0  0  0  0
 10 11  2  0  0  0  0  103.74
 11 12  2  0  0  0  0  78.27
 13  1  1  0  0  0  0
 14  1  1  0  0  0  0
 16  3  1  0  0  0  0
 17  3  1  0  0  0  0
 21  8  1  0  0  0  0
 22  9  1  0  0  0  0
M  END
$$$$
