# Supplementary material for: A big data approach to the ultra-fast prediction of DFT-calculated bond energies
Source: J Cheminform. 2013 Jul 12;5:34. doi: 10.1186/1758-2946-5-34 (PMC3720218; doi:10.1186/1758-2946-5-34)
Supplement: Additional file 1 — Molecular structures with the calculated BDEs used for training machine learning methods. [file 1758-2946-5-34-S1.zip › BDE-Structures/ZINC00164500.sdf]

bond_energy_mol/ZINC00164500.out
 OpenBabel01301309493D

 14 14  0  0  0  0  0  0  0  0999 V2000
   -3.2907   -3.6499   -0.0108 C   0  0  0  0  0  0  0  0  0  0  0  0
   -3.8961   -2.3900    0.0182 C   0  0  0  0  0  0  0  0  0  0  0  0
   -3.1176   -1.2336    0.0239 C   0  0  0  0  0  0  0  0  0  0  0  0
   -1.7140   -1.3460    0.0002 C   0  0  0  0  0  0  0  0  0  0  0  0
   -1.0988   -2.6157   -0.0291 C   0  0  0  0  0  0  0  0  0  0  0  0
   -1.8966   -3.7583   -0.0343 C   0  0  0  0  0  0  0  0  0  0  0  0
   -0.9329   -0.2116    0.0055 N   0  0  0  0  0  0  0  0  0  0  0  0
    0.1354    0.3592   -0.0025 C   0  0  0  0  0  0  0  0  0  0  0  0
    1.4048    1.3034   -0.0079 S   0  0  0  0  0  0  0  0  0  0  0  0
   -3.9101   -4.5551   -0.0151 H   0  0  0  0  0  0  0  0  0  0  0  0
   -4.9900   -2.3087    0.0366 H   0  0  0  0  0  0  0  0  0  0  0  0
   -3.5866   -0.2427    0.0466 H   0  0  0  0  0  0  0  0  0  0  0  0
   -0.0050   -2.6930   -0.0474 H   0  0  0  0  0  0  0  0  0  0  0  0
   -1.4247   -4.7486   -0.0570 H   0  0  0  0  0  0  0  0  0  0  0  0
  1  2  2  0  0  0  0
  2  3  1  0  0  0  0
  2 11  1  0  0  0  0
  3 12  1  0  0  0  0
  4  7  1  0  0  0  0  88.11
  4  3  2  0  0  0  0
  5  4  1  0  0  0  0
  6  5  2  0  0  0  0
  6  1  1  0  0  0  0
  8  7  2  0  0  0  0
  9  8  2  0  0  0  0  78.86
 10  1  1  0  0  0  0
 13  5  1  0  0  0  0
 14  6  1  0  0  0  0
M  END
$$$$
