# Supplementary material for: A big data approach to the ultra-fast prediction of DFT-calculated bond energies
Source: J Cheminform. 2013 Jul 12;5:34. doi: 10.1186/1758-2946-5-34 (PMC3720218; doi:10.1186/1758-2946-5-34)
Supplement: Additional file 1 — Molecular structures with the calculated BDEs used for training machine learning methods. [file 1758-2946-5-34-S1.zip › BDE-Structures/ZINC00164794.sdf]

bond_energy_mol/ZINC00164794.out
 OpenBabel01301309493D

 16 16  0  0  0  0  0  0  0  0999 V2000
   -3.9453   -1.7792   -1.4894 C   0  0  0  0  0  0  0  0  0  0  0  0
   -3.2065   -0.8858   -0.7137 C   0  0  0  0  0  0  0  0  0  0  0  0
   -1.8004   -0.8597   -0.8049 C   0  0  0  0  0  0  0  0  0  0  0  0
   -1.1361   -1.7376   -1.6816 C   0  0  0  0  0  0  0  0  0  0  0  0
   -1.9029   -2.6241   -2.4485 C   0  0  0  0  0  0  0  0  0  0  0  0
   -3.3026   -2.6577   -2.3647 C   0  0  0  0  0  0  0  0  0  0  0  0
   -1.2294   -3.5273   -3.3496 N   0  0  0  0  0  0  0  0  0  0  0  0
   -1.9142   -4.3036   -4.0197 O   0  0  0  0  0  0  0  0  0  0  0  0
    0.0022   -3.4824   -3.4093 O   0  0  0  0  0  0  0  0  0  0  0  0
   -1.0869    0.0423   -0.0190 N   0  0  0  0  0  0  0  0  0  0  0  0
    0.1228    0.2913    0.1143 C   0  0  0  0  0  0  0  0  0  0  0  0
    1.1776    0.6863    0.3970 O   0  0  0  0  0  0  0  0  0  0  0  0
   -5.0392   -1.7919   -1.4113 H   0  0  0  0  0  0  0  0  0  0  0  0
   -3.7142   -0.1977   -0.0277 H   0  0  0  0  0  0  0  0  0  0  0  0
   -0.0428   -1.7452   -1.7786 H   0  0  0  0  0  0  0  0  0  0  0  0
   -3.8599   -3.3696   -2.9854 H   0  0  0  0  0  0  0  0  0  0  0  0
  1 13  1  0  0  0  0
  1  2  2  0  0  0  0
  2 14  1  0  0  0  0
  3  2  1  0  0  0  0
  3 10  1  0  0  0  0
  4  3  2  0  0  0  0
  5  6  2  0  0  0  0
  5  4  1  0  0  0  0
  6  1  1  0  0  0  0
  7  5  1  0  0  0  0
  8  7  2  0  0  0  0
  9  7  2  0  0  0  0
 10 11  2  0  0  0  0
 11 12  2  0  0  0  0  131.84
 15  4  1  0  0  0  0
 16  6  1  0  0  0  0
M  END
$$$$
