# Supplementary material for: A big data approach to the ultra-fast prediction of DFT-calculated bond energies
Source: J Cheminform. 2013 Jul 12;5:34. doi: 10.1186/1758-2946-5-34 (PMC3720218; doi:10.1186/1758-2946-5-34)
Supplement: Additional file 1 — Molecular structures with the calculated BDEs used for training machine learning methods. [file 1758-2946-5-34-S1.zip › BDE-Structures/ZINC00165115.sdf]

bond_energy_mol/ZINC00165115.out
 OpenBabel01301309493D

 25 25  0  0  0  0  0  0  0  0999 V2000
    2.6183   -4.6594    0.2764 C   0  0  0  0  0  0  0  0  0  0  0  0
    1.6047   -3.7464   -0.0408 C   0  0  0  0  0  0  0  0  0  0  0  0
    1.7987   -2.3903    0.2064 C   0  0  0  0  0  0  0  0  0  0  0  0
    3.0052   -1.9383    0.7674 C   0  0  0  0  0  0  0  0  0  0  0  0
    4.0364   -2.8515    1.1116 C   0  0  0  0  0  0  0  0  0  0  0  0
    3.8067   -4.2182    0.8489 C   0  0  0  0  0  0  0  0  0  0  0  0
    5.2846   -2.4710    1.7695 C   0  0  0  0  0  0  0  0  0  0  0  0
    6.1951   -3.3828    1.9531 N   0  0  0  0  0  0  0  0  0  0  0  0
    7.3754   -3.0616    2.5986 C   0  0  0  0  0  0  0  0  0  0  0  0
    8.3571   -4.0282    2.7595 C   0  0  0  0  0  0  0  0  0  0  0  0
    8.1648   -5.3658    2.2611 C   0  0  0  0  0  0  0  0  0  0  0  0
    8.0174   -6.4332    1.8633 N   0  0  0  0  0  0  0  0  0  0  0  0
    9.5392   -3.7760    3.4099 N   0  0  0  0  0  0  0  0  0  0  0  0
    7.6221   -1.7354    3.1221 C   0  0  0  0  0  0  0  0  0  0  0  0
    7.8780   -0.7062    3.5667 N   0  0  0  0  0  0  0  0  0  0  0  0
    3.1242   -0.5133    0.9490 N   0  0  0  0  0  0  0  0  0  0  0  0
    4.2411   -0.0032    1.0867 O   0  0  0  0  0  0  0  0  0  0  0  0
    2.0842    0.1537    0.9376 O   0  0  0  0  0  0  0  0  0  0  0  0
    2.4716   -5.7288    0.0788 H   0  0  0  0  0  0  0  0  0  0  0  0
    0.6647   -4.0945   -0.4854 H   0  0  0  0  0  0  0  0  0  0  0  0
    1.0263   -1.6492   -0.0370 H   0  0  0  0  0  0  0  0  0  0  0  0
    4.5982   -4.9321    1.1131 H   0  0  0  0  0  0  0  0  0  0  0  0
    5.4295   -1.4222    2.1086 H   0  0  0  0  0  0  0  0  0  0  0  0
   10.2843   -4.4767    3.4188 H   0  0  0  0  0  0  0  0  0  0  0  0
    9.7488   -2.8186    3.7113 H   0  0  0  0  0  0  0  0  0  0  0  0
  1  6  2  0  0  0  0
  2  3  2  0  0  0  0
  2  1  1  0  0  0  0
  3  4  1  0  0  0  0
  4 16  1  0  0  0  0
  4  5  2  0  0  0  0
  5  7  1  0  0  0  0
  6  5  1  0  0  0  0
  6 22  1  0  0  0  0
  7  8  2  0  0  0  0
  7 23  1  0  0  0  0
  8  9  1  0  0  0  0
  9 10  2  0  0  0  0
  9 14  1  0  0  0  0
 10 13  1  0  0  0  0
 11 10  1  0  0  0  0
 12 11  3  0  0  0  0  202.22
 13 24  1  0  0  0  0
 13 25  1  0  0  0  0
 14 15  3  0  0  0  0  200.32
 16 17  2  0  0  0  0
 18 16  2  0  0  0  0
 19  1  1  0  0  0  0
 20  2  1  0  0  0  0
 21  3  1  0  0  0  0
M  END
$$$$
