# Supplementary material for: A big data approach to the ultra-fast prediction of DFT-calculated bond energies
Source: J Cheminform. 2013 Jul 12;5:34. doi: 10.1186/1758-2946-5-34 (PMC3720218; doi:10.1186/1758-2946-5-34)
Supplement: Additional file 1 — Molecular structures with the calculated BDEs used for training machine learning methods. [file 1758-2946-5-34-S1.zip › BDE-Structures/ZINC00165348.sdf]

bond_energy_mol/ZINC00165348.out
 OpenBabel01301309493D

 26 27  0  0  0  0  0  0  0  0999 V2000
    1.7835    2.3828    0.0048 C   0  0  0  0  0  0  0  0  0  0  0  0
    0.5162    2.4542    0.5891 C   0  0  0  0  0  0  0  0  0  0  0  0
   -0.3112    1.3317    0.6102 C   0  0  0  0  0  0  0  0  0  0  0  0
    0.1230    0.1203    0.0440 C   0  0  0  0  0  0  0  0  0  0  0  0
    1.3999    0.0569   -0.5421 C   0  0  0  0  0  0  0  0  0  0  0  0
    2.2227    1.1819   -0.5603 C   0  0  0  0  0  0  0  0  0  0  0  0
   -0.7308   -1.0663    0.0570 C   0  0  0  0  0  0  0  0  0  0  0  0
   -2.0425   -1.2113    0.5983 C   0  0  0  0  0  0  0  0  0  0  0  0
   -2.3817   -2.5441    0.3360 C   0  0  0  0  0  0  0  0  0  0  0  0
   -1.3327   -3.1138   -0.3097 N   0  0  0  0  0  0  0  0  0  0  0  0
   -0.3300   -2.2363   -0.4854 N   0  0  0  0  0  0  0  0  0  0  0  0
   -3.5393   -3.2528    0.6336 N   0  0  0  0  0  0  0  0  0  0  0  0
   -3.6452   -4.5292    0.2837 N   0  0  0  0  0  0  0  0  0  0  0  0
   -4.7613   -5.1611    0.5867 C   0  0  0  0  0  0  0  0  0  0  0  0
   -4.9099   -6.5453    0.2220 C   0  0  0  0  0  0  0  0  0  0  0  0
   -5.0439   -7.6506   -0.0628 N   0  0  0  0  0  0  0  0  0  0  0  0
   -5.8481   -4.5052    1.2773 C   0  0  0  0  0  0  0  0  0  0  0  0
   -6.6793   -3.9322    1.8279 N   0  0  0  0  0  0  0  0  0  0  0  0
    2.4323    3.2677   -0.0102 H   0  0  0  0  0  0  0  0  0  0  0  0
    0.1699    3.3965    1.0331 H   0  0  0  0  0  0  0  0  0  0  0  0
   -1.3059    1.3952    1.0709 H   0  0  0  0  0  0  0  0  0  0  0  0
    1.7395   -0.8885   -0.9842 H   0  0  0  0  0  0  0  0  0  0  0  0
    3.2182    1.1251   -1.0194 H   0  0  0  0  0  0  0  0  0  0  0  0
   -2.6608   -0.4693    1.1051 H   0  0  0  0  0  0  0  0  0  0  0  0
   -1.2640   -4.0855   -0.6423 H   0  0  0  0  0  0  0  0  0  0  0  0
   -4.3203   -2.7821    1.1294 H   0  0  0  0  0  0  0  0  0  0  0  0
  1  2  2  0  0  0  0
  2  3  1  0  0  0  0
  2 20  1  0  0  0  0
  3 21  1  0  0  0  0
  4  7  1  0  0  0  0
  4  3  2  0  0  0  0
  5  4  1  0  0  0  0
  6  5  2  0  0  0  0
  6  1  1  0  0  0  0
  7  8  1  0  0  0  0
  8 24  1  0  0  0  0
  9  8  2  0  0  0  0
  9 12  1  0  0  0  0
 10  9  1  0  0  0  0
 11 10  1  0  0  0  0
 11  7  2  0  0  0  0
 12 26  1  0  0  0  0
 13 14  2  0  0  0  0
 13 12  1  0  0  0  0
 14 17  1  0  0  0  0  121.27
 15 14  1  0  0  0  0  127.24
 16 15  3  0  0  0  0
 17 18  3  0  0  0  0
 19  1  1  0  0  0  0
 22  5  1  0  0  0  0
 23  6  1  0  0  0  0
 25 10  1  0  0  0  0
M  END
$$$$
