# Supplementary material for: A big data approach to the ultra-fast prediction of DFT-calculated bond energies
Source: J Cheminform. 2013 Jul 12;5:34. doi: 10.1186/1758-2946-5-34 (PMC3720218; doi:10.1186/1758-2946-5-34)
Supplement: Additional file 1 — Molecular structures with the calculated BDEs used for training machine learning methods. [file 1758-2946-5-34-S1.zip › BDE-Structures/ZINC00165725.sdf]

bond_energy_mol/ZINC00165725.out
 OpenBabel01301309493D

 20 21  0  0  0  0  0  0  0  0999 V2000
   -1.8691    4.5233   -4.5589 C   0  0  0  0  0  0  0  0  0  0  0  0
   -2.1433    3.2814   -5.1441 C   0  0  0  0  0  0  0  0  0  0  0  0
   -2.3329    2.1865   -4.4002 N   0  0  0  0  0  0  0  0  0  0  0  0
   -2.2466    2.3330   -3.0672 C   0  0  0  0  0  0  0  0  0  0  0  0
   -1.9853    3.4835   -2.4185 N   0  0  0  0  0  0  0  0  0  0  0  0
   -1.7984    4.5779   -3.1621 C   0  0  0  0  0  0  0  0  0  0  0  0
   -2.4998    0.9136   -2.0548 S   0  0  0  0  0  0  0  0  0  0  0  0
   -2.3579    1.7712   -0.1702 S   0  0  0  0  0  0  0  0  0  0  0  0
   -0.6225    1.6407    0.1040 C   0  0  0  0  0  0  0  0  0  0  0  0
   -0.1326    2.0474    1.2873 N   0  0  0  0  0  0  0  0  0  0  0  0
    1.1872    1.9316    1.4690 C   0  0  0  0  0  0  0  0  0  0  0  0
    2.0187    1.4089    0.4714 C   0  0  0  0  0  0  0  0  0  0  0  0
    1.4173    1.0112   -0.7282 C   0  0  0  0  0  0  0  0  0  0  0  0
    0.0989    1.1289   -0.9110 N   0  0  0  0  0  0  0  0  0  0  0  0
   -1.7152    5.4193   -5.1712 H   0  0  0  0  0  0  0  0  0  0  0  0
   -2.2111    3.1766   -6.2433 H   0  0  0  0  0  0  0  0  0  0  0  0
   -1.5847    5.5293   -2.6399 H   0  0  0  0  0  0  0  0  0  0  0  0
    1.6057    2.2621    2.4383 H   0  0  0  0  0  0  0  0  0  0  0  0
    3.1003    1.3148    0.6233 H   0  0  0  0  0  0  0  0  0  0  0  0
    2.0198    0.5909   -1.5551 H   0  0  0  0  0  0  0  0  0  0  0  0
  1  6  1  0  0  0  0
  2  1  2  0  0  0  0
  2  3  1  0  0  0  0
  3  4  2  0  0  0  0
  4  5  1  0  0  0  0
  4  7  1  0  0  0  0
  6 17  1  0  0  0  0
  6  5  2  0  0  0  0
  7  8  1  0  0  0  0  47.07
  8  9  1  0  0  0  0
  9 10  2  0  0  0  0
 10 11  1  0  0  0  0
 11 18  1  0  0  0  0
 12 19  1  0  0  0  0
 12 11  2  0  0  0  0
 13 12  1  0  0  0  0
 14 13  2  0  0  0  0
 14  9  1  0  0  0  0
 15  1  1  0  0  0  0
 16  2  1  0  0  0  0
 20 13  1  0  0  0  0
M  END
$$$$
