# Supplementary material for: A big data approach to the ultra-fast prediction of DFT-calculated bond energies
Source: J Cheminform. 2013 Jul 12;5:34. doi: 10.1186/1758-2946-5-34 (PMC3720218; doi:10.1186/1758-2946-5-34)
Supplement: Additional file 1 — Molecular structures with the calculated BDEs used for training machine learning methods. [file 1758-2946-5-34-S1.zip › BDE-Structures/ZINC00166765.sdf]

bond_energy_mol/ZINC00166765.out
 OpenBabel01301309493D

 18 18  0  0  0  0  0  0  0  0999 V2000
   -0.6213   -0.0279   -0.0147 C   0  0  0  0  0  0  0  0  0  0  0  0
   -0.6543    1.3802    0.1355 C   0  0  0  0  0  0  0  0  0  0  0  0
    0.6638    1.8290    0.0260 C   0  0  0  0  0  0  0  0  0  0  0  0
    1.4783    0.7389   -0.2028 O   0  0  0  0  0  0  0  0  0  0  0  0
    0.7046   -0.3727   -0.2180 C   0  0  0  0  0  0  0  0  0  0  0  0
    1.1711    3.1639    0.0639 C   0  0  0  0  0  0  0  0  0  0  0  0
    2.4763    3.6022    0.0145 C   0  0  0  0  0  0  0  0  0  0  0  0
    2.6699    5.0281   -0.0950 C   0  0  0  0  0  0  0  0  0  0  0  0
    2.8630    6.1566   -0.2090 N   0  0  0  0  0  0  0  0  0  0  0  0
    3.7215    2.8247    0.1001 C   0  0  0  0  0  0  0  0  0  0  0  0
    3.8958    1.3534    0.8634 S   0  0  0  0  0  0  0  0  0  0  0  0
    4.8176    3.4473   -0.3987 N   0  0  0  0  0  0  0  0  0  0  0  0
   -1.4731   -0.7089    0.0252 H   0  0  0  0  0  0  0  0  0  0  0  0
   -1.5367    1.9981    0.3143 H   0  0  0  0  0  0  0  0  0  0  0  0
    1.1994   -1.3345   -0.3789 H   0  0  0  0  0  0  0  0  0  0  0  0
    0.3933    3.9408    0.0887 H   0  0  0  0  0  0  0  0  0  0  0  0
    5.7362    3.0031   -0.3098 H   0  0  0  0  0  0  0  0  0  0  0  0
    4.7585    4.3872   -0.8057 H   0  0  0  0  0  0  0  0  0  0  0  0
  1 13  1  0  0  0  0
  1  2  1  0  0  0  0
  2 14  1  0  0  0  0
  3  6  1  0  0  0  0
  3  2  2  0  0  0  0
  4  3  1  0  0  0  0
  5  4  1  0  0  0  0
  5  1  2  0  0  0  0
  6 16  1  0  0  0  0
  7  6  2  0  0  0  0  121.34
  7 10  1  0  0  0  0
  8  7  1  0  0  0  0
  9  8  3  0  0  0  0
 10 11  2  0  0  0  0
 12 17  1  0  0  0  0
 12 10  1  0  0  0  0
 15  5  1  0  0  0  0
 18 12  1  0  0  0  0
M  END
$$$$
