# Supplementary material for: A big data approach to the ultra-fast prediction of DFT-calculated bond energies
Source: J Cheminform. 2013 Jul 12;5:34. doi: 10.1186/1758-2946-5-34 (PMC3720218; doi:10.1186/1758-2946-5-34)
Supplement: Additional file 1 — Molecular structures with the calculated BDEs used for training machine learning methods. [file 1758-2946-5-34-S1.zip › BDE-Structures/ZINC00166812.sdf]

bond_energy_mol/ZINC00166812.out
 OpenBabel01301309493D

 22 23  0  0  0  0  0  0  0  0999 V2000
   -1.5552    5.5400    1.0835 C   0  0  0  0  0  0  0  0  0  0  0  0
   -0.4234    4.5804    0.8897 C   0  0  0  0  0  0  0  0  0  0  0  0
    0.8228    4.9425    0.9848 N   0  0  0  0  0  0  0  0  0  0  0  0
    0.9506    6.3129    1.2842 O   0  0  0  0  0  0  0  0  0  0  0  0
   -0.6953    3.1851    0.5866 C   0  0  0  0  0  0  0  0  0  0  0  0
    0.1533    2.1162    0.3720 C   0  0  0  0  0  0  0  0  0  0  0  0
   -0.6780    0.9725    0.1226 C   0  0  0  0  0  0  0  0  0  0  0  0
   -0.4357   -0.3868   -0.1561 C   0  0  0  0  0  0  0  0  0  0  0  0
   -1.5347   -1.2226   -0.3406 C   0  0  0  0  0  0  0  0  0  0  0  0
   -2.8557   -0.7410   -0.2534 C   0  0  0  0  0  0  0  0  0  0  0  0
   -3.1230    0.6012    0.0214 C   0  0  0  0  0  0  0  0  0  0  0  0
   -2.0130    1.4302    0.2032 C   0  0  0  0  0  0  0  0  0  0  0  0
   -2.0307    2.7846    0.4862 O   0  0  0  0  0  0  0  0  0  0  0  0
   -1.4913    6.0033    2.0767 H   0  0  0  0  0  0  0  0  0  0  0  0
   -1.4958    6.3493    0.3438 H   0  0  0  0  0  0  0  0  0  0  0  0
   -2.5228    5.0373    0.9846 H   0  0  0  0  0  0  0  0  0  0  0  0
    1.9159    6.5401    1.3523 H   0  0  0  0  0  0  0  0  0  0  0  0
    1.2445    2.1519    0.3951 H   0  0  0  0  0  0  0  0  0  0  0  0
    0.5864   -0.7791   -0.2262 H   0  0  0  0  0  0  0  0  0  0  0  0
   -1.3733   -2.2860   -0.5580 H   0  0  0  0  0  0  0  0  0  0  0  0
   -3.6893   -1.4381   -0.4049 H   0  0  0  0  0  0  0  0  0  0  0  0
   -4.1489    0.9807    0.0917 H   0  0  0  0  0  0  0  0  0  0  0  0
  1 14  1  0  0  0  0
  2  3  2  0  0  0  0
  2  1  1  0  0  0  0
  3  4  1  0  0  0  0  59.18
  4 17  1  0  0  0  0
  5  2  1  0  0  0  0
  6 18  1  0  0  0  0
  6  5  2  0  0  0  0
  7 12  1  0  0  0  0
  7  6  1  0  0  0  0
  8  7  2  0  0  0  0
  9 10  2  0  0  0  0
  9  8  1  0  0  0  0
 10 11  1  0  0  0  0
 11 22  1  0  0  0  0
 11 12  2  0  0  0  0
 12 13  1  0  0  0  0
 13  5  1  0  0  0  0
 15  1  1  0  0  0  0
 16  1  1  0  0  0  0
 19  8  1  0  0  0  0
 20  9  1  0  0  0  0
 21 10  1  0  0  0  0
M  END
$$$$
