# Supplementary material for: A big data approach to the ultra-fast prediction of DFT-calculated bond energies
Source: J Cheminform. 2013 Jul 12;5:34. doi: 10.1186/1758-2946-5-34 (PMC3720218; doi:10.1186/1758-2946-5-34)
Supplement: Additional file 1 — Molecular structures with the calculated BDEs used for training machine learning methods. [file 1758-2946-5-34-S1.zip › BDE-Structures/ZINC00167101.sdf]

bond_energy_mol/ZINC00167101.out
 OpenBabel01301309493D

 18 18  0  0  0  0  0  0  0  0999 V2000
    1.2623    0.1001   -0.5366 C   0  0  0  0  0  0  0  0  0  0  0  0
    0.3845   -0.4605    0.4640 O   0  0  0  0  0  0  0  0  0  0  0  0
   -0.1851    0.4386    1.3517 C   0  0  0  0  0  0  0  0  0  0  0  0
    0.0584    1.8234    1.3168 C   0  0  0  0  0  0  0  0  0  0  0  0
   -0.5629    2.6534    2.2503 C   0  0  0  0  0  0  0  0  0  0  0  0
   -1.4263    2.1031    3.2200 C   0  0  0  0  0  0  0  0  0  0  0  0
   -1.6633    0.7128    3.2518 C   0  0  0  0  0  0  0  0  0  0  0  0
   -1.0448   -0.1136    2.3198 C   0  0  0  0  0  0  0  0  0  0  0  0
   -2.0395    2.9287    4.1369 N   0  0  0  0  0  0  0  0  0  0  0  0
   -2.2870    4.0064    4.6270 C   0  0  0  0  0  0  0  0  0  0  0  0
   -2.7443    5.3024    5.4164 S   0  0  0  0  0  0  0  0  0  0  0  0
    2.1267    0.6008   -0.0642 H   0  0  0  0  0  0  0  0  0  0  0  0
    1.6186   -0.7356   -1.1553 H   0  0  0  0  0  0  0  0  0  0  0  0
    0.7202    0.8219   -1.1738 H   0  0  0  0  0  0  0  0  0  0  0  0
    0.7264    2.2661    0.5701 H   0  0  0  0  0  0  0  0  0  0  0  0
   -0.3826    3.7349    2.2324 H   0  0  0  0  0  0  0  0  0  0  0  0
   -2.3336    0.2909    4.0100 H   0  0  0  0  0  0  0  0  0  0  0  0
   -1.2214   -1.1952    2.3303 H   0  0  0  0  0  0  0  0  0  0  0  0
  1 12  1  0  0  0  0
  1  2  1  0  0  0  0
  2  3  1  0  0  0  0
  3  8  1  0  0  0  0
  4  3  2  0  0  0  0
  4  5  1  0  0  0  0
  5  6  2  0  0  0  0
  6  7  1  0  0  0  0
  6  9  1  0  0  0  0
  7 17  1  0  0  0  0
  8 18  1  0  0  0  0
  8  7  2  0  0  0  0
  9 10  2  0  0  0  0
 10 11  2  0  0  0  0  78.44
 13  1  1  0  0  0  0
 14  1  1  0  0  0  0
 15  4  1  0  0  0  0
 16  5  1  0  0  0  0
M  END
$$$$
