# Supplementary material for: A big data approach to the ultra-fast prediction of DFT-calculated bond energies
Source: J Cheminform. 2013 Jul 12;5:34. doi: 10.1186/1758-2946-5-34 (PMC3720218; doi:10.1186/1758-2946-5-34)
Supplement: Additional file 1 — Molecular structures with the calculated BDEs used for training machine learning methods. [file 1758-2946-5-34-S1.zip › BDE-Structures/ZINC00167756.sdf]

bond_energy_mol/ZINC00167756.out
 OpenBabel01301309493D

 21 22  0  0  0  0  0  0  0  0999 V2000
   -0.4147   -1.7274    1.6066 C   0  0  0  0  0  0  0  0  0  0  0  0
   -1.3814   -2.6298    2.0673 C   0  0  0  0  0  0  0  0  0  0  0  0
   -2.7165   -2.5127    1.6727 C   0  0  0  0  0  0  0  0  0  0  0  0
   -3.0584   -1.4687    0.8051 C   0  0  0  0  0  0  0  0  0  0  0  0
   -2.0895   -0.5669    0.3448 C   0  0  0  0  0  0  0  0  0  0  0  0
   -0.7549   -0.6840    0.7385 C   0  0  0  0  0  0  0  0  0  0  0  0
   -2.7278    0.4288   -0.5742 C   0  0  0  0  0  0  0  0  0  0  0  0
   -4.1522    0.0637   -0.5905 O   0  0  0  0  0  0  0  0  0  0  0  0
   -4.3647   -1.0897    0.2263 C   0  0  0  0  0  0  0  0  0  0  0  0
   -5.4574   -1.5763    0.3530 O   0  0  0  0  0  0  0  0  0  0  0  0
   -2.6057    1.8748   -0.1059 C   0  0  0  0  0  0  0  0  0  0  0  0
   -2.9307    2.8028   -1.2235 N   0  0  0  0  0  0  0  0  0  0  0  0
   -2.4656    2.5369   -2.3291 O   0  0  0  0  0  0  0  0  0  0  0  0
   -3.6041    3.7924   -0.9717 O   0  0  0  0  0  0  0  0  0  0  0  0
    0.6275   -1.8415    1.9303 H   0  0  0  0  0  0  0  0  0  0  0  0
   -1.0829   -3.4386    2.7458 H   0  0  0  0  0  0  0  0  0  0  0  0
   -3.4789   -3.2163    2.0289 H   0  0  0  0  0  0  0  0  0  0  0  0
    0.0083    0.0177    0.3781 H   0  0  0  0  0  0  0  0  0  0  0  0
   -2.3410    0.3571   -1.6229 H   0  0  0  0  0  0  0  0  0  0  0  0
   -3.2766    2.0959    0.7415 H   0  0  0  0  0  0  0  0  0  0  0  0
   -1.5651    2.0930    0.2042 H   0  0  0  0  0  0  0  0  0  0  0  0
  1 15  1  0  0  0  0
  1  2  2  0  0  0  0
  2 16  1  0  0  0  0
  3 17  1  0  0  0  0
  3  2  1  0  0  0  0
  4  3  2  0  0  0  0
  5  6  2  0  0  0  0
  5  4  1  0  0  0  0
  6  1  1  0  0  0  0
  7 11  1  0  0  0  0
  7  5  1  0  0  0  0
  8  7  1  0  0  0  0
  8  9  1  0  0  0  0
  9 10  2  0  0  0  0
  9  4  1  0  0  0  0
 11 21  1  0  0  0  0
 11 20  1  0  0  0  0
 12 14  2  0  0  0  0
 12 11  1  0  0  0  0  56.88
 13 12  2  0  0  0  0
 18  6  1  0  0  0  0
 19  7  1  0  0  0  0
M  END
$$$$
