# Supplementary material for: A big data approach to the ultra-fast prediction of DFT-calculated bond energies
Source: J Cheminform. 2013 Jul 12;5:34. doi: 10.1186/1758-2946-5-34 (PMC3720218; doi:10.1186/1758-2946-5-34)
Supplement: Additional file 1 — Molecular structures with the calculated BDEs used for training machine learning methods. [file 1758-2946-5-34-S1.zip › BDE-Structures/ZINC00168032.sdf]

bond_energy_mol/ZINC00168032.out
 OpenBabel01301309493D

 23 24  0  0  0  0  0  0  0  0999 V2000
    5.8984    1.0295   -1.6280 C   0  0  0  0  0  0  0  0  0  0  0  0
    4.8109    1.5476   -2.5019 C   0  0  0  0  0  0  0  0  0  0  0  0
    5.0368    2.1833   -3.7119 C   0  0  0  0  0  0  0  0  0  0  0  0
    3.5788    2.6720   -4.4966 S   0  0  0  0  0  0  0  0  0  0  0  0
    2.6084    2.0379   -3.2234 C   0  0  0  0  0  0  0  0  0  0  0  0
    3.4074    1.4564   -2.2068 C   0  0  0  0  0  0  0  0  0  0  0  0
    2.6238    0.9247   -1.1327 C   0  0  0  0  0  0  0  0  0  0  0  0
    1.2576    1.0905   -1.3603 C   0  0  0  0  0  0  0  0  0  0  0  0
    0.9304    1.9215   -2.8640 S   0  0  0  0  0  0  0  0  0  0  0  0
   -0.0880    0.6712   -0.2540 S   0  0  0  0  0  0  0  0  0  0  0  0
   -1.3257    1.2671   -0.8308 O   0  0  0  0  0  0  0  0  0  0  0  0
   -0.1608   -1.1504   -0.5759 C   0  0  0  0  0  0  0  0  0  0  0  0
    3.1914    0.2571    0.0710 C   0  0  0  0  0  0  0  0  0  0  0  0
    5.7516   -0.0363   -1.4046 H   0  0  0  0  0  0  0  0  0  0  0  0
    6.8760    1.1498   -2.1080 H   0  0  0  0  0  0  0  0  0  0  0  0
    5.9216    1.5652   -0.6678 H   0  0  0  0  0  0  0  0  0  0  0  0
    6.0214    2.3686   -4.1471 H   0  0  0  0  0  0  0  0  0  0  0  0
   -0.9695   -1.5863    0.0205 H   0  0  0  0  0  0  0  0  0  0  0  0
    0.7766   -1.6417   -0.2999 H   0  0  0  0  0  0  0  0  0  0  0  0
   -0.3665   -1.3441   -1.6352 H   0  0  0  0  0  0  0  0  0  0  0  0
    3.5971   -0.7339   -0.1831 H   0  0  0  0  0  0  0  0  0  0  0  0
    2.4272    0.1189    0.8455 H   0  0  0  0  0  0  0  0  0  0  0  0
    4.0129    0.8470    0.4985 H   0  0  0  0  0  0  0  0  0  0  0  0
  1 14  1  0  0  0  0
  1 16  1  0  0  0  0
  2  6  1  0  0  0  0
  2  1  1  0  0  0  0
  3  2  2  0  0  0  0
  4  3  1  0  0  0  0
  4  5  1  0  0  0  0
  5  9  1  0  0  0  0
  5  6  2  0  0  0  0
  6  7  1  0  0  0  0
  7 13  1  0  0  0  0
  8  7  2  0  0  0  0
  8 10  1  0  0  0  0
  9  8  1  0  0  0  0
 11 10  1  0  0  0  0
 12 19  1  0  0  0  0
 12 10  1  0  0  0  0  39.88
 12 18  1  0  0  0  0
 13 23  1  0  0  0  0
 13 22  1  0  0  0  0
 15  1  1  0  0  0  0
 17  3  1  0  0  0  0
 20 12  1  0  0  0  0
 21 13  1  0  0  0  0
M  RAD  1  11   2
M  END
$$$$
