# Supplementary material for: A big data approach to the ultra-fast prediction of DFT-calculated bond energies
Source: J Cheminform. 2013 Jul 12;5:34. doi: 10.1186/1758-2946-5-34 (PMC3720218; doi:10.1186/1758-2946-5-34)
Supplement: Additional file 1 — Molecular structures with the calculated BDEs used for training machine learning methods. [file 1758-2946-5-34-S1.zip › BDE-Structures/ZINC00169074.sdf]

bond_energy_mol/ZINC00169074.out
 OpenBabel01301309493D

 33 34  0  0  0  0  0  0  0  0999 V2000
   -3.3020   -5.5356    1.7920 C   0  0  0  0  0  0  0  0  0  0  0  0
   -2.3904   -4.7985    2.6602 N   0  0  0  0  0  0  0  0  0  0  0  0
   -1.7200   -3.7675    2.1733 C   0  0  0  0  0  0  0  0  0  0  0  0
   -0.7845   -2.9469    2.9269 C   0  0  0  0  0  0  0  0  0  0  0  0
   -0.4846   -3.1644    4.2847 C   0  0  0  0  0  0  0  0  0  0  0  0
    0.4211   -2.3341    4.9478 C   0  0  0  0  0  0  0  0  0  0  0  0
    1.0400   -1.2794    4.2730 C   0  0  0  0  0  0  0  0  0  0  0  0
    0.7609   -1.0387    2.9228 C   0  0  0  0  0  0  0  0  0  0  0  0
   -0.1473   -1.8696    2.2553 C   0  0  0  0  0  0  0  0  0  0  0  0
   -0.4832   -1.7064    0.9109 O   0  0  0  0  0  0  0  0  0  0  0  0
    0.1095   -0.5629    0.2372 C   0  0  0  0  0  0  0  0  0  0  0  0
   -0.3776   -0.5263   -1.1781 C   0  0  0  0  0  0  0  0  0  0  0  0
   -0.4188    0.6929   -1.8706 C   0  0  0  0  0  0  0  0  0  0  0  0
   -0.8407    0.7348   -3.2002 C   0  0  0  0  0  0  0  0  0  0  0  0
   -1.2259   -0.4401   -3.8503 C   0  0  0  0  0  0  0  0  0  0  0  0
   -1.1861   -1.6570   -3.1661 C   0  0  0  0  0  0  0  0  0  0  0  0
   -0.7614   -1.7025   -1.8372 C   0  0  0  0  0  0  0  0  0  0  0  0
   -2.3178   -5.2346    3.8572 O   0  0  0  0  0  0  0  0  0  0  0  0
   -2.9663   -6.5804    1.7161 H   0  0  0  0  0  0  0  0  0  0  0  0
   -3.3393   -5.0893    0.7903 H   0  0  0  0  0  0  0  0  0  0  0  0
   -4.3079   -5.5316    2.2359 H   0  0  0  0  0  0  0  0  0  0  0  0
   -1.8953   -3.5182    1.1174 H   0  0  0  0  0  0  0  0  0  0  0  0
   -0.9740   -3.9928    4.8100 H   0  0  0  0  0  0  0  0  0  0  0  0
    0.6478   -2.5116    6.0061 H   0  0  0  0  0  0  0  0  0  0  0  0
    1.7514   -0.6310    4.7998 H   0  0  0  0  0  0  0  0  0  0  0  0
    1.2581   -0.2071    2.4114 H   0  0  0  0  0  0  0  0  0  0  0  0
   -0.1590    0.3734    0.7777 H   0  0  0  0  0  0  0  0  0  0  0  0
    1.2229   -0.6564    0.2647 H   0  0  0  0  0  0  0  0  0  0  0  0
   -0.1222    1.6195   -1.3600 H   0  0  0  0  0  0  0  0  0  0  0  0
   -0.8721    1.6937   -3.7331 H   0  0  0  0  0  0  0  0  0  0  0  0
   -1.5601   -0.4063   -4.8950 H   0  0  0  0  0  0  0  0  0  0  0  0
   -1.4874   -2.5817   -3.6753 H   0  0  0  0  0  0  0  0  0  0  0  0
   -0.7314   -2.6576   -1.2976 H   0  0  0  0  0  0  0  0  0  0  0  0
  1 21  1  0  0  0  0
  1  2  1  0  0  0  0
  2 18  1  0  0  0  0
  3  2  1  0  0  0  0  94.68
  3  4  1  0  0  0  0
  4  5  2  0  0  0  0
  5 23  1  0  0  0  0
  5  6  1  0  0  0  0
  6 24  1  0  0  0  0
  7 25  1  0  0  0  0
  7  6  2  0  0  0  0
  8  7  1  0  0  0  0
  9  8  2  0  0  0  0
  9  4  1  0  0  0  0
 10  9  1  0  0  0  0
 11 28  1  0  0  0  0
 11 27  1  0  0  0  0
 11 10  1  0  0  0  0
 12 11  1  0  0  0  0
 13 29  1  0  0  0  0
 13 12  2  0  0  0  0
 14 13  1  0  0  0  0
 15 14  2  0  0  0  0
 15 16  1  0  0  0  0
 16 17  2  0  0  0  0
 17 33  1  0  0  0  0
 17 12  1  0  0  0  0
 19  1  1  0  0  0  0
 20  1  1  0  0  0  0
 22  3  1  0  0  0  0
 26  8  1  0  0  0  0
 30 14  1  0  0  0  0
 31 15  1  0  0  0  0
 32 16  1  0  0  0  0
M  RAD  2   3   2  18   2
M  END
$$$$
