# Supplementary material for: A big data approach to the ultra-fast prediction of DFT-calculated bond energies
Source: J Cheminform. 2013 Jul 12;5:34. doi: 10.1186/1758-2946-5-34 (PMC3720218; doi:10.1186/1758-2946-5-34)
Supplement: Additional file 1 — Molecular structures with the calculated BDEs used for training machine learning methods. [file 1758-2946-5-34-S1.zip › BDE-Structures/ZINC00170582.sdf]

bond_energy_mol/ZINC00170582.out
 OpenBabel01301309493D

 16 17  0  0  0  0  0  0  0  0999 V2000
   -2.9382    1.8050    0.3790 C   0  0  0  0  0  0  0  0  0  0  0  0
   -2.0327    0.9651   -0.5375 C   0  0  0  0  0  0  0  0  0  0  0  0
   -2.1890   -0.5437   -0.3364 C   0  0  0  0  0  0  0  0  0  0  0  0
   -3.1591   -1.2356   -0.5772 O   0  0  0  0  0  0  0  0  0  0  0  0
   -0.9897   -1.0097    0.1894 N   0  0  0  0  0  0  0  0  0  0  0  0
   -0.0861    0.0442    0.4070 C   0  0  0  0  0  0  0  0  0  0  0  0
    0.9986   -0.0395    0.9641 O   0  0  0  0  0  0  0  0  0  0  0  0
   -0.6413    1.1900   -0.1703 N   0  0  0  0  0  0  0  0  0  0  0  0
   -0.3296    2.4999    0.3336 C   0  0  0  0  0  0  0  0  0  0  0  0
   -1.8629    3.0178    1.2407 S   0  0  0  0  0  0  0  0  0  0  0  0
   -3.7201    2.3168   -0.2054 H   0  0  0  0  0  0  0  0  0  0  0  0
   -3.4563    1.1699    1.1177 H   0  0  0  0  0  0  0  0  0  0  0  0
   -2.2168    1.2416   -1.6045 H   0  0  0  0  0  0  0  0  0  0  0  0
   -0.8309   -1.9771    0.5020 H   0  0  0  0  0  0  0  0  0  0  0  0
   -0.1013    3.2145   -0.4869 H   0  0  0  0  0  0  0  0  0  0  0  0
    0.5445    2.4406    1.0050 H   0  0  0  0  0  0  0  0  0  0  0  0
  1 12  1  0  0  0  0  95.88
  1 10  1  0  0  0  0
  2  3  1  0  0  0  0
  2  8  1  0  0  0  0
  2  1  1  0  0  0  0
  3  5  1  0  0  0  0
  4  3  2  0  0  0  0  155.90
  5  6  1  0  0  0  0
  5 14  1  0  0  0  0  122.72
  6  7  2  0  0  0  0
  8  9  1  0  0  0  0
  8  6  1  0  0  0  0
  9 16  1  0  0  0  0  96.15
  9 10  1  0  0  0  0
 11  1  1  0  0  0  0  95.88
 13  2  1  0  0  0  0  86.22
 15  9  1  0  0  0  0  96.15
M  END
$$$$
