# Supplementary material for: A big data approach to the ultra-fast prediction of DFT-calculated bond energies
Source: J Cheminform. 2013 Jul 12;5:34. doi: 10.1186/1758-2946-5-34 (PMC3720218; doi:10.1186/1758-2946-5-34)
Supplement: Additional file 1 — Molecular structures with the calculated BDEs used for training machine learning methods. [file 1758-2946-5-34-S1.zip › BDE-Structures/ZINC00172047.sdf]

bond_energy_mol/ZINC00172047.out
 OpenBabel01301309493D

 22 24  0  0  0  0  0  0  0  0999 V2000
   -1.8286   -1.6149   -0.7268 C   0  0  0  0  0  0  0  0  0  0  0  0
   -1.1555   -2.5460    0.0908 C   0  0  0  0  0  0  0  0  0  0  0  0
    0.0942   -2.2749    0.6433 C   0  0  0  0  0  0  0  0  0  0  0  0
    0.6700   -1.0258    0.3539 C   0  0  0  0  0  0  0  0  0  0  0  0
   -0.0183   -0.0940   -0.4720 C   0  0  0  0  0  0  0  0  0  0  0  0
   -1.2769   -0.3693   -1.0264 C   0  0  0  0  0  0  0  0  0  0  0  0
    0.8084    1.0104   -0.5579 N   0  0  0  0  0  0  0  0  0  0  0  0
    1.9403    0.7492    0.1812 C   0  0  0  0  0  0  0  0  0  0  0  0
    1.8816   -0.4682    0.7415 N   0  0  0  0  0  0  0  0  0  0  0  0
    3.0472    1.6622    0.3506 C   0  0  0  0  0  0  0  0  0  0  0  0
    4.2404    1.4282    1.1109 C   0  0  0  0  0  0  0  0  0  0  0  0
    4.9929    2.5143    1.0427 N   0  0  0  0  0  0  0  0  0  0  0  0
    4.3030    3.4218    0.2622 O   0  0  0  0  0  0  0  0  0  0  0  0
    3.1363    2.8930   -0.1442 N   0  0  0  0  0  0  0  0  0  0  0  0
    4.5684    0.2620    1.7560 N   0  0  0  0  0  0  0  0  0  0  0  0
   -2.8108   -1.8802   -1.1372 H   0  0  0  0  0  0  0  0  0  0  0  0
   -1.6363   -3.5120    0.2917 H   0  0  0  0  0  0  0  0  0  0  0  0
    0.6050   -3.0104    1.2760 H   0  0  0  0  0  0  0  0  0  0  0  0
   -1.8018    0.3525   -1.6640 H   0  0  0  0  0  0  0  0  0  0  0  0
    0.6228    1.8766   -1.0772 H   0  0  0  0  0  0  0  0  0  0  0  0
    5.3026    0.2845    2.4689 H   0  0  0  0  0  0  0  0  0  0  0  0
    3.8048   -0.4220    1.8540 H   0  0  0  0  0  0  0  0  0  0  0  0
  1  2  1  0  0  0  0
  2 17  1  0  0  0  0  117.69
  2  3  2  0  0  0  0
  3 18  1  0  0  0  0  119.18
  4  3  1  0  0  0  0
  4  9  1  0  0  0  0
  5  4  2  0  0  0  0
  6  1  2  0  0  0  0
  6  5  1  0  0  0  0
  7  5  1  0  0  0  0
  7  8  1  0  0  0  0
  8 10  1  0  0  0  0  134.10
  8  9  2  0  0  0  0
 10 11  1  0  0  0  0
 11 15  1  0  0  0  0  118.44
 12 11  2  0  0  0  0
 13 12  1  0  0  0  0
 14 13  1  0  0  0  0
 14 10  2  0  0  0  0
 15 22  1  0  0  0  0  103.53
 15 21  1  0  0  0  0  103.53
 16  1  1  0  0  0  0  117.80
 19  6  1  0  0  0  0  118.29
 20  7  1  0  0  0  0  108.29
M  END
$$$$
