# Supplementary material for: A big data approach to the ultra-fast prediction of DFT-calculated bond energies
Source: J Cheminform. 2013 Jul 12;5:34. doi: 10.1186/1758-2946-5-34 (PMC3720218; doi:10.1186/1758-2946-5-34)
Supplement: Additional file 1 — Molecular structures with the calculated BDEs used for training machine learning methods. [file 1758-2946-5-34-S1.zip › BDE-Structures/ZINC00173063.sdf]

bond_energy_mol/ZINC00173063.out
 OpenBabel01301309493D

 19 19  0  0  0  0  0  0  0  0999 V2000
   -1.4564   -2.6086    0.3439 C   0  0  0  0  0  0  0  0  0  0  0  0
   -2.1388   -1.2839    0.1206 C   0  0  0  0  0  0  0  0  0  0  0  0
   -3.3339   -1.1947   -0.1000 O   0  0  0  0  0  0  0  0  0  0  0  0
   -1.2882   -0.0586    0.1786 C   0  0  0  0  0  0  0  0  0  0  0  0
   -1.8706    1.1619   -0.0289 C   0  0  0  0  0  0  0  0  0  0  0  0
   -1.2190    2.4458   -0.0179 C   0  0  0  0  0  0  0  0  0  0  0  0
    0.1680    2.7656    0.2048 C   0  0  0  0  0  0  0  0  0  0  0  0
    0.2760    4.1278    0.1080 C   0  0  0  0  0  0  0  0  0  0  0  0
   -0.9621    4.6767   -0.1617 O   0  0  0  0  0  0  0  0  0  0  0  0
   -1.8606    3.6616   -0.2371 C   0  0  0  0  0  0  0  0  0  0  0  0
    0.1127   -0.2256    0.4496 C   0  0  0  0  0  0  0  0  0  0  0  0
    1.2257   -0.4187    0.6712 N   0  0  0  0  0  0  0  0  0  0  0  0
   -2.1678   -3.4342    0.2462 H   0  0  0  0  0  0  0  0  0  0  0  0
   -0.6447   -2.7456   -0.3815 H   0  0  0  0  0  0  0  0  0  0  0  0
   -1.0089   -2.6392    1.3454 H   0  0  0  0  0  0  0  0  0  0  0  0
   -2.9547    1.1502   -0.2264 H   0  0  0  0  0  0  0  0  0  0  0  0
    0.9739    2.0592    0.4103 H   0  0  0  0  0  0  0  0  0  0  0  0
    1.1211    4.8139    0.2010 H   0  0  0  0  0  0  0  0  0  0  0  0
   -2.9042    3.9159   -0.4458 H   0  0  0  0  0  0  0  0  0  0  0  0
  1 15  1  0  0  0  0
  2  4  1  0  0  0  0
  2  1  1  0  0  0  0
  3  2  2  0  0  0  0
  4 11  1  0  0  0  0  133.34
  5  6  1  0  0  0  0
  5  4  2  0  0  0  0
  6  7  1  0  0  0  0
  7 17  1  0  0  0  0
  8 18  1  0  0  0  0
  8  7  2  0  0  0  0
  9  8  1  0  0  0  0
 10  9  1  0  0  0  0
 10  6  2  0  0  0  0
 11 12  3  0  0  0  0
 13  1  1  0  0  0  0
 14  1  1  0  0  0  0
 16  5  1  0  0  0  0
 19 10  1  0  0  0  0
M  END
$$$$
