# Supplementary material for: A big data approach to the ultra-fast prediction of DFT-calculated bond energies
Source: J Cheminform. 2013 Jul 12;5:34. doi: 10.1186/1758-2946-5-34 (PMC3720218; doi:10.1186/1758-2946-5-34)
Supplement: Additional file 1 — Molecular structures with the calculated BDEs used for training machine learning methods. [file 1758-2946-5-34-S1.zip › BDE-Structures/ZINC00173124.sdf]

bond_energy_mol/ZINC00173124.out
 OpenBabel01301309493D

 27 28  0  0  0  0  0  0  0  0999 V2000
   -2.1089   -3.6300   -3.2345 C   0  0  0  0  0  0  0  0  0  0  0  0
   -3.0353   -3.4561   -2.2035 C   0  0  0  0  0  0  0  0  0  0  0  0
   -2.6790   -2.7525   -1.0521 C   0  0  0  0  0  0  0  0  0  0  0  0
   -1.3917   -2.2074   -0.9251 C   0  0  0  0  0  0  0  0  0  0  0  0
   -0.4636   -2.3901   -1.9627 C   0  0  0  0  0  0  0  0  0  0  0  0
   -0.8233   -3.0974   -3.1103 C   0  0  0  0  0  0  0  0  0  0  0  0
   -1.0041   -1.4578    0.3069 C   0  0  0  0  0  0  0  0  0  0  0  0
    0.0016   -2.5979    1.4212 S   0  0  0  0  0  0  0  0  0  0  0  0
    1.2831   -2.8809    0.7136 O   0  0  0  0  0  0  0  0  0  0  0  0
    0.3488   -1.4182    2.7383 C   0  0  0  0  0  0  0  0  0  0  0  0
    1.6768   -1.0236    2.9637 C   0  0  0  0  0  0  0  0  0  0  0  0
    1.9731   -0.1521    4.0127 C   0  0  0  0  0  0  0  0  0  0  0  0
    0.9550    0.3183    4.8454 C   0  0  0  0  0  0  0  0  0  0  0  0
   -0.3664   -0.0862    4.6326 C   0  0  0  0  0  0  0  0  0  0  0  0
   -0.6707   -0.9567    3.5868 C   0  0  0  0  0  0  0  0  0  0  0  0
   -2.3901   -4.1843   -4.1389 H   0  0  0  0  0  0  0  0  0  0  0  0
   -4.0459   -3.8741   -2.2973 H   0  0  0  0  0  0  0  0  0  0  0  0
   -3.4107   -2.6165   -0.2439 H   0  0  0  0  0  0  0  0  0  0  0  0
    0.5477   -1.9754   -1.8663 H   0  0  0  0  0  0  0  0  0  0  0  0
   -0.0926   -3.2361   -3.9176 H   0  0  0  0  0  0  0  0  0  0  0  0
   -0.3746   -0.5848    0.0619 H   0  0  0  0  0  0  0  0  0  0  0  0
   -1.8917   -1.1045    0.8544 H   0  0  0  0  0  0  0  0  0  0  0  0
    2.4746   -1.3983    2.3102 H   0  0  0  0  0  0  0  0  0  0  0  0
    3.0106    0.1625    4.1851 H   0  0  0  0  0  0  0  0  0  0  0  0
    1.1927    1.0024    5.6701 H   0  0  0  0  0  0  0  0  0  0  0  0
   -1.1652    0.2781    5.2914 H   0  0  0  0  0  0  0  0  0  0  0  0
   -1.7090   -1.2760    3.4219 H   0  0  0  0  0  0  0  0  0  0  0  0
  1  6  2  0  0  0  0
  1  2  1  0  0  0  0
  2  3  2  0  0  0  0
  3  4  1  0  0  0  0
  3 18  1  0  0  0  0
  4  7  1  0  0  0  0
  5 19  1  0  0  0  0
  5  4  2  0  0  0  0
  6  5  1  0  0  0  0
  7 22  1  0  0  0  0
  7  8  1  0  0  0  0  27.21
  8 10  1  0  0  0  0
  9  8  1  0  0  0  0
 10 11  2  0  0  0  0
 10 15  1  0  0  0  0
 11 12  1  0  0  0  0
 12 24  1  0  0  0  0
 12 13  2  0  0  0  0
 13 25  1  0  0  0  0
 14 13  1  0  0  0  0
 14 26  1  0  0  0  0
 15 14  2  0  0  0  0
 16  1  1  0  0  0  0
 17  2  1  0  0  0  0
 20  6  1  0  0  0  0
 21  7  1  0  0  0  0
 23 11  1  0  0  0  0
 27 15  1  0  0  0  0
M  RAD  1   9   2
M  END
$$$$
