# Supplementary material for: A big data approach to the ultra-fast prediction of DFT-calculated bond energies
Source: J Cheminform. 2013 Jul 12;5:34. doi: 10.1186/1758-2946-5-34 (PMC3720218; doi:10.1186/1758-2946-5-34)
Supplement: Additional file 1 — Molecular structures with the calculated BDEs used for training machine learning methods. [file 1758-2946-5-34-S1.zip › BDE-Structures/ZINC00175089.sdf]

bond_energy_mol/ZINC00175089.out
 OpenBabel01301309493D

 27 28  0  0  0  0  0  0  0  0999 V2000
   -0.2535   -6.7680    2.8422 C   0  0  0  0  0  0  0  0  0  0  0  0
   -0.3793   -6.8384    1.3680 C   0  0  0  0  0  0  0  0  0  0  0  0
   -0.2778   -5.7757    0.4106 C   0  0  0  0  0  0  0  0  0  0  0  0
   -0.4540   -6.3127   -0.7902 N   0  0  0  0  0  0  0  0  0  0  0  0
   -0.6549   -7.6343   -0.6270 O   0  0  0  0  0  0  0  0  0  0  0  0
   -0.6087   -7.9490    0.6935 N   0  0  0  0  0  0  0  0  0  0  0  0
   -0.0371   -4.3261    0.6210 C   0  0  0  0  0  0  0  0  0  0  0  0
    0.1179   -3.8529    1.7553 O   0  0  0  0  0  0  0  0  0  0  0  0
   -0.0121   -3.6025   -0.5516 N   0  0  0  0  0  0  0  0  0  0  0  0
    0.1752   -2.2642   -0.7205 N   0  0  0  0  0  0  0  0  0  0  0  0
    0.3781   -1.4960    0.3072 C   0  0  0  0  0  0  0  0  0  0  0  0
    0.5745   -0.0626    0.0919 C   0  0  0  0  0  0  0  0  0  0  0  0
    0.8041    0.7839    1.1924 C   0  0  0  0  0  0  0  0  0  0  0  0
    0.9913    2.1523    1.0023 C   0  0  0  0  0  0  0  0  0  0  0  0
    0.9517    2.6934   -0.2856 C   0  0  0  0  0  0  0  0  0  0  0  0
    0.7246    1.8603   -1.3858 C   0  0  0  0  0  0  0  0  0  0  0  0
    0.5370    0.4924   -1.2014 C   0  0  0  0  0  0  0  0  0  0  0  0
   -0.8974   -5.9763    3.2445 H   0  0  0  0  0  0  0  0  0  0  0  0
   -0.5253   -7.7235    3.3029 H   0  0  0  0  0  0  0  0  0  0  0  0
    0.7787   -6.5220    3.1265 H   0  0  0  0  0  0  0  0  0  0  0  0
   -0.1630   -4.1409   -1.4256 H   0  0  0  0  0  0  0  0  0  0  0  0
    0.4087   -1.8812    1.3446 H   0  0  0  0  0  0  0  0  0  0  0  0
    0.8351    0.3587    2.2049 H   0  0  0  0  0  0  0  0  0  0  0  0
    1.1693    2.8060    1.8659 H   0  0  0  0  0  0  0  0  0  0  0  0
    1.0987    3.7710   -0.4334 H   0  0  0  0  0  0  0  0  0  0  0  0
    0.6939    2.2863   -2.3971 H   0  0  0  0  0  0  0  0  0  0  0  0
    0.3573   -0.1673   -2.0607 H   0  0  0  0  0  0  0  0  0  0  0  0
  1 20  1  0  0  0  0
  1 18  1  0  0  0  0
  1 19  1  0  0  0  0
  2  1  1  0  0  0  0
  3  7  1  0  0  0  0
  3  2  1  0  0  0  0
  4  5  1  0  0  0  0
  4  3  2  0  0  0  0
  5  6  1  0  0  0  0
  6  2  2  0  0  0  0
  7  8  2  0  0  0  0
  9  7  1  0  0  0  0
 10  9  1  0  0  0  0  80.09
 10 11  2  0  0  0  0
 11 22  1  0  0  0  0
 12 11  1  0  0  0  0
 12 13  2  0  0  0  0
 13 23  1  0  0  0  0
 14 13  1  0  0  0  0
 14 24  1  0  0  0  0
 15 14  2  0  0  0  0
 16 17  2  0  0  0  0
 16 15  1  0  0  0  0
 17 12  1  0  0  0  0
 21  9  1  0  0  0  0
 25 15  1  0  0  0  0
 26 16  1  0  0  0  0
 27 17  1  0  0  0  0
M  END
$$$$
