# Supplementary material for: A big data approach to the ultra-fast prediction of DFT-calculated bond energies
Source: J Cheminform. 2013 Jul 12;5:34. doi: 10.1186/1758-2946-5-34 (PMC3720218; doi:10.1186/1758-2946-5-34)
Supplement: Additional file 1 — Molecular structures with the calculated BDEs used for training machine learning methods. [file 1758-2946-5-34-S1.zip › BDE-Structures/ZINC00178236.sdf]

bond_energy_mol/ZINC00178236.out
 OpenBabel01301309493D

 27 29  0  0  0  0  0  0  0  0999 V2000
    0.8950   -0.7767   -0.2867 C   0  0  0  0  0  0  0  0  0  0  0  0
    0.5196    0.6157   -0.1940 O   0  0  0  0  0  0  0  0  0  0  0  0
    0.0107    1.0358    1.0183 C   0  0  0  0  0  0  0  0  0  0  0  0
   -0.1504    0.1798    2.1310 C   0  0  0  0  0  0  0  0  0  0  0  0
   -0.6733    0.6902    3.3141 C   0  0  0  0  0  0  0  0  0  0  0  0
   -1.0457    2.0440    3.4274 C   0  0  0  0  0  0  0  0  0  0  0  0
   -0.8733    2.8766    2.3027 C   0  0  0  0  0  0  0  0  0  0  0  0
   -0.3496    2.3899    1.0977 C   0  0  0  0  0  0  0  0  0  0  0  0
   -1.2163    4.2217    2.3398 O   0  0  0  0  0  0  0  0  0  0  0  0
   -1.7298    4.7314    3.5022 C   0  0  0  0  0  0  0  0  0  0  0  0
   -1.9382    4.0149    4.6472 C   0  0  0  0  0  0  0  0  0  0  0  0
   -1.6000    2.5741    4.6893 C   0  0  0  0  0  0  0  0  0  0  0  0
   -1.7583    1.8654    5.6786 O   0  0  0  0  0  0  0  0  0  0  0  0
   -2.4956    4.6780    5.8282 C   0  0  0  0  0  0  0  0  0  0  0  0
   -2.8543    6.0609    5.9808 C   0  0  0  0  0  0  0  0  0  0  0  0
   -3.3210    6.1460    7.2695 C   0  0  0  0  0  0  0  0  0  0  0  0
   -3.2540    4.9196    7.8545 O   0  0  0  0  0  0  0  0  0  0  0  0
   -2.7460    4.0297    6.9594 N   0  0  0  0  0  0  0  0  0  0  0  0
    0.0218   -1.4302   -0.1125 H   0  0  0  0  0  0  0  0  0  0  0  0
    1.2736   -0.9383   -1.3056 H   0  0  0  0  0  0  0  0  0  0  0  0
    1.6894   -1.0180    0.4417 H   0  0  0  0  0  0  0  0  0  0  0  0
    0.1305   -0.8773    2.0759 H   0  0  0  0  0  0  0  0  0  0  0  0
   -0.8072    0.0438    4.1907 H   0  0  0  0  0  0  0  0  0  0  0  0
   -0.2233    3.0520    0.2344 H   0  0  0  0  0  0  0  0  0  0  0  0
   -1.9631    5.8045    3.4139 H   0  0  0  0  0  0  0  0  0  0  0  0
   -2.7792    6.8721    5.2543 H   0  0  0  0  0  0  0  0  0  0  0  0
   -3.7116    6.9751    7.8659 H   0  0  0  0  0  0  0  0  0  0  0  0
  1  2  1  0  0  0  0  64.38
  1 19  1  0  0  0  0  102.49
  1 21  1  0  0  0  0  102.49
  2  3  1  0  0  0  0  96.88
  3  8  2  0  0  0  0
  3  4  1  0  0  0  0
  4  5  2  0  0  0  0
  5  6  1  0  0  0  0
  5 23  1  0  0  0  0  119.69
  6 12  1  0  0  0  0
  7  9  1  0  0  0  0
  7  6  2  0  0  0  0
  8  7  1  0  0  0  0
  9 10  1  0  0  0  0
 10 11  2  0  0  0  0
 11 12  1  0  0  0  0
 11 14  1  0  0  0  0  116.62
 12 13  2  0  0  0  0  159.74
 14 15  1  0  0  0  0
 14 18  2  0  0  0  0
 15 16  2  0  0  0  0
 16 17  1  0  0  0  0
 16 27  1  0  0  0  0  124.54
 18 17  1  0  0  0  0
 20  1  1  0  0  0  0  102.49
 22  4  1  0  0  0  0  117.68
 24  8  1  0  0  0  0  119.69
 25 10  1  0  0  0  0  116.68
 26 15  1  0  0  0  0  124.23
M  END
$$$$
