# Supplementary material for: A big data approach to the ultra-fast prediction of DFT-calculated bond energies
Source: J Cheminform. 2013 Jul 12;5:34. doi: 10.1186/1758-2946-5-34 (PMC3720218; doi:10.1186/1758-2946-5-34)
Supplement: Additional file 1 — Molecular structures with the calculated BDEs used for training machine learning methods. [file 1758-2946-5-34-S1.zip › BDE-Structures/ZINC00183471.sdf]

bond_energy_mol/ZINC00183471.out
 OpenBabel01301309493D

 26 26  0  0  0  0  0  0  0  0999 V2000
    0.4633    0.4962   -1.0731 C   0  0  0  0  0  0  0  0  0  0  0  0
   -0.3373   -0.1534   -0.0568 O   0  0  0  0  0  0  0  0  0  0  0  0
   -0.4312    0.5080    1.1625 C   0  0  0  0  0  0  0  0  0  0  0  0
    0.2111    1.7197    1.4431 C   0  0  0  0  0  0  0  0  0  0  0  0
    0.0586    2.2980    2.7074 C   0  0  0  0  0  0  0  0  0  0  0  0
   -0.7325    1.6536    3.6671 C   0  0  0  0  0  0  0  0  0  0  0  0
   -1.3876    0.4354    3.3993 C   0  0  0  0  0  0  0  0  0  0  0  0
   -1.2378   -0.1451    2.1367 C   0  0  0  0  0  0  0  0  0  0  0  0
   -1.8494   -1.3382    1.7554 N   0  0  0  0  0  0  0  0  0  0  0  0
   -2.7715   -2.5072    2.8309 S   0  0  0  0  0  0  0  0  0  0  0  0
   -3.6377   -1.7250    3.6969 O   0  0  0  0  0  0  0  0  0  0  0  0
   -3.2729   -3.5156    1.9099 O   0  0  0  0  0  0  0  0  0  0  0  0
   -1.4211   -3.1915    3.8127 C   0  0  0  0  0  0  0  0  0  0  0  0
   -0.8726    2.2445    4.9676 N   0  0  0  0  0  0  0  0  0  0  0  0
   -0.3161    3.3267    5.1848 O   0  0  0  0  0  0  0  0  0  0  0  0
   -1.5353    1.6434    5.8193 O   0  0  0  0  0  0  0  0  0  0  0  0
    1.5095    0.6004   -0.7355 H   0  0  0  0  0  0  0  0  0  0  0  0
    0.4271   -0.1447   -1.9646 H   0  0  0  0  0  0  0  0  0  0  0  0
    0.0492    1.4903   -1.3156 H   0  0  0  0  0  0  0  0  0  0  0  0
    0.8299    2.2195    0.6908 H   0  0  0  0  0  0  0  0  0  0  0  0
    0.5473    3.2450    2.9647 H   0  0  0  0  0  0  0  0  0  0  0  0
   -2.0035   -0.0182    4.1845 H   0  0  0  0  0  0  0  0  0  0  0  0
   -1.5622   -1.6976    0.8332 H   0  0  0  0  0  0  0  0  0  0  0  0
   -1.8298   -3.8921    4.5489 H   0  0  0  0  0  0  0  0  0  0  0  0
   -0.7081   -3.7321    3.1847 H   0  0  0  0  0  0  0  0  0  0  0  0
   -0.8904   -2.4036    4.3547 H   0  0  0  0  0  0  0  0  0  0  0  0
  1 17  1  0  0  0  0
  1  2  1  0  0  0  0
  2  3  1  0  0  0  0
  3  4  2  0  0  0  0
  3  8  1  0  0  0  0
  4  5  1  0  0  0  0
  5 21  1  0  0  0  0
  5  6  2  0  0  0  0
  6 14  1  0  0  0  0
  7  6  1  0  0  0  0
  7 22  1  0  0  0  0
  8  7  2  0  0  0  0
  9  8  1  0  0  0  0
  9 10  1  0  0  0  0
 10 11  2  0  0  0  0
 10 13  1  0  0  0  0  56.62
 12 10  2  0  0  0  0
 13 26  1  0  0  0  0
 13 24  1  0  0  0  0
 14 15  2  0  0  0  0
 14 16  2  0  0  0  0
 18  1  1  0  0  0  0
 19  1  1  0  0  0  0
 20  4  1  0  0  0  0
 23  9  1  0  0  0  0
 25 13  1  0  0  0  0
M  END
$$$$
