# Supplementary material for: A big data approach to the ultra-fast prediction of DFT-calculated bond energies
Source: J Cheminform. 2013 Jul 12;5:34. doi: 10.1186/1758-2946-5-34 (PMC3720218; doi:10.1186/1758-2946-5-34)
Supplement: Additional file 1 — Molecular structures with the calculated BDEs used for training machine learning methods. [file 1758-2946-5-34-S1.zip › BDE-Structures/ZINC00183476.sdf]

bond_energy_mol/ZINC00183476.out
 OpenBabel01301309493D

 22 23  0  0  0  0  0  0  0  0999 V2000
    1.3395   -1.1431    3.5011 C   0  0  0  0  0  0  0  0  0  0  0  0
    2.6829   -2.3128    3.7843 S   0  0  0  0  0  0  0  0  0  0  0  0
    3.9064   -1.5866    4.1008 O   0  0  0  0  0  0  0  0  0  0  0  0
    2.6485   -3.3569    2.7706 O   0  0  0  0  0  0  0  0  0  0  0  0
    1.9747   -3.0045    5.3405 N   0  0  0  0  0  0  0  0  0  0  0  0
    2.7394   -3.9797    5.9300 C   0  0  0  0  0  0  0  0  0  0  0  0
    3.8490   -4.3837    5.3487 N   0  0  0  0  0  0  0  0  0  0  0  0
    4.4786   -5.3812    6.0778 C   0  0  0  0  0  0  0  0  0  0  0  0
    5.6798   -6.0222    5.7325 C   0  0  0  0  0  0  0  0  0  0  0  0
    6.1793   -7.0068    6.5830 C   0  0  0  0  0  0  0  0  0  0  0  0
    5.5072   -7.3619    7.7648 C   0  0  0  0  0  0  0  0  0  0  0  0
    4.3130   -6.7377    8.1271 C   0  0  0  0  0  0  0  0  0  0  0  0
    3.8011   -5.7461    7.2788 C   0  0  0  0  0  0  0  0  0  0  0  0
    2.3487   -4.7886    7.4453 S   0  0  0  0  0  0  0  0  0  0  0  0
    1.5412   -0.5955    2.5748 H   0  0  0  0  0  0  0  0  0  0  0  0
    1.2628   -0.4144    4.3127 H   0  0  0  0  0  0  0  0  0  0  0  0
    0.3791   -1.6534    3.3887 H   0  0  0  0  0  0  0  0  0  0  0  0
    1.1728   -2.5915    5.8284 H   0  0  0  0  0  0  0  0  0  0  0  0
    6.2103   -5.7509    4.8122 H   0  0  0  0  0  0  0  0  0  0  0  0
    7.1167   -7.5181    6.3283 H   0  0  0  0  0  0  0  0  0  0  0  0
    5.9284   -8.1415    8.4119 H   0  0  0  0  0  0  0  0  0  0  0  0
    3.7923   -7.0188    9.0508 H   0  0  0  0  0  0  0  0  0  0  0  0
  1  2  1  0  0  0  0  52.94
  1 16  1  0  0  0  0
  2  3  2  0  0  0  0
  2  5  1  0  0  0  0
  4  2  2  0  0  0  0
  5 18  1  0  0  0  0
  5  6  1  0  0  0  0
  6 14  1  0  0  0  0
  7  6  2  0  0  0  0
  7  8  1  0  0  0  0
  8 13  1  0  0  0  0
  9  8  2  0  0  0  0
  9 10  1  0  0  0  0
 10 11  2  0  0  0  0
 11 12  1  0  0  0  0
 11 21  1  0  0  0  0
 12 22  1  0  0  0  0
 13 14  1  0  0  0  0
 13 12  2  0  0  0  0
 15  1  1  0  0  0  0
 17  1  1  0  0  0  0
 19  9  1  0  0  0  0
 20 10  1  0  0  0  0
M  END
$$$$
