# Supplementary material for: A big data approach to the ultra-fast prediction of DFT-calculated bond energies
Source: J Cheminform. 2013 Jul 12;5:34. doi: 10.1186/1758-2946-5-34 (PMC3720218; doi:10.1186/1758-2946-5-34)
Supplement: Additional file 1 — Molecular structures with the calculated BDEs used for training machine learning methods. [file 1758-2946-5-34-S1.zip › BDE-Structures/ZINC00185656.sdf]

bond_energy_mol/ZINC00185656.out
 OpenBabel01301309493D

 27 28  0  0  0  0  0  0  0  0999 V2000
   -0.7319   -1.5007    0.7910 C   0  0  0  0  0  0  0  0  0  0  0  0
    0.0157   -0.2666    0.4008 C   0  0  0  0  0  0  0  0  0  0  0  0
    1.0913   -0.3447   -0.4989 C   0  0  0  0  0  0  0  0  0  0  0  0
    1.8099    0.7949   -0.8530 C   0  0  0  0  0  0  0  0  0  0  0  0
    1.4600    2.0414   -0.3013 C   0  0  0  0  0  0  0  0  0  0  0  0
    0.3615    2.1355    0.5700 C   0  0  0  0  0  0  0  0  0  0  0  0
   -0.3359    0.9826    0.9321 C   0  0  0  0  0  0  0  0  0  0  0  0
    2.0811    3.2173   -0.7652 N   0  0  0  0  0  0  0  0  0  0  0  0
    3.3144    3.4991   -0.5438 C   0  0  0  0  0  0  0  0  0  0  0  0
    3.8587    4.7741   -1.1398 C   0  0  0  0  0  0  0  0  0  0  0  0
    5.2993    4.7395   -1.2226 N   0  0  0  0  0  0  0  0  0  0  0  0
    6.0397    3.8676   -0.4918 C   0  0  0  0  0  0  0  0  0  0  0  0
    5.6001    2.8955    0.2719 N   0  0  0  0  0  0  0  0  0  0  0  0
    4.2167    2.6668    0.3517 C   0  0  0  0  0  0  0  0  0  0  0  0
    3.7442    1.8328    1.1060 O   0  0  0  0  0  0  0  0  0  0  0  0
    7.3865    4.0561   -0.5953 O   0  0  0  0  0  0  0  0  0  0  0  0
   -0.1304   -2.1266    1.4665 H   0  0  0  0  0  0  0  0  0  0  0  0
   -1.6655   -1.2523    1.3088 H   0  0  0  0  0  0  0  0  0  0  0  0
   -0.9757   -2.1135   -0.0870 H   0  0  0  0  0  0  0  0  0  0  0  0
    1.3709   -1.3165   -0.9271 H   0  0  0  0  0  0  0  0  0  0  0  0
    2.6492    0.7265   -1.5566 H   0  0  0  0  0  0  0  0  0  0  0  0
    0.0805    3.1079    0.9928 H   0  0  0  0  0  0  0  0  0  0  0  0
   -1.1794    1.0565    1.6317 H   0  0  0  0  0  0  0  0  0  0  0  0
    3.4322    4.9473   -2.1506 H   0  0  0  0  0  0  0  0  0  0  0  0
    3.5319    5.6446   -0.5166 H   0  0  0  0  0  0  0  0  0  0  0  0
    5.7849    5.5101   -1.7026 H   0  0  0  0  0  0  0  0  0  0  0  0
    7.8335    3.3765   -0.0474 H   0  0  0  0  0  0  0  0  0  0  0  0
  1 18  1  0  0  0  0  91.53
  1 17  1  0  0  0  0  91.53
  2  1  1  0  0  0  0  101.19
  2  7  2  0  0  0  0
  3  2  1  0  0  0  0
  4  3  2  0  0  0  0
  4  5  1  0  0  0  0
  5  6  2  0  0  0  0
  6  7  1  0  0  0  0
  6 22  1  0  0  0  0  117.97
  7 23  1  0  0  0  0  117.36
  8  9  2  0  0  0  0  124.28
  8  5  1  0  0  0  0  81.51
  9 14  1  0  0  0  0
 10  9  1  0  0  0  0
 10 25  1  0  0  0  0  74.57
 11 10  1  0  0  0  0
 11 12  1  0  0  0  0
 12 13  2  0  0  0  0
 13 14  1  0  0  0  0
 14 15  2  0  0  0  0  161.82
 16 12  1  0  0  0  0  116.62
 16 27  1  0  0  0  0  97.19
 19  1  1  0  0  0  0  91.53
 20  3  1  0  0  0  0  116.01
 21  4  1  0  0  0  0
 24 10  1  0  0  0  0  74.57
 26 11  1  0  0  0  0  103.09
M  END
$$$$
