# Supplementary material for: A big data approach to the ultra-fast prediction of DFT-calculated bond energies
Source: J Cheminform. 2013 Jul 12;5:34. doi: 10.1186/1758-2946-5-34 (PMC3720218; doi:10.1186/1758-2946-5-34)
Supplement: Additional file 1 — Molecular structures with the calculated BDEs used for training machine learning methods. [file 1758-2946-5-34-S1.zip › BDE-Structures/ZINC00187263.sdf]

bond_energy_mol/ZINC00187263.out
 OpenBabel01301309493D

 32 33  0  0  0  0  0  0  0  0999 V2000
    1.1692   -1.5402    5.0346 C   0  0  0  0  0  0  0  0  0  0  0  0
    1.9570   -2.3534    4.2164 C   0  0  0  0  0  0  0  0  0  0  0  0
    1.6372   -2.5069    2.8664 C   0  0  0  0  0  0  0  0  0  0  0  0
    0.5261   -1.8432    2.3266 C   0  0  0  0  0  0  0  0  0  0  0  0
   -0.2641   -1.0327    3.1516 C   0  0  0  0  0  0  0  0  0  0  0  0
    0.0609   -0.8792    4.5005 C   0  0  0  0  0  0  0  0  0  0  0  0
    0.1603   -2.0490    0.8682 C   0  0  0  0  0  0  0  0  0  0  0  0
   -0.6228   -3.3691    0.7453 C   0  0  0  0  0  0  0  0  0  0  0  0
   -0.9118   -3.6346   -0.6756 N   0  0  0  0  0  0  0  0  0  0  0  0
   -1.8475   -3.0158   -1.1904 O   0  0  0  0  0  0  0  0  0  0  0  0
   -0.2001   -4.4276   -1.2789 O   0  0  0  0  0  0  0  0  0  0  0  0
   -0.6594   -0.9737    0.3486 N   0  0  0  0  0  0  0  0  0  0  0  0
   -0.0816    0.2616    0.0350 C   0  0  0  0  0  0  0  0  0  0  0  0
    1.1728    0.6461    0.5438 C   0  0  0  0  0  0  0  0  0  0  0  0
    1.6880    1.9042    0.2275 C   0  0  0  0  0  0  0  0  0  0  0  0
    0.9716    2.7859   -0.5857 C   0  0  0  0  0  0  0  0  0  0  0  0
   -0.2773    2.4039   -1.0863 C   0  0  0  0  0  0  0  0  0  0  0  0
   -0.8078    1.1521   -0.7808 C   0  0  0  0  0  0  0  0  0  0  0  0
    1.4239   -1.4184    6.0950 H   0  0  0  0  0  0  0  0  0  0  0  0
    2.8302   -2.8716    4.6324 H   0  0  0  0  0  0  0  0  0  0  0  0
    2.2604   -3.1415    2.2213 H   0  0  0  0  0  0  0  0  0  0  0  0
   -1.1286   -0.5113    2.7200 H   0  0  0  0  0  0  0  0  0  0  0  0
   -0.5570   -0.2375    5.1412 H   0  0  0  0  0  0  0  0  0  0  0  0
    1.1076   -2.1618    0.2686 H   0  0  0  0  0  0  0  0  0  0  0  0
   -1.5813   -3.3036    1.2914 H   0  0  0  0  0  0  0  0  0  0  0  0
   -0.0310   -4.2084    1.1482 H   0  0  0  0  0  0  0  0  0  0  0  0
   -1.4215   -1.2699   -0.2892 H   0  0  0  0  0  0  0  0  0  0  0  0
    1.7424   -0.0320    1.1903 H   0  0  0  0  0  0  0  0  0  0  0  0
    2.6673    2.2010    0.6249 H   0  0  0  0  0  0  0  0  0  0  0  0
    1.3860    3.7715   -0.8297 H   0  0  0  0  0  0  0  0  0  0  0  0
   -0.8452    3.0918   -1.7259 H   0  0  0  0  0  0  0  0  0  0  0  0
   -1.7854    0.8501   -1.1778 H   0  0  0  0  0  0  0  0  0  0  0  0
  1 19  1  0  0  0  0
  2 20  1  0  0  0  0
  2  1  2  0  0  0  0
  3  2  1  0  0  0  0
  4  3  2  0  0  0  0
  4  5  1  0  0  0  0
  5  6  2  0  0  0  0
  6  1  1  0  0  0  0
  6 23  1  0  0  0  0
  7  4  1  0  0  0  0
  8  7  1  0  0  0  0
  8 26  1  0  0  0  0
  8 25  1  0  0  0  0
  9  8  1  0  0  0  0  59.18
 10  9  2  0  0  0  0
 11  9  2  0  0  0  0
 12  7  1  0  0  0  0
 13 12  1  0  0  0  0
 13 14  2  0  0  0  0
 14 28  1  0  0  0  0
 15 14  1  0  0  0  0
 15 29  1  0  0  0  0
 16 15  2  0  0  0  0
 17 18  2  0  0  0  0
 17 16  1  0  0  0  0
 18 13  1  0  0  0  0
 21  3  1  0  0  0  0
 22  5  1  0  0  0  0
 24  7  1  0  0  0  0
 27 12  1  0  0  0  0
 30 16  1  0  0  0  0
 31 17  1  0  0  0  0
 32 18  1  0  0  0  0
M  END
$$$$
