# Supplementary material for: A big data approach to the ultra-fast prediction of DFT-calculated bond energies
Source: J Cheminform. 2013 Jul 12;5:34. doi: 10.1186/1758-2946-5-34 (PMC3720218; doi:10.1186/1758-2946-5-34)
Supplement: Additional file 1 — Molecular structures with the calculated BDEs used for training machine learning methods. [file 1758-2946-5-34-S1.zip › BDE-Structures/ZINC00198184.sdf]

bond_energy_mol/ZINC00198184.out
 OpenBabel01301309493D

 27 27  0  0  0  0  0  0  0  0999 V2000
    4.0889   -1.8049   -4.9077 C   0  0  0  0  0  0  0  0  0  0  0  0
    4.4335   -1.8422   -3.4508 C   0  0  0  0  0  0  0  0  0  0  0  0
    3.5355   -1.3684   -2.4839 C   0  0  0  0  0  0  0  0  0  0  0  0
    3.7728   -1.4210   -1.0619 C   0  0  0  0  0  0  0  0  0  0  0  0
    2.8510   -0.9786   -0.1589 C   0  0  0  0  0  0  0  0  0  0  0  0
    1.5770   -0.4263   -0.5821 C   0  0  0  0  0  0  0  0  0  0  0  0
    0.6262    0.0177    0.2124 N   0  0  0  0  0  0  0  0  0  0  0  0
    0.6806   -0.0820    2.0410 S   0  0  0  0  0  0  0  0  0  0  0  0
   -0.6447    0.3506    2.4766 O   0  0  0  0  0  0  0  0  0  0  0  0
    1.2322   -1.3727    2.4933 O   0  0  0  0  0  0  0  0  0  0  0  0
    1.8658    1.2347    2.4346 C   0  0  0  0  0  0  0  0  0  0  0  0
    1.3517   -0.3516   -2.0140 C   0  0  0  0  0  0  0  0  0  0  0  0
    2.2785   -0.7961   -2.9079 C   0  0  0  0  0  0  0  0  0  0  0  0
    5.6267   -2.4680   -3.2156 N   0  0  0  0  0  0  0  0  0  0  0  0
    6.3059   -2.3221   -1.9897 O   0  0  0  0  0  0  0  0  0  0  0  0
    4.8870   -2.2490   -5.5150 H   0  0  0  0  0  0  0  0  0  0  0  0
    3.1617   -2.3554   -5.1142 H   0  0  0  0  0  0  0  0  0  0  0  0
    3.9414   -0.7725   -5.2515 H   0  0  0  0  0  0  0  0  0  0  0  0
    4.7205   -1.8287   -0.6927 H   0  0  0  0  0  0  0  0  0  0  0  0
    3.0760   -1.0539    0.9115 H   0  0  0  0  0  0  0  0  0  0  0  0
    1.9276    1.3549    3.5214 H   0  0  0  0  0  0  0  0  0  0  0  0
    2.8648    0.9994    2.0585 H   0  0  0  0  0  0  0  0  0  0  0  0
    1.5444    2.1856    2.0029 H   0  0  0  0  0  0  0  0  0  0  0  0
    0.4054    0.0733   -2.3715 H   0  0  0  0  0  0  0  0  0  0  0  0
    2.0641   -0.7203   -3.9826 H   0  0  0  0  0  0  0  0  0  0  0  0
    6.2918   -2.5643   -4.0039 H   0  0  0  0  0  0  0  0  0  0  0  0
    6.3160   -3.1878   -1.4984 H   0  0  0  0  0  0  0  0  0  0  0  0
  1  2  1  0  0  0  0  81.49
  2 14  1  0  0  0  0  82.36
  2  3  1  0  0  0  0
  3  4  1  0  0  0  0
  4 19  1  0  0  0  0
  4  5  2  0  0  0  0
  5 20  1  0  0  0  0
  6  5  1  0  0  0  0
  6  7  1  0  0  0  0  128.68
  7  8  1  0  0  0  0
  8 11  1  0  0  0  0
  8  9  2  0  0  0  0
  8 10  2  0  0  0  0
 11 21  1  0  0  0  0
 12  6  2  0  0  0  0
 13  3  2  0  0  0  0
 13 12  1  0  0  0  0
 14 15  1  0  0  0  0  27.57
 15 27  1  0  0  0  0
 16  1  1  0  0  0  0
 17  1  1  0  0  0  0
 18  1  1  0  0  0  0
 22 11  1  0  0  0  0
 23 11  1  0  0  0  0
 24 12  1  0  0  0  0
 25 13  1  0  0  0  0
 26 14  1  0  0  0  0
M  RAD  2   2   2   7   2
M  END
$$$$
