# Supplementary material for: A big data approach to the ultra-fast prediction of DFT-calculated bond energies
Source: J Cheminform. 2013 Jul 12;5:34. doi: 10.1186/1758-2946-5-34 (PMC3720218; doi:10.1186/1758-2946-5-34)
Supplement: Additional file 1 — Molecular structures with the calculated BDEs used for training machine learning methods. [file 1758-2946-5-34-S1.zip › BDE-Structures/ZINC00198975.sdf]

bond_energy_mol/ZINC00198975.out
 OpenBabel01301309493D

 20 21  0  0  0  0  0  0  0  0999 V2000
    1.4832    2.4167    0.0892 C   0  0  0  0  0  0  0  0  0  0  0  0
    0.1323    2.4497   -0.2664 C   0  0  0  0  0  0  0  0  0  0  0  0
   -0.5912    1.2628   -0.3836 C   0  0  0  0  0  0  0  0  0  0  0  0
    0.0330    0.0276   -0.1483 C   0  0  0  0  0  0  0  0  0  0  0  0
    1.3870    0.0020    0.2171 C   0  0  0  0  0  0  0  0  0  0  0  0
    2.1084    1.1919    0.3309 C   0  0  0  0  0  0  0  0  0  0  0  0
   -0.7299   -1.2599   -0.2756 C   0  0  0  0  0  0  0  0  0  0  0  0
   -1.3593   -1.4641   -1.6408 C   0  0  0  0  0  0  0  0  0  0  0  0
   -2.4784   -2.4920   -1.6178 C   0  0  0  0  0  0  0  0  0  0  0  0
   -2.8207   -3.1528   -2.5536 O   0  0  0  0  0  0  0  0  0  0  0  0
   -3.3141   -2.6406    0.0145 S   0  0  0  0  0  0  0  0  0  0  0  0
   -2.1044   -1.2748    1.0062 S   0  0  0  0  0  0  0  0  0  0  0  0
    2.0499    3.3515    0.1829 H   0  0  0  0  0  0  0  0  0  0  0  0
   -0.3634    3.4111   -0.4511 H   0  0  0  0  0  0  0  0  0  0  0  0
   -1.6556    1.2953   -0.6535 H   0  0  0  0  0  0  0  0  0  0  0  0
    1.8804   -0.9604    0.4096 H   0  0  0  0  0  0  0  0  0  0  0  0
    3.1682    1.1621    0.6139 H   0  0  0  0  0  0  0  0  0  0  0  0
   -0.0540   -2.1139   -0.0547 H   0  0  0  0  0  0  0  0  0  0  0  0
   -0.5988   -1.7807   -2.3761 H   0  0  0  0  0  0  0  0  0  0  0  0
   -1.7954   -0.5177   -2.0135 H   0  0  0  0  0  0  0  0  0  0  0  0
  1 13  1  0  0  0  0  117.60
  1  6  2  0  0  0  0
  2  1  1  0  0  0  0
  3  2  2  0  0  0  0
  3  4  1  0  0  0  0
  4  5  2  0  0  0  0
  5  6  1  0  0  0  0
  5 16  1  0  0  0  0  117.20
  6 17  1  0  0  0  0  117.42
  7  4  1  0  0  0  0  90.82
  7 18  1  0  0  0  0  87.62
  7 12  1  0  0  0  0
  8  9  1  0  0  0  0
  8  7  1  0  0  0  0
  9 11  1  0  0  0  0
 10  9  2  0  0  0  0  151.16
 11 12  1  0  0  0  0
 14  2  1  0  0  0  0  117.37
 15  3  1  0  0  0  0
 19  8  1  0  0  0  0  96.90
 20  8  1  0  0  0  0  96.90
M  END
$$$$
