# Supplementary material for: A big data approach to the ultra-fast prediction of DFT-calculated bond energies
Source: J Cheminform. 2013 Jul 12;5:34. doi: 10.1186/1758-2946-5-34 (PMC3720218; doi:10.1186/1758-2946-5-34)
Supplement: Additional file 1 — Molecular structures with the calculated BDEs used for training machine learning methods. [file 1758-2946-5-34-S1.zip › BDE-Structures/ZINC00202631.sdf]

bond_energy_mol/ZINC00202631.out
 OpenBabel01301309493D

 21 21  0  0  0  0  0  0  0  0999 V2000
    6.5072    2.1172   -1.3978 C   0  0  0  0  0  0  0  0  0  0  0  0
    5.9147    2.1552    0.0092 C   0  0  0  0  0  0  0  0  0  0  0  0
    6.6407    1.1835    0.9366 C   0  0  0  0  0  0  0  0  0  0  0  0
    4.4711    1.8370   -0.0343 C   0  0  0  0  0  0  0  0  0  0  0  0
    3.3039    1.5058   -0.0923 C   0  0  0  0  0  0  0  0  0  0  0  0
    1.9203    1.1618   -0.1421 C   0  0  0  0  0  0  0  0  0  0  0  0
    1.3531   -0.0576    0.2298 C   0  0  0  0  0  0  0  0  0  0  0  0
   -0.0531   -0.0740    0.0611 C   0  0  0  0  0  0  0  0  0  0  0  0
   -0.5531    1.1219   -0.4355 C   0  0  0  0  0  0  0  0  0  0  0  0
    0.7023    2.2510   -0.6913 S   0  0  0  0  0  0  0  0  0  0  0  0
    6.0576    3.5082    0.5415 O   0  0  0  0  0  0  0  0  0  0  0  0
    7.5782    2.3538   -1.3693 H   0  0  0  0  0  0  0  0  0  0  0  0
    6.3885    1.1242   -1.8452 H   0  0  0  0  0  0  0  0  0  0  0  0
    6.0113    2.8485   -2.0442 H   0  0  0  0  0  0  0  0  0  0  0  0
    7.7119    1.4174    0.9747 H   0  0  0  0  0  0  0  0  0  0  0  0
    6.5287    0.1516    0.5862 H   0  0  0  0  0  0  0  0  0  0  0  0
    6.2389    1.2485    1.9529 H   0  0  0  0  0  0  0  0  0  0  0  0
    1.9345   -0.9037    0.6102 H   0  0  0  0  0  0  0  0  0  0  0  0
   -0.6825   -0.9383    0.2986 H   0  0  0  0  0  0  0  0  0  0  0  0
   -1.6033    1.3362   -0.6412 H   0  0  0  0  0  0  0  0  0  0  0  0
    7.0098    3.7311    0.5722 H   0  0  0  0  0  0  0  0  0  0  0  0
  1 12  1  0  0  0  0
  1  2  1  0  0  0  0
  2 11  1  0  0  0  0
  2  3  1  0  0  0  0
  3 15  1  0  0  0  0
  3 17  1  0  0  0  0
  4  2  1  0  0  0  0  98.33
  5  4  3  0  0  0  0  188.93
  6  5  1  0  0  0  0
  6  7  2  0  0  0  0
  7 18  1  0  0  0  0
  8  7  1  0  0  0  0
  8 19  1  0  0  0  0
  9  8  2  0  0  0  0
 10  9  1  0  0  0  0
 10  6  1  0  0  0  0
 11 21  1  0  0  0  0
 13  1  1  0  0  0  0
 14  1  1  0  0  0  0
 16  3  1  0  0  0  0
 20  9  1  0  0  0  0
M  END
$$$$
