# Supplementary material for: A big data approach to the ultra-fast prediction of DFT-calculated bond energies
Source: J Cheminform. 2013 Jul 12;5:34. doi: 10.1186/1758-2946-5-34 (PMC3720218; doi:10.1186/1758-2946-5-34)
Supplement: Additional file 1 — Molecular structures with the calculated BDEs used for training machine learning methods. [file 1758-2946-5-34-S1.zip › BDE-Structures/ZINC00202771.sdf]

bond_energy_mol/ZINC00202771.out
 OpenBabel01301309493D

 30 31  0  0  0  0  0  0  0  0999 V2000
   -6.4213    2.9931    1.1913 C   0  0  0  0  0  0  0  0  0  0  0  0
   -5.7356    2.6973    0.0098 C   0  0  0  0  0  0  0  0  0  0  0  0
   -4.8617    1.6119   -0.0580 C   0  0  0  0  0  0  0  0  0  0  0  0
   -4.6700    0.8027    1.0782 C   0  0  0  0  0  0  0  0  0  0  0  0
   -5.3565    1.1047    2.2714 C   0  0  0  0  0  0  0  0  0  0  0  0
   -6.2242    2.1951    2.3213 C   0  0  0  0  0  0  0  0  0  0  0  0
   -3.7929   -0.2847    1.0918 N   0  0  0  0  0  0  0  0  0  0  0  0
   -3.1425   -1.2234   -0.3484 S   0  0  0  0  0  0  0  0  0  0  0  0
   -2.2255   -2.1738    0.2476 O   0  0  0  0  0  0  0  0  0  0  0  0
   -2.8100   -0.2669   -1.3826 O   0  0  0  0  0  0  0  0  0  0  0  0
   -4.5409   -2.2087   -1.0058 N   0  0  0  0  0  0  0  0  0  0  0  0
   -5.0331   -3.3438   -0.2420 C   0  0  0  0  0  0  0  0  0  0  0  0
   -6.2555   -2.9612    0.5727 C   0  0  0  0  0  0  0  0  0  0  0  0
   -7.2858   -2.4064   -0.2945 O   0  0  0  0  0  0  0  0  0  0  0  0
   -6.7812   -1.2144   -0.9688 C   0  0  0  0  0  0  0  0  0  0  0  0
   -5.5660   -1.5615   -1.8097 C   0  0  0  0  0  0  0  0  0  0  0  0
   -7.1049    3.8495    1.2327 H   0  0  0  0  0  0  0  0  0  0  0  0
   -5.8803    3.3275   -0.8771 H   0  0  0  0  0  0  0  0  0  0  0  0
   -4.3234    1.4017   -0.9884 H   0  0  0  0  0  0  0  0  0  0  0  0
   -5.1988    0.4807    3.1610 H   0  0  0  0  0  0  0  0  0  0  0  0
   -6.7546    2.4227    3.2545 H   0  0  0  0  0  0  0  0  0  0  0  0
   -3.7531   -0.8057    1.9783 H   0  0  0  0  0  0  0  0  0  0  0  0
   -4.2276   -3.7225    0.4141 H   0  0  0  0  0  0  0  0  0  0  0  0
   -5.2943   -4.1625   -0.9491 H   0  0  0  0  0  0  0  0  0  0  0  0
   -5.9904   -2.2134    1.3590 H   0  0  0  0  0  0  0  0  0  0  0  0
   -6.6982   -3.8464    1.0686 H   0  0  0  0  0  0  0  0  0  0  0  0
   -6.5297   -0.4379   -0.2087 H   0  0  0  0  0  0  0  0  0  0  0  0
   -7.6067   -0.8348   -1.6006 H   0  0  0  0  0  0  0  0  0  0  0  0
   -5.1446   -0.6535   -2.2793 H   0  0  0  0  0  0  0  0  0  0  0  0
   -5.8603   -2.2525   -2.6312 H   0  0  0  0  0  0  0  0  0  0  0  0
  1 17  1  0  0  0  0
  1  6  2  0  0  0  0
  2  1  1  0  0  0  0
  3  2  2  0  0  0  0
  3  4  1  0  0  0  0
  4  7  1  0  0  0  0
  4  5  2  0  0  0  0
  5  6  1  0  0  0  0
  5 20  1  0  0  0  0
  6 21  1  0  0  0  0
  7 22  1  0  0  0  0
  8  9  2  0  0  0  0
  8  7  1  0  0  0  0  27.70
 10  8  2  0  0  0  0
 11  8  1  0  0  0  0  35.15
 11 12  1  0  0  0  0
 12 23  1  0  0  0  0
 12 13  1  0  0  0  0
 13 26  1  0  0  0  0
 13 25  1  0  0  0  0
 14 13  1  0  0  0  0
 15 14  1  0  0  0  0
 15 27  1  0  0  0  0
 16 11  1  0  0  0  0
 16 15  1  0  0  0  0
 18  2  1  0  0  0  0
 19  3  1  0  0  0  0
 24 12  1  0  0  0  0
 28 15  1  0  0  0  0
 29 16  1  0  0  0  0
 30 16  1  0  0  0  0
M  END
$$$$
