# Supplementary material for: A big data approach to the ultra-fast prediction of DFT-calculated bond energies
Source: J Cheminform. 2013 Jul 12;5:34. doi: 10.1186/1758-2946-5-34 (PMC3720218; doi:10.1186/1758-2946-5-34)
Supplement: Additional file 1 — Molecular structures with the calculated BDEs used for training machine learning methods. [file 1758-2946-5-34-S1.zip › BDE-Structures/ZINC00205260.sdf]

bond_energy_mol/ZINC00205260.out
 OpenBabel01301309493D

 28 29  0  0  0  0  0  0  0  0999 V2000
    1.3105   -4.3144    1.2207 C   0  0  0  0  0  0  0  0  0  0  0  0
    0.1705   -3.3632    1.0751 C   0  0  0  0  0  0  0  0  0  0  0  0
    0.2657   -2.1811    0.3792 C   0  0  0  0  0  0  0  0  0  0  0  0
   -0.8664   -1.2937    0.2669 C   0  0  0  0  0  0  0  0  0  0  0  0
   -0.8802   -0.1351   -0.3767 N   0  0  0  0  0  0  0  0  0  0  0  0
    0.2411    0.3485   -1.0319 C   0  0  0  0  0  0  0  0  0  0  0  0
    1.3621   -0.1661   -1.1381 O   0  0  0  0  0  0  0  0  0  0  0  0
   -0.0163    1.5821   -1.6229 O   0  0  0  0  0  0  0  0  0  0  0  0
    1.1378    2.1159   -2.3206 C   0  0  0  0  0  0  0  0  0  0  0  0
   -2.1001   -1.7193    0.9244 C   0  0  0  0  0  0  0  0  0  0  0  0
   -3.2678   -0.9325    0.8772 C   0  0  0  0  0  0  0  0  0  0  0  0
   -4.4324   -1.3543    1.5076 C   0  0  0  0  0  0  0  0  0  0  0  0
   -4.4583   -2.5750    2.2026 C   0  0  0  0  0  0  0  0  0  0  0  0
   -3.3229   -3.3742    2.2679 C   0  0  0  0  0  0  0  0  0  0  0  0
   -2.1398   -2.9468    1.6273 C   0  0  0  0  0  0  0  0  0  0  0  0
   -1.0035   -3.7300    1.6818 N   0  0  0  0  0  0  0  0  0  0  0  0
    2.1920   -3.9437    0.6901 H   0  0  0  0  0  0  0  0  0  0  0  0
    1.0507   -5.3029    0.8167 H   0  0  0  0  0  0  0  0  0  0  0  0
    1.5743   -4.4509    2.2790 H   0  0  0  0  0  0  0  0  0  0  0  0
    1.2076   -1.8921   -0.1052 H   0  0  0  0  0  0  0  0  0  0  0  0
    0.8464    3.0869   -2.7471 H   0  0  0  0  0  0  0  0  0  0  0  0
    1.4445    1.4283   -3.1264 H   0  0  0  0  0  0  0  0  0  0  0  0
    1.9767    2.2503   -1.6176 H   0  0  0  0  0  0  0  0  0  0  0  0
   -3.2290    0.0181    0.3298 H   0  0  0  0  0  0  0  0  0  0  0  0
   -5.3373   -0.7358    1.4654 H   0  0  0  0  0  0  0  0  0  0  0  0
   -5.3809   -2.9022    2.6982 H   0  0  0  0  0  0  0  0  0  0  0  0
   -3.3365   -4.3295    2.8089 H   0  0  0  0  0  0  0  0  0  0  0  0
   -1.0440   -4.6218    2.1962 H   0  0  0  0  0  0  0  0  0  0  0  0
  1 19  1  0  0  0  0
  2  1  1  0  0  0  0  105.53
  2 16  1  0  0  0  0
  3  2  1  0  0  0  0
  4  3  2  0  0  0  0
  4 10  1  0  0  0  0
  5  4  1  0  0  0  0  133.21
  6  5  1  0  0  0  0  87.87
  7  6  2  0  0  0  0
  8  6  1  0  0  0  0
  9  8  1  0  0  0  0
  9 23  1  0  0  0  0
 10 15  1  0  0  0  0
 11 10  1  0  0  0  0
 11 12  2  0  0  0  0
 12 13  1  0  0  0  0
 13 14  1  0  0  0  0
 13 26  1  0  0  0  0
 14 27  1  0  0  0  0
 15 16  1  0  0  0  0
 15 14  2  0  0  0  0
 16 28  1  0  0  0  0
 17  1  1  0  0  0  0
 18  1  1  0  0  0  0
 20  3  1  0  0  0  0
 21  9  1  0  0  0  0
 22  9  1  0  0  0  0
 24 11  1  0  0  0  0
 25 12  1  0  0  0  0
M  RAD  1   5   2
M  END
$$$$
