# Supplementary material for: A big data approach to the ultra-fast prediction of DFT-calculated bond energies
Source: J Cheminform. 2013 Jul 12;5:34. doi: 10.1186/1758-2946-5-34 (PMC3720218; doi:10.1186/1758-2946-5-34)
Supplement: Additional file 1 — Molecular structures with the calculated BDEs used for training machine learning methods. [file 1758-2946-5-34-S1.zip › BDE-Structures/ZINC00206167.sdf]

bond_energy_mol/ZINC00206167.out
 OpenBabel01301309493D

 23 25  0  0  0  0  0  0  0  0999 V2000
    5.5006   -1.7416   -3.5676 C   0  0  0  0  0  0  0  0  0  0  0  0
    4.5258   -2.1010   -2.5050 C   0  0  0  0  0  0  0  0  0  0  0  0
    3.4961   -1.3051   -2.0603 C   0  0  0  0  0  0  0  0  0  0  0  0
    2.7571   -1.9103   -1.0554 N   0  0  0  0  0  0  0  0  0  0  0  0
    1.6660   -1.6545   -0.2481 C   0  0  0  0  0  0  0  0  0  0  0  0
    1.4792   -2.7360    0.5359 N   0  0  0  0  0  0  0  0  0  0  0  0
    2.4110   -3.6697    0.2585 N   0  0  0  0  0  0  0  0  0  0  0  0
    3.1960   -3.1757   -0.7113 C   0  0  0  0  0  0  0  0  0  0  0  0
    4.5670   -3.6333   -1.6512 S   0  0  0  0  0  0  0  0  0  0  0  0
    0.8239   -0.4676   -0.1878 C   0  0  0  0  0  0  0  0  0  0  0  0
    1.0295    0.6917   -0.9543 C   0  0  0  0  0  0  0  0  0  0  0  0
    0.1535    1.7649   -0.8019 C   0  0  0  0  0  0  0  0  0  0  0  0
   -0.9035    1.6586    0.1090 C   0  0  0  0  0  0  0  0  0  0  0  0
   -1.1049    0.5563    0.8461 N   0  0  0  0  0  0  0  0  0  0  0  0
   -0.2717   -0.4760    0.7066 C   0  0  0  0  0  0  0  0  0  0  0  0
    5.4905   -2.4773   -4.3830 H   0  0  0  0  0  0  0  0  0  0  0  0
    5.2600   -0.7578   -3.9877 H   0  0  0  0  0  0  0  0  0  0  0  0
    6.5248   -1.7052   -3.1715 H   0  0  0  0  0  0  0  0  0  0  0  0
    3.2543   -0.3054   -2.4353 H   0  0  0  0  0  0  0  0  0  0  0  0
    1.8643    0.7686   -1.6623 H   0  0  0  0  0  0  0  0  0  0  0  0
    0.2944    2.6808   -1.3892 H   0  0  0  0  0  0  0  0  0  0  0  0
   -1.6078    2.5005    0.2428 H   0  0  0  0  0  0  0  0  0  0  0  0
   -0.4517   -1.3763    1.3225 H   0  0  0  0  0  0  0  0  0  0  0  0
  1 18  1  0  0  0  0  91.58
  1  2  1  0  0  0  0  116.68
  2  3  2  0  0  0  0
  2  9  1  0  0  0  0
  3  4  1  0  0  0  0
  4  8  1  0  0  0  0
  4  5  1  0  0  0  0
  5 10  1  0  0  0  0  130.44
  5  6  2  0  0  0  0
  7  6  1  0  0  0  0
  8  7  2  0  0  0  0
  9  8  1  0  0  0  0
 10 15  2  0  0  0  0
 11 12  2  0  0  0  0
 11 10  1  0  0  0  0
 12 13  1  0  0  0  0
 13 22  1  0  0  0  0  112.62
 13 14  2  0  0  0  0
 15 14  1  0  0  0  0
 15 23  1  0  0  0  0  113.43
 16  1  1  0  0  0  0  91.58
 17  1  1  0  0  0  0  91.58
 19  3  1  0  0  0  0  123.59
 20 11  1  0  0  0  0  114.33
 21 12  1  0  0  0  0  117.57
M  END
$$$$
