# Supplementary material for: A big data approach to the ultra-fast prediction of DFT-calculated bond energies
Source: J Cheminform. 2013 Jul 12;5:34. doi: 10.1186/1758-2946-5-34 (PMC3720218; doi:10.1186/1758-2946-5-34)
Supplement: Additional file 1 — Molecular structures with the calculated BDEs used for training machine learning methods. [file 1758-2946-5-34-S1.zip › BDE-Structures/ZINC00206794.sdf]

bond_energy_mol/ZINC00206794.out
 OpenBabel01301309493D

 25 26  0  0  0  0  0  0  0  0999 V2000
   -1.9269    0.8905    2.9542 C   0  0  0  0  0  0  0  0  0  0  0  0
   -2.4426    0.8562    1.6706 C   0  0  0  0  0  0  0  0  0  0  0  0
   -2.3813   -0.4718    1.2781 N   0  0  0  0  0  0  0  0  0  0  0  0
   -1.8167   -1.1949    2.3037 C   0  0  0  0  0  0  0  0  0  0  0  0
   -1.5461   -0.3842    3.3228 N   0  0  0  0  0  0  0  0  0  0  0  0
   -2.7674   -1.1171   -0.4040 S   0  0  0  0  0  0  0  0  0  0  0  0
   -2.9392   -2.5449   -0.2426 O   0  0  0  0  0  0  0  0  0  0  0  0
   -3.7325   -0.2045   -0.9772 O   0  0  0  0  0  0  0  0  0  0  0  0
   -1.2048   -0.8775   -1.3264 N   0  0  0  0  0  0  0  0  0  0  0  0
   -0.8242    0.4627   -1.7497 C   0  0  0  0  0  0  0  0  0  0  0  0
    0.1437    1.0864   -0.7601 C   0  0  0  0  0  0  0  0  0  0  0  0
    1.3042    0.2227   -0.5824 O   0  0  0  0  0  0  0  0  0  0  0  0
    0.8846   -1.0733   -0.0637 C   0  0  0  0  0  0  0  0  0  0  0  0
   -0.0680   -1.7411   -1.0393 C   0  0  0  0  0  0  0  0  0  0  0  0
   -1.8154    1.7512    3.6198 H   0  0  0  0  0  0  0  0  0  0  0  0
   -2.8719    1.6305    1.0304 H   0  0  0  0  0  0  0  0  0  0  0  0
   -1.6520   -2.2771    2.2684 H   0  0  0  0  0  0  0  0  0  0  0  0
   -1.7319    1.0848   -1.8571 H   0  0  0  0  0  0  0  0  0  0  0  0
   -0.3494    0.3938   -2.7533 H   0  0  0  0  0  0  0  0  0  0  0  0
   -0.3508    1.2513    0.2270 H   0  0  0  0  0  0  0  0  0  0  0  0
    0.5227    2.0574   -1.1314 H   0  0  0  0  0  0  0  0  0  0  0  0
    0.4006   -0.9353    0.9321 H   0  0  0  0  0  0  0  0  0  0  0  0
    1.8031   -1.6753    0.0710 H   0  0  0  0  0  0  0  0  0  0  0  0
   -0.4318   -2.7043   -0.6361 H   0  0  0  0  0  0  0  0  0  0  0  0
    0.4585   -1.9598   -1.9943 H   0  0  0  0  0  0  0  0  0  0  0  0
  1  5  1  0  0  0  0
  1 15  1  0  0  0  0
  2  1  2  0  0  0  0
  3  2  1  0  0  0  0
  3  4  1  0  0  0  0
  4  5  2  0  0  0  0
  6  7  2  0  0  0  0
  6  3  1  0  0  0  0  34.59
  8  6  2  0  0  0  0
  9 14  1  0  0  0  0
  9  6  1  0  0  0  0  43.59
 10  9  1  0  0  0  0
 10 11  1  0  0  0  0
 11 12  1  0  0  0  0
 11 20  1  0  0  0  0
 12 13  1  0  0  0  0
 13 23  1  0  0  0  0
 13 22  1  0  0  0  0
 14 24  1  0  0  0  0
 14 13  1  0  0  0  0
 16  2  1  0  0  0  0
 17  4  1  0  0  0  0
 18 10  1  0  0  0  0
 19 10  1  0  0  0  0
 21 11  1  0  0  0  0
 25 14  1  0  0  0  0
M  END
$$$$
