# Supplementary material for: A big data approach to the ultra-fast prediction of DFT-calculated bond energies
Source: J Cheminform. 2013 Jul 12;5:34. doi: 10.1186/1758-2946-5-34 (PMC3720218; doi:10.1186/1758-2946-5-34)
Supplement: Additional file 1 — Molecular structures with the calculated BDEs used for training machine learning methods. [file 1758-2946-5-34-S1.zip › BDE-Structures/ZINC00208161.sdf]

bond_energy_mol/ZINC00208161.out
 OpenBabel01301309493D

 24 25  0  0  0  0  0  0  0  0999 V2000
   -5.3825   -3.1741   -3.0663 C   0  0  0  0  0  0  0  0  0  0  0  0
   -4.6406   -3.0477   -4.2599 C   0  0  0  0  0  0  0  0  0  0  0  0
   -3.4368   -2.3499   -4.2952 C   0  0  0  0  0  0  0  0  0  0  0  0
   -2.9968   -1.7782   -3.0887 C   0  0  0  0  0  0  0  0  0  0  0  0
   -3.7311   -1.8967   -1.8763 C   0  0  0  0  0  0  0  0  0  0  0  0
   -4.9468   -2.6099   -1.8725 C   0  0  0  0  0  0  0  0  0  0  0  0
   -2.9865   -1.1980   -0.8677 C   0  0  0  0  0  0  0  0  0  0  0  0
   -1.8540   -0.6880   -1.4839 C   0  0  0  0  0  0  0  0  0  0  0  0
   -1.8633   -1.0432   -2.8181 N   0  0  0  0  0  0  0  0  0  0  0  0
   -0.7372    0.1126   -0.9018 C   0  0  0  0  0  0  0  0  0  0  0  0
    0.5370   -0.7112   -0.7659 C   0  0  0  0  0  0  0  0  0  0  0  0
    1.6776    0.1758   -0.4310 N   0  0  0  0  0  0  0  0  0  0  0  0
    2.4493   -0.1854    0.4504 O   0  0  0  0  0  0  0  0  0  0  0  0
    1.7957    1.2193   -1.0688 O   0  0  0  0  0  0  0  0  0  0  0  0
   -6.3265   -3.7332   -3.0882 H   0  0  0  0  0  0  0  0  0  0  0  0
   -5.0242   -3.5105   -5.1778 H   0  0  0  0  0  0  0  0  0  0  0  0
   -2.8591   -2.2512   -5.2228 H   0  0  0  0  0  0  0  0  0  0  0  0
   -5.5355   -2.7171   -0.9528 H   0  0  0  0  0  0  0  0  0  0  0  0
   -3.2507   -1.0770    0.1841 H   0  0  0  0  0  0  0  0  0  0  0  0
   -1.1511   -0.7700   -3.5051 H   0  0  0  0  0  0  0  0  0  0  0  0
   -1.0328    0.4905    0.0905 H   0  0  0  0  0  0  0  0  0  0  0  0
   -0.5136    0.9920   -1.5357 H   0  0  0  0  0  0  0  0  0  0  0  0
    0.7842   -1.2141   -1.7216 H   0  0  0  0  0  0  0  0  0  0  0  0
    0.4554   -1.4865    0.0149 H   0  0  0  0  0  0  0  0  0  0  0  0
  1  6  2  0  0  0  0
  2  1  1  0  0  0  0
  3  2  2  0  0  0  0
  3  4  1  0  0  0  0
  4  9  1  0  0  0  0
  4  5  2  0  0  0  0
  5  6  1  0  0  0  0
  5  7  1  0  0  0  0
  6 18  1  0  0  0  0
  7 19  1  0  0  0  0
  8 10  1  0  0  0  0
  8  7  2  0  0  0  0
  9  8  1  0  0  0  0
 10 11  1  0  0  0  0
 10 21  1  0  0  0  0
 11 12  1  0  0  0  0  58.61
 11 24  1  0  0  0  0
 12 13  2  0  0  0  0
 14 12  2  0  0  0  0
 15  1  1  0  0  0  0
 16  2  1  0  0  0  0
 17  3  1  0  0  0  0
 20  9  1  0  0  0  0
 22 10  1  0  0  0  0
 23 11  1  0  0  0  0
M  END
$$$$
