# Supplementary material for: A big data approach to the ultra-fast prediction of DFT-calculated bond energies
Source: J Cheminform. 2013 Jul 12;5:34. doi: 10.1186/1758-2946-5-34 (PMC3720218; doi:10.1186/1758-2946-5-34)
Supplement: Additional file 1 — Molecular structures with the calculated BDEs used for training machine learning methods. [file 1758-2946-5-34-S1.zip › BDE-Structures/ZINC00209962.sdf]

bond_energy_mol/ZINC00209962.out
 OpenBabel01301309493D

 23 23  0  0  0  0  0  0  0  0999 V2000
    2.9093    0.5574   -0.2913 C   0  0  0  0  0  0  0  0  0  0  0  0
    1.4393    0.7869   -0.1839 C   0  0  0  0  0  0  0  0  0  0  0  0
    0.6126   -0.2613    0.0678 C   0  0  0  0  0  0  0  0  0  0  0  0
   -0.8405   -0.2247    0.2094 C   0  0  0  0  0  0  0  0  0  0  0  0
   -1.6312   -1.3250   -0.1241 C   0  0  0  0  0  0  0  0  0  0  0  0
   -3.0309   -1.2435    0.0280 C   0  0  0  0  0  0  0  0  0  0  0  0
   -3.6147   -0.0854    0.5210 C   0  0  0  0  0  0  0  0  0  0  0  0
   -2.7990    1.0370    0.8955 C   0  0  0  0  0  0  0  0  0  0  0  0
   -3.3620    2.4823    1.5258 S   0  0  0  0  0  0  0  0  0  0  0  0
   -1.4432    0.8859    0.7153 N   0  0  0  0  0  0  0  0  0  0  0  0
   -5.0432   -0.0093    0.6754 C   0  0  0  0  0  0  0  0  0  0  0  0
   -6.1875    0.0034    0.7801 N   0  0  0  0  0  0  0  0  0  0  0  0
    0.9879    2.1907   -0.4170 C   0  0  0  0  0  0  0  0  0  0  0  0
    3.4504    1.2136    0.4041 H   0  0  0  0  0  0  0  0  0  0  0  0
    3.1745   -0.4818   -0.0698 H   0  0  0  0  0  0  0  0  0  0  0  0
    3.2630    0.8007   -1.3030 H   0  0  0  0  0  0  0  0  0  0  0  0
    1.0570   -1.2648    0.1218 H   0  0  0  0  0  0  0  0  0  0  0  0
   -1.1615   -2.2295   -0.5229 H   0  0  0  0  0  0  0  0  0  0  0  0
   -3.6559   -2.1020   -0.2472 H   0  0  0  0  0  0  0  0  0  0  0  0
   -0.8523    1.6697    1.0322 H   0  0  0  0  0  0  0  0  0  0  0  0
    1.6784    2.6988   -1.1002 H   0  0  0  0  0  0  0  0  0  0  0  0
   -0.0174    2.2358   -0.8517 H   0  0  0  0  0  0  0  0  0  0  0  0
    0.9839    2.7667    0.5207 H   0  0  0  0  0  0  0  0  0  0  0  0
  1  2  1  0  0  0  0
  1 15  1  0  0  0  0
  1 14  1  0  0  0  0
  2  3  2  0  0  0  0
  3 17  1  0  0  0  0
  3  4  1  0  0  0  0
  4 10  1  0  0  0  0
  5  6  1  0  0  0  0
  5  4  2  0  0  0  0
  6  7  2  0  0  0  0
  7 11  1  0  0  0  0  137.13
  7  8  1  0  0  0  0
  8  9  2  0  0  0  0
 10  8  1  0  0  0  0
 10 20  1  0  0  0  0
 11 12  3  0  0  0  0
 13  2  1  0  0  0  0
 13 23  1  0  0  0  0
 16  1  1  0  0  0  0
 18  5  1  0  0  0  0
 19  6  1  0  0  0  0
 21 13  1  0  0  0  0
 22 13  1  0  0  0  0
M  END
$$$$
