# Supplementary material for: A big data approach to the ultra-fast prediction of DFT-calculated bond energies
Source: J Cheminform. 2013 Jul 12;5:34. doi: 10.1186/1758-2946-5-34 (PMC3720218; doi:10.1186/1758-2946-5-34)
Supplement: Additional file 1 — Molecular structures with the calculated BDEs used for training machine learning methods. [file 1758-2946-5-34-S1.zip › BDE-Structures/ZINC00210494.sdf]

bond_energy_mol/ZINC00210494.out
 OpenBabel01301309493D

 32 34  0  0  0  0  0  0  0  0999 V2000
    5.2071   -1.1939   -0.1144 C   0  0  0  0  0  0  0  0  0  0  0  0
    4.1494   -2.1468   -0.1576 C   0  0  0  0  0  0  0  0  0  0  0  0
    2.9620   -1.4419   -0.0952 C   0  0  0  0  0  0  0  0  0  0  0  0
    3.2523   -0.0805   -0.0148 O   0  0  0  0  0  0  0  0  0  0  0  0
    4.6204    0.0471   -0.0282 C   0  0  0  0  0  0  0  0  0  0  0  0
    1.5707   -1.9399   -0.1060 C   0  0  0  0  0  0  0  0  0  0  0  0
    1.3616   -3.1495   -0.1884 O   0  0  0  0  0  0  0  0  0  0  0  0
    0.4725   -0.9709   -0.0175 C   0  0  0  0  0  0  0  0  0  0  0  0
    0.5783    0.4144    0.0862 N   0  0  0  0  0  0  0  0  0  0  0  0
   -0.6647    0.9729    0.1560 C   0  0  0  0  0  0  0  0  0  0  0  0
   -1.5878   -0.0686    0.0927 C   0  0  0  0  0  0  0  0  0  0  0  0
   -0.8707   -1.2477   -0.0113 N   0  0  0  0  0  0  0  0  0  0  0  0
   -1.4070   -2.3910   -0.0840 O   0  0  0  0  0  0  0  0  0  0  0  0
   -3.0789   -0.0589    0.1251 C   0  0  0  0  0  0  0  0  0  0  0  0
   -3.6413    0.8889    1.1701 C   0  0  0  0  0  0  0  0  0  0  0  0
   -3.3596    2.3584    0.8921 C   0  0  0  0  0  0  0  0  0  0  0  0
   -1.9579    2.8185    1.2646 C   0  0  0  0  0  0  0  0  0  0  0  0
   -0.8869    2.4436    0.2522 C   0  0  0  0  0  0  0  0  0  0  0  0
    6.2777   -1.4036   -0.1444 H   0  0  0  0  0  0  0  0  0  0  0  0
    4.2415   -3.2321   -0.2262 H   0  0  0  0  0  0  0  0  0  0  0  0
    5.0322    1.0585    0.0280 H   0  0  0  0  0  0  0  0  0  0  0  0
    1.4708    0.9254    0.1130 H   0  0  0  0  0  0  0  0  0  0  0  0
   -3.4097   -1.0925    0.3284 H   0  0  0  0  0  0  0  0  0  0  0  0
   -3.4795    0.2143   -0.8731 H   0  0  0  0  0  0  0  0  0  0  0  0
   -3.2531    0.6184    2.1682 H   0  0  0  0  0  0  0  0  0  0  0  0
   -4.7358    0.7461    1.2110 H   0  0  0  0  0  0  0  0  0  0  0  0
   -4.0779    2.9619    1.4756 H   0  0  0  0  0  0  0  0  0  0  0  0
   -3.5568    2.5853   -0.1714 H   0  0  0  0  0  0  0  0  0  0  0  0
   -1.6846    2.4212    2.2582 H   0  0  0  0  0  0  0  0  0  0  0  0
   -1.9627    3.9194    1.3581 H   0  0  0  0  0  0  0  0  0  0  0  0
    0.0661    2.9349    0.5215 H   0  0  0  0  0  0  0  0  0  0  0  0
   -1.1725    2.8389   -0.7438 H   0  0  0  0  0  0  0  0  0  0  0  0
  1  5  2  0  0  0  0
  2  1  1  0  0  0  0
  2  3  2  0  0  0  0
  3  4  1  0  0  0  0
  5  4  1  0  0  0  0
  5 21  1  0  0  0  0
  6  3  1  0  0  0  0
  6  8  1  0  0  0  0  84.44
  7  6  2  0  0  0  0
  8 12  1  0  0  0  0
  8  9  1  0  0  0  0
  9 22  1  0  0  0  0
  9 10  1  0  0  0  0
 10 18  1  0  0  0  0
 11 14  1  0  0  0  0
 11 10  2  0  0  0  0
 12 11  1  0  0  0  0
 13 12  1  0  0  0  0
 14 23  1  0  0  0  0
 14 15  1  0  0  0  0
 15 26  1  0  0  0  0
 15 25  1  0  0  0  0
 16 15  1  0  0  0  0
 16 17  1  0  0  0  0
 16 27  1  0  0  0  0
 17 30  1  0  0  0  0
 17 29  1  0  0  0  0
 18 31  1  0  0  0  0
 18 17  1  0  0  0  0
 19  1  1  0  0  0  0
 20  2  1  0  0  0  0
 24 14  1  0  0  0  0
 28 16  1  0  0  0  0
 32 18  1  0  0  0  0
M  RAD  1  13   2
M  END
$$$$
