# Supplementary material for: A big data approach to the ultra-fast prediction of DFT-calculated bond energies
Source: J Cheminform. 2013 Jul 12;5:34. doi: 10.1186/1758-2946-5-34 (PMC3720218; doi:10.1186/1758-2946-5-34)
Supplement: Additional file 1 — Molecular structures with the calculated BDEs used for training machine learning methods. [file 1758-2946-5-34-S1.zip › BDE-Structures/ZINC00215672.sdf]

bond_energy_mol/ZINC00215672.out
 OpenBabel01301309493D

 32 34  0  0  0  0  0  0  0  0999 V2000
   -0.8396   -2.8544   -1.9890 C   0  0  0  0  0  0  0  0  0  0  0  0
   -0.8479   -1.4620   -1.4472 C   0  0  0  0  0  0  0  0  0  0  0  0
   -0.1033   -1.1510   -0.2670 C   0  0  0  0  0  0  0  0  0  0  0  0
   -0.1041    0.1345    0.2408 C   0  0  0  0  0  0  0  0  0  0  0  0
   -0.8357    1.0839   -0.4284 N   0  0  0  0  0  0  0  0  0  0  0  0
   -1.0360    2.4314   -0.1804 C   0  0  0  0  0  0  0  0  0  0  0  0
   -1.9008    2.9285   -1.1569 C   0  0  0  0  0  0  0  0  0  0  0  0
   -2.2349    1.8684   -2.0453 C   0  0  0  0  0  0  0  0  0  0  0  0
   -1.5618    0.7212   -1.5780 C   0  0  0  0  0  0  0  0  0  0  0  0
   -1.5585   -0.5393   -2.0763 N   0  0  0  0  0  0  0  0  0  0  0  0
   -3.0938    1.9538   -3.1827 C   0  0  0  0  0  0  0  0  0  0  0  0
   -3.7908    2.0476   -4.0945 N   0  0  0  0  0  0  0  0  0  0  0  0
   -2.3519    4.3485   -1.1991 C   0  0  0  0  0  0  0  0  0  0  0  0
   -2.0944    5.0187    0.1390 C   0  0  0  0  0  0  0  0  0  0  0  0
   -0.6863    4.7353    0.6312 C   0  0  0  0  0  0  0  0  0  0  0  0
   -0.4738    3.2587    0.9312 C   0  0  0  0  0  0  0  0  0  0  0  0
    0.6598    0.4810    1.4736 C   0  0  0  0  0  0  0  0  0  0  0  0
   -1.2286   -3.5637   -1.2457 H   0  0  0  0  0  0  0  0  0  0  0  0
    0.1828   -3.1715   -2.2360 H   0  0  0  0  0  0  0  0  0  0  0  0
   -1.4541   -2.9232   -2.8916 H   0  0  0  0  0  0  0  0  0  0  0  0
    0.4696   -1.9308    0.2467 H   0  0  0  0  0  0  0  0  0  0  0  0
   -1.8089    4.8884   -2.0013 H   0  0  0  0  0  0  0  0  0  0  0  0
   -3.4237    4.4046   -1.4617 H   0  0  0  0  0  0  0  0  0  0  0  0
   -2.8247    4.6566    0.8848 H   0  0  0  0  0  0  0  0  0  0  0  0
   -2.2455    6.1088    0.0483 H   0  0  0  0  0  0  0  0  0  0  0  0
   -0.4771    5.3259    1.5407 H   0  0  0  0  0  0  0  0  0  0  0  0
    0.0407    5.0621   -0.1337 H   0  0  0  0  0  0  0  0  0  0  0  0
   -0.9641    3.0023    1.8945 H   0  0  0  0  0  0  0  0  0  0  0  0
    0.6070    3.0697    1.0705 H   0  0  0  0  0  0  0  0  0  0  0  0
    0.0238    0.9819    2.2139 H   0  0  0  0  0  0  0  0  0  0  0  0
    1.0635   -0.4300    1.9275 H   0  0  0  0  0  0  0  0  0  0  0  0
    1.5049    1.1449    1.2453 H   0  0  0  0  0  0  0  0  0  0  0  0
  1  2  1  0  0  0  0
  1 18  1  0  0  0  0
  2  3  1  0  0  0  0
  3  4  2  0  0  0  0
  3 21  1  0  0  0  0
  4 17  1  0  0  0  0
  5  6  1  0  0  0  0
  5  4  1  0  0  0  0
  6 16  1  0  0  0  0
  7  6  2  0  0  0  0
  8  9  2  0  0  0  0
  8  7  1  0  0  0  0
  9  5  1  0  0  0  0
 10  9  1  0  0  0  0
 10  2  2  0  0  0  0
 11  8  1  0  0  0  0  151.33
 12 11  3  0  0  0  0
 13  7  1  0  0  0  0
 13 14  1  0  0  0  0
 14 15  1  0  0  0  0
 14 24  1  0  0  0  0
 15 16  1  0  0  0  0
 15 26  1  0  0  0  0
 16 29  1  0  0  0  0
 16 28  1  0  0  0  0
 17 31  1  0  0  0  0
 17 30  1  0  0  0  0
 19  1  1  0  0  0  0
 20  1  1  0  0  0  0
 22 13  1  0  0  0  0
 23 13  1  0  0  0  0
 25 14  1  0  0  0  0
 27 15  1  0  0  0  0
 32 17  1  0  0  0  0
M  END
$$$$
