# Supplementary material for: A big data approach to the ultra-fast prediction of DFT-calculated bond energies
Source: J Cheminform. 2013 Jul 12;5:34. doi: 10.1186/1758-2946-5-34 (PMC3720218; doi:10.1186/1758-2946-5-34)
Supplement: Additional file 1 — Molecular structures with the calculated BDEs used for training machine learning methods. [file 1758-2946-5-34-S1.zip › BDE-Structures/ZINC00218106.sdf]

bond_energy_mol/ZINC00218106.out
 OpenBabel01301309493D

 29 30  0  0  0  0  0  0  0  0999 V2000
    1.0763   -0.9107   -1.0723 C   0  0  0  0  0  0  0  0  0  0  0  0
    1.4665   -0.1432    0.1613 C   0  0  0  0  0  0  0  0  0  0  0  0
    0.7807    1.1551    0.0955 O   0  0  0  0  0  0  0  0  0  0  0  0
    0.9624    2.0459    1.1359 C   0  0  0  0  0  0  0  0  0  0  0  0
    0.2907    3.2557    1.0311 C   0  0  0  0  0  0  0  0  0  0  0  0
    0.4540    4.2066    2.0865 C   0  0  0  0  0  0  0  0  0  0  0  0
    1.2004    3.9709    3.1403 N   0  0  0  0  0  0  0  0  0  0  0  0
    1.8515    2.7966    3.2641 N   0  0  0  0  0  0  0  0  0  0  0  0
    1.8036    1.7890    2.2992 C   0  0  0  0  0  0  0  0  0  0  0  0
    2.4744    0.7385    2.4533 O   0  0  0  0  0  0  0  0  0  0  0  0
    2.6305    2.6931    4.4538 C   0  0  0  0  0  0  0  0  0  0  0  0
    2.9744    3.8859    5.1177 C   0  0  0  0  0  0  0  0  0  0  0  0
    3.7140    3.8413    6.2976 C   0  0  0  0  0  0  0  0  0  0  0  0
    4.1167    2.6129    6.8285 C   0  0  0  0  0  0  0  0  0  0  0  0
    3.7689    1.4296    6.1734 C   0  0  0  0  0  0  0  0  0  0  0  0
    3.0266    1.4560    4.9917 C   0  0  0  0  0  0  0  0  0  0  0  0
   -0.7299    3.6190   -0.3528 S   0  0  0  0  0  0  0  0  0  0  0  0
   -0.0091   -1.0584   -1.1168 H   0  0  0  0  0  0  0  0  0  0  0  0
    1.5557   -1.8959   -1.0730 H   0  0  0  0  0  0  0  0  0  0  0  0
    1.3843   -0.3792   -1.9803 H   0  0  0  0  0  0  0  0  0  0  0  0
    2.5591    0.0295    0.2011 H   0  0  0  0  0  0  0  0  0  0  0  0
    1.1495   -0.6707    1.0816 H   0  0  0  0  0  0  0  0  0  0  0  0
   -0.0596    5.1800    2.0414 H   0  0  0  0  0  0  0  0  0  0  0  0
    2.6514    4.8462    4.6961 H   0  0  0  0  0  0  0  0  0  0  0  0
    3.9813    4.7756    6.8072 H   0  0  0  0  0  0  0  0  0  0  0  0
    4.7021    2.5789    7.7557 H   0  0  0  0  0  0  0  0  0  0  0  0
    4.0788    0.4634    6.5917 H   0  0  0  0  0  0  0  0  0  0  0  0
    2.7611    0.5213    4.4879 H   0  0  0  0  0  0  0  0  0  0  0  0
   -0.5509    2.4613   -1.0294 H   0  0  0  0  0  0  0  0  0  0  0  0
  1  2  1  0  0  0  0
  2 21  1  0  0  0  0
  2 22  1  0  0  0  0
  3  2  1  0  0  0  0
  3  4  1  0  0  0  0
  4  9  1  0  0  0  0
  5  4  2  0  0  0  0
  5  6  1  0  0  0  0
  6  7  2  0  0  0  0
  7  8  1  0  0  0  0
  8 11  1  0  0  0  0
  9 10  2  0  0  0  0
  9  8  1  0  0  0  0
 11 16  2  0  0  0  0
 11 12  1  0  0  0  0
 12 13  2  0  0  0  0
 13 25  1  0  0  0  0
 13 14  1  0  0  0  0
 14 26  1  0  0  0  0
 15 27  1  0  0  0  0
 15 14  2  0  0  0  0
 16 15  1  0  0  0  0
 17  5  1  0  0  0  0
 18  1  1  0  0  0  0
 19  1  1  0  0  0  0
 20  1  1  0  0  0  0
 23  6  1  0  0  0  0
 24 12  1  0  0  0  0
 28 16  1  0  0  0  0
 29 17  1  0  0  0  0  80.89
M  END
$$$$
