# Supplementary material for: A big data approach to the ultra-fast prediction of DFT-calculated bond energies
Source: J Cheminform. 2013 Jul 12;5:34. doi: 10.1186/1758-2946-5-34 (PMC3720218; doi:10.1186/1758-2946-5-34)
Supplement: Additional file 1 — Molecular structures with the calculated BDEs used for training machine learning methods. [file 1758-2946-5-34-S1.zip › BDE-Structures/ZINC00225044.sdf]

bond_energy_mol/ZINC00225044.out
 OpenBabel01301309493D

 23 23  0  0  0  0  0  0  0  0999 V2000
   -3.1640   -1.8888   -0.6299 C   0  0  0  0  0  0  0  0  0  0  0  0
   -2.1078   -0.8203   -0.8451 C   0  0  0  0  0  0  0  0  0  0  0  0
   -0.6949   -1.2834   -0.4298 C   0  0  0  0  0  0  0  0  0  0  0  0
    0.0307   -0.1044    0.0472 N   0  0  0  0  0  0  0  0  0  0  0  0
   -0.6986    0.9206    0.5469 C   0  0  0  0  0  0  0  0  0  0  0  0
   -0.0859    2.2610    1.3240 S   0  0  0  0  0  0  0  0  0  0  0  0
   -2.4172    0.6619    0.2517 S   0  0  0  0  0  0  0  0  0  0  0  0
    1.4648   -0.1738    0.1667 C   0  0  0  0  0  0  0  0  0  0  0  0
   -0.7641   -2.3001    0.6208 N   0  0  0  0  0  0  0  0  0  0  0  0
    0.5418   -2.9174    0.7420 O   0  0  0  0  0  0  0  0  0  0  0  0
   -2.1020   -0.3675   -2.2997 C   0  0  0  0  0  0  0  0  0  0  0  0
   -2.9376   -2.7739   -1.2392 H   0  0  0  0  0  0  0  0  0  0  0  0
   -3.2144   -2.2003    0.4194 H   0  0  0  0  0  0  0  0  0  0  0  0
   -4.1515   -1.5177   -0.9261 H   0  0  0  0  0  0  0  0  0  0  0  0
   -0.1531   -1.7258   -1.3027 H   0  0  0  0  0  0  0  0  0  0  0  0
    1.9027   -0.5722   -0.7642 H   0  0  0  0  0  0  0  0  0  0  0  0
    1.8581    0.8355    0.3554 H   0  0  0  0  0  0  0  0  0  0  0  0
    1.7648   -0.8377    0.9973 H   0  0  0  0  0  0  0  0  0  0  0  0
   -0.9486   -1.8456    1.5419 H   0  0  0  0  0  0  0  0  0  0  0  0
    0.4213   -3.9014    0.7069 H   0  0  0  0  0  0  0  0  0  0  0  0
   -3.0739    0.0516   -2.5825 H   0  0  0  0  0  0  0  0  0  0  0  0
   -1.8937   -1.2192   -2.9620 H   0  0  0  0  0  0  0  0  0  0  0  0
   -1.3348    0.3957   -2.4746 H   0  0  0  0  0  0  0  0  0  0  0  0
  1 13  1  0  0  0  0
  2  1  1  0  0  0  0
  2  3  1  0  0  0  0
  2  7  1  0  0  0  0
  3  4  1  0  0  0  0
  3  9  1  0  0  0  0
  4  8  1  0  0  0  0
  4  5  1  0  0  0  0
  5  6  2  0  0  0  0
  7  5  1  0  0  0  0
  8 17  1  0  0  0  0
  8 18  1  0  0  0  0
  9 10  1  0  0  0  0  62.35
  9 19  1  0  0  0  0
 11  2  1  0  0  0  0
 12  1  1  0  0  0  0
 14  1  1  0  0  0  0
 15  3  1  0  0  0  0
 16  8  1  0  0  0  0
 20 10  1  0  0  0  0
 21 11  1  0  0  0  0
 22 11  1  0  0  0  0
 23 11  1  0  0  0  0
M  END
$$$$
