# Supplementary material for: A big data approach to the ultra-fast prediction of DFT-calculated bond energies
Source: J Cheminform. 2013 Jul 12;5:34. doi: 10.1186/1758-2946-5-34 (PMC3720218; doi:10.1186/1758-2946-5-34)
Supplement: Additional file 1 — Molecular structures with the calculated BDEs used for training machine learning methods. [file 1758-2946-5-34-S1.zip › BDE-Structures/ZINC00225091.sdf]

bond_energy_mol/ZINC00225091.out
 OpenBabel01301309493D

 20 21  0  0  0  0  0  0  0  0999 V2000
   -7.1652   -0.4081   -0.3135 C   0  0  0  0  0  0  0  0  0  0  0  0
   -5.7230   -0.0587   -0.5878 C   0  0  0  0  0  0  0  0  0  0  0  0
   -5.3704    0.8833   -1.2679 O   0  0  0  0  0  0  0  0  0  0  0  0
   -4.7958   -0.9061    0.0532 N   0  0  0  0  0  0  0  0  0  0  0  0
   -3.4188   -0.8096   -0.1059 C   0  0  0  0  0  0  0  0  0  0  0  0
   -2.5969   -1.1530    0.9396 C   0  0  0  0  0  0  0  0  0  0  0  0
   -1.1229   -1.0669    0.8987 C   0  0  0  0  0  0  0  0  0  0  0  0
   -0.4201   -1.3662    1.8527 O   0  0  0  0  0  0  0  0  0  0  0  0
   -0.5900   -0.5582   -0.3892 C   0  0  0  0  0  0  0  0  0  0  0  0
   -1.4291   -0.2788   -1.5101 C   0  0  0  0  0  0  0  0  0  0  0  0
   -0.6489    0.1305   -2.4995 N   0  0  0  0  0  0  0  0  0  0  0  0
    0.6189    0.1256   -2.0378 O   0  0  0  0  0  0  0  0  0  0  0  0
    0.6559   -0.3011   -0.7551 N   0  0  0  0  0  0  0  0  0  0  0  0
   -2.8892   -0.5156   -1.4920 C   0  0  0  0  0  0  0  0  0  0  0  0
   -3.5777   -0.6194   -2.4840 O   0  0  0  0  0  0  0  0  0  0  0  0
   -7.8270    0.3299   -0.7746 H   0  0  0  0  0  0  0  0  0  0  0  0
   -7.4036   -1.3974   -0.7240 H   0  0  0  0  0  0  0  0  0  0  0  0
   -7.3634   -0.4369    0.7654 H   0  0  0  0  0  0  0  0  0  0  0  0
   -5.1298   -1.4160    0.8861 H   0  0  0  0  0  0  0  0  0  0  0  0
   -3.0523   -1.4670    1.8899 H   0  0  0  0  0  0  0  0  0  0  0  0
  1 18  1  0  0  0  0  102.37
  2  1  1  0  0  0  0  92.99
  2  4  1  0  0  0  0  76.94
  3  2  2  0  0  0  0  161.41
  4 19  1  0  0  0  0  114.08
  5  4  1  0  0  0  0  115.45
  5  6  2  0  0  0  0
  6 20  1  0  0  0  0  117.96
  7  6  1  0  0  0  0
  7  8  2  0  0  0  0  156.53
  9  7  1  0  0  0  0
 10 14  1  0  0  0  0
 10  9  1  0  0  0  0
 11 12  1  0  0  0  0
 11 10  2  0  0  0  0
 12 13  1  0  0  0  0
 13  9  2  0  0  0  0
 14  5  1  0  0  0  0
 15 14  2  0  0  0  0
 16  1  1  0  0  0  0  102.37
 17  1  1  0  0  0  0  102.37
M  END
$$$$
