# Supplementary material for: A big data approach to the ultra-fast prediction of DFT-calculated bond energies
Source: J Cheminform. 2013 Jul 12;5:34. doi: 10.1186/1758-2946-5-34 (PMC3720218; doi:10.1186/1758-2946-5-34)
Supplement: Additional file 1 — Molecular structures with the calculated BDEs used for training machine learning methods. [file 1758-2946-5-34-S1.zip › BDE-Structures/ZINC00225842.sdf]

bond_energy_mol/ZINC00225842.out
 OpenBabel01301309493D

 26 27  0  0  0  0  0  0  0  0999 V2000
    9.8514    3.0084   -0.9471 C   0  0  0  0  0  0  0  0  0  0  0  0
    8.8963    3.9732   -0.4547 O   0  0  0  0  0  0  0  0  0  0  0  0
    7.5895    3.5332   -0.3295 C   0  0  0  0  0  0  0  0  0  0  0  0
    7.1752    2.2272   -0.6514 C   0  0  0  0  0  0  0  0  0  0  0  0
    5.8356    1.8819   -0.4920 C   0  0  0  0  0  0  0  0  0  0  0  0
    4.8947    2.8166   -0.0157 C   0  0  0  0  0  0  0  0  0  0  0  0
    5.3302    4.1205    0.3026 C   0  0  0  0  0  0  0  0  0  0  0  0
    6.6637    4.4799    0.1488 C   0  0  0  0  0  0  0  0  0  0  0  0
    3.4962    2.4481    0.1439 C   0  0  0  0  0  0  0  0  0  0  0  0
    3.0813    1.2518   -0.1520 N   0  0  0  0  0  0  0  0  0  0  0  0
    1.7564    0.9241    0.0016 C   0  0  0  0  0  0  0  0  0  0  0  0
    1.0981   -0.2697   -0.2500 C   0  0  0  0  0  0  0  0  0  0  0  0
   -0.2724   -0.0551    0.0819 C   0  0  0  0  0  0  0  0  0  0  0  0
   -0.3831    1.2468    0.5160 C   0  0  0  0  0  0  0  0  0  0  0  0
    0.8443    1.8648    0.4754 O   0  0  0  0  0  0  0  0  0  0  0  0
    9.9188    2.1401   -0.2669 H   0  0  0  0  0  0  0  0  0  0  0  0
   10.8264    3.5144   -0.9890 H   0  0  0  0  0  0  0  0  0  0  0  0
    9.5747    2.6629   -1.9595 H   0  0  0  0  0  0  0  0  0  0  0  0
    7.8858    1.4808   -1.0244 H   0  0  0  0  0  0  0  0  0  0  0  0
    5.4933    0.8683   -0.7379 H   0  0  0  0  0  0  0  0  0  0  0  0
    4.6044    4.8567    0.6745 H   0  0  0  0  0  0  0  0  0  0  0  0
    7.0048    5.4921    0.3951 H   0  0  0  0  0  0  0  0  0  0  0  0
    2.8003    3.2347    0.5267 H   0  0  0  0  0  0  0  0  0  0  0  0
    1.5404   -1.1929   -0.6278 H   0  0  0  0  0  0  0  0  0  0  0  0
   -1.0815   -0.7837    0.0068 H   0  0  0  0  0  0  0  0  0  0  0  0
   -1.2352    1.8354    0.8666 H   0  0  0  0  0  0  0  0  0  0  0  0
  1  2  1  0  0  0  0
  1 16  1  0  0  0  0
  2  3  1  0  0  0  0
  3  8  2  0  0  0  0
  4  5  2  0  0  0  0
  4  3  1  0  0  0  0
  5  6  1  0  0  0  0
  6  9  1  0  0  0  0
  6  7  2  0  0  0  0
  7 21  1  0  0  0  0
  8  7  1  0  0  0  0
  8 22  1  0  0  0  0
  9 23  1  0  0  0  0
 10 11  1  0  0  0  0  106.49
 10  9  2  0  0  0  0
 11 15  1  0  0  0  0
 12 11  2  0  0  0  0
 12 13  1  0  0  0  0
 13 14  2  0  0  0  0
 14 26  1  0  0  0  0
 15 14  1  0  0  0  0
 17  1  1  0  0  0  0
 18  1  1  0  0  0  0
 19  4  1  0  0  0  0
 20  5  1  0  0  0  0
 24 12  1  0  0  0  0
 25 13  1  0  0  0  0
M  END
$$$$
