# Supplementary material for: A big data approach to the ultra-fast prediction of DFT-calculated bond energies
Source: J Cheminform. 2013 Jul 12;5:34. doi: 10.1186/1758-2946-5-34 (PMC3720218; doi:10.1186/1758-2946-5-34)
Supplement: Additional file 1 — Molecular structures with the calculated BDEs used for training machine learning methods. [file 1758-2946-5-34-S1.zip › BDE-Structures/ZINC00227961.sdf]

bond_energy_mol/ZINC00227961.out
 OpenBabel01301309493D

 25 26  0  0  0  0  0  0  0  0999 V2000
    3.3230    2.6784   -0.7204 C   0  0  0  0  0  0  0  0  0  0  0  0
    2.8896    3.1058    0.5348 C   0  0  0  0  0  0  0  0  0  0  0  0
    2.1092    2.2413    1.3138 C   0  0  0  0  0  0  0  0  0  0  0  0
    1.7613    1.0169    0.9008 N   0  0  0  0  0  0  0  0  0  0  0  0
    2.1793    0.6000   -0.3128 C   0  0  0  0  0  0  0  0  0  0  0  0
    2.9630    1.4037   -1.1545 C   0  0  0  0  0  0  0  0  0  0  0  0
    1.7728   -0.7738   -0.7411 C   0  0  0  0  0  0  0  0  0  0  0  0
    2.1131   -1.2395   -1.8409 O   0  0  0  0  0  0  0  0  0  0  0  0
    1.0086   -1.4296    0.1941 N   0  0  0  0  0  0  0  0  0  0  0  0
    0.4711   -2.6778    0.1411 N   0  0  0  0  0  0  0  0  0  0  0  0
    0.6613   -3.4207   -0.9115 C   0  0  0  0  0  0  0  0  0  0  0  0
    0.0733   -4.7477   -0.9340 C   0  0  0  0  0  0  0  0  0  0  0  0
   -0.6996   -5.3446    0.0677 C   0  0  0  0  0  0  0  0  0  0  0  0
   -1.1206   -6.6510   -0.2698 C   0  0  0  0  0  0  0  0  0  0  0  0
   -0.6738   -7.0557   -1.5225 C   0  0  0  0  0  0  0  0  0  0  0  0
    0.2526   -5.8298   -2.2637 S   0  0  0  0  0  0  0  0  0  0  0  0
    3.9359    3.3341   -1.3529 H   0  0  0  0  0  0  0  0  0  0  0  0
    3.1543    4.1024    0.9091 H   0  0  0  0  0  0  0  0  0  0  0  0
    1.7553    2.5611    2.3115 H   0  0  0  0  0  0  0  0  0  0  0  0
    3.2736    1.0122   -2.1311 H   0  0  0  0  0  0  0  0  0  0  0  0
    0.8177   -0.8906    1.0633 H   0  0  0  0  0  0  0  0  0  0  0  0
    1.2503   -3.0808   -1.7843 H   0  0  0  0  0  0  0  0  0  0  0  0
   -0.9463   -4.8416    1.0086 H   0  0  0  0  0  0  0  0  0  0  0  0
   -1.7341   -7.2814    0.3831 H   0  0  0  0  0  0  0  0  0  0  0  0
   -0.8759   -8.0212   -1.9897 H   0  0  0  0  0  0  0  0  0  0  0  0
  1  2  1  0  0  0  0
  2 18  1  0  0  0  0
  2  3  2  0  0  0  0
  3 19  1  0  0  0  0
  4  3  1  0  0  0  0
  5  4  2  0  0  0  0
  6  1  2  0  0  0  0
  6  5  1  0  0  0  0
  7  5  1  0  0  0  0
  7  9  1  0  0  0  0
  8  7  2  0  0  0  0
  9 21  1  0  0  0  0
 10  9  1  0  0  0  0  79.32
 11 10  2  0  0  0  0
 12 11  1  0  0  0  0
 12 13  2  0  0  0  0
 13 23  1  0  0  0  0
 14 13  1  0  0  0  0
 14 24  1  0  0  0  0
 15 14  2  0  0  0  0
 16 15  1  0  0  0  0
 16 12  1  0  0  0  0
 17  1  1  0  0  0  0
 20  6  1  0  0  0  0
 22 11  1  0  0  0  0
 25 15  1  0  0  0  0
M  END
$$$$
