# Supplementary material for: A big data approach to the ultra-fast prediction of DFT-calculated bond energies
Source: J Cheminform. 2013 Jul 12;5:34. doi: 10.1186/1758-2946-5-34 (PMC3720218; doi:10.1186/1758-2946-5-34)
Supplement: Additional file 1 — Molecular structures with the calculated BDEs used for training machine learning methods. [file 1758-2946-5-34-S1.zip › BDE-Structures/ZINC00229039.sdf]

bond_energy_mol/ZINC00229039.out
 OpenBabel01301309493D

 20 21  0  0  0  0  0  0  0  0999 V2000
   -6.3000    0.7797   -0.1030 C   0  0  0  0  0  0  0  0  0  0  0  0
   -4.9905    0.3078   -0.1063 C   0  0  0  0  0  0  0  0  0  0  0  0
   -3.9345    1.2338   -0.0578 C   0  0  0  0  0  0  0  0  0  0  0  0
   -4.2588    2.6072   -0.0080 C   0  0  0  0  0  0  0  0  0  0  0  0
   -5.5173    3.0512   -0.0052 N   0  0  0  0  0  0  0  0  0  0  0  0
   -6.5204    2.1623   -0.0515 C   0  0  0  0  0  0  0  0  0  0  0  0
   -2.5480    0.7817   -0.0594 C   0  0  0  0  0  0  0  0  0  0  0  0
   -1.5810    1.6468   -0.0141 N   0  0  0  0  0  0  0  0  0  0  0  0
   -0.3024    1.2018   -0.0167 N   0  0  0  0  0  0  0  0  0  0  0  0
    0.7917    2.0382    0.0291 C   0  0  0  0  0  0  0  0  0  0  0  0
    1.8926    1.2967    0.0126 N   0  0  0  0  0  0  0  0  0  0  0  0
    1.5266   -0.0139   -0.0437 N   0  0  0  0  0  0  0  0  0  0  0  0
    0.2005   -0.0837   -0.0619 C   0  0  0  0  0  0  0  0  0  0  0  0
   -7.1449    0.0812   -0.1401 H   0  0  0  0  0  0  0  0  0  0  0  0
   -4.7798   -0.7703   -0.1460 H   0  0  0  0  0  0  0  0  0  0  0  0
   -3.4440    3.3545    0.0306 H   0  0  0  0  0  0  0  0  0  0  0  0
   -7.5530    2.5584   -0.0479 H   0  0  0  0  0  0  0  0  0  0  0  0
   -2.3655   -0.3161   -0.1004 H   0  0  0  0  0  0  0  0  0  0  0  0
    0.7331    3.1300    0.0718 H   0  0  0  0  0  0  0  0  0  0  0  0
   -0.3934   -1.0013   -0.1052 H   0  0  0  0  0  0  0  0  0  0  0  0
  1  6  1  0  0  0  0
  2  1  2  0  0  0  0
  2  3  1  0  0  0  0
  3  4  2  0  0  0  0
  4  5  1  0  0  0  0
  4 16  1  0  0  0  0
  6 17  1  0  0  0  0
  6  5  2  0  0  0  0
  7  3  1  0  0  0  0
  7  8  2  0  0  0  0
  9  8  1  0  0  0  0  69.45
  9 10  1  0  0  0  0
 10 19  1  0  0  0  0
 11 10  2  0  0  0  0
 12 11  1  0  0  0  0
 13 12  2  0  0  0  0
 13  9  1  0  0  0  0
 14  1  1  0  0  0  0
 15  2  1  0  0  0  0
 18  7  1  0  0  0  0
 20 13  1  0  0  0  0
M  END
$$$$
