# Supplementary material for: A big data approach to the ultra-fast prediction of DFT-calculated bond energies
Source: J Cheminform. 2013 Jul 12;5:34. doi: 10.1186/1758-2946-5-34 (PMC3720218; doi:10.1186/1758-2946-5-34)
Supplement: Additional file 1 — Molecular structures with the calculated BDEs used for training machine learning methods. [file 1758-2946-5-34-S1.zip › BDE-Structures/ZINC00235425.sdf]

bond_energy_mol/ZINC00235425.out
 OpenBabel01301309493D

 26 27  0  0  0  0  0  0  0  0999 V2000
   -1.9350    4.8221   -1.4748 C   0  0  0  0  0  0  0  0  0  0  0  0
   -3.0363    3.7724   -1.5312 C   0  0  0  0  0  0  0  0  0  0  0  0
   -2.7547    2.6413   -0.5376 C   0  0  0  0  0  0  0  0  0  0  0  0
   -1.5849    1.8064   -0.9402 C   0  0  0  0  0  0  0  0  0  0  0  0
   -1.0850    1.6896   -2.2105 C   0  0  0  0  0  0  0  0  0  0  0  0
    0.0045    0.7894   -2.2112 O   0  0  0  0  0  0  0  0  0  0  0  0
    0.1579    0.3599   -0.9242 C   0  0  0  0  0  0  0  0  0  0  0  0
   -0.7912    0.9412   -0.0924 C   0  0  0  0  0  0  0  0  0  0  0  0
   -0.9183    0.7335    1.3131 C   0  0  0  0  0  0  0  0  0  0  0  0
   -1.0004    0.5571    2.4485 N   0  0  0  0  0  0  0  0  0  0  0  0
    1.1379   -0.5765   -0.6727 N   0  0  0  0  0  0  0  0  0  0  0  0
   -1.4901    2.3362   -3.4790 C   0  0  0  0  0  0  0  0  0  0  0  0
   -3.1574    3.0759   -3.2718 S   0  0  0  0  0  0  0  0  0  0  0  0
   -4.3839    4.4113   -1.2283 C   0  0  0  0  0  0  0  0  0  0  0  0
   -0.9518    4.3792   -1.6703 H   0  0  0  0  0  0  0  0  0  0  0  0
   -1.9052    5.2794   -0.4766 H   0  0  0  0  0  0  0  0  0  0  0  0
   -2.1075    5.6190   -2.2072 H   0  0  0  0  0  0  0  0  0  0  0  0
   -3.6529    1.9995   -0.4369 H   0  0  0  0  0  0  0  0  0  0  0  0
   -2.5771    3.0766    0.4647 H   0  0  0  0  0  0  0  0  0  0  0  0
    1.8854   -0.6686   -1.3672 H   0  0  0  0  0  0  0  0  0  0  0  0
    1.4006   -0.7216    0.3070 H   0  0  0  0  0  0  0  0  0  0  0  0
   -1.5370    1.5980   -4.3002 H   0  0  0  0  0  0  0  0  0  0  0  0
   -0.7543    3.1074   -3.7948 H   0  0  0  0  0  0  0  0  0  0  0  0
   -5.1961    3.6775   -1.2908 H   0  0  0  0  0  0  0  0  0  0  0  0
   -4.3821    4.8292   -0.2125 H   0  0  0  0  0  0  0  0  0  0  0  0
   -4.6025    5.2259   -1.9284 H   0  0  0  0  0  0  0  0  0  0  0  0
  1 16  1  0  0  0  0  104.40
  2  1  1  0  0  0  0  78.99
  2 14  1  0  0  0  0  78.98
  2  3  1  0  0  0  0
  3 18  1  0  0  0  0  90.62
  3 19  1  0  0  0  0  90.62
  4  3  1  0  0  0  0
  4  8  1  0  0  0  0
  5  4  2  0  0  0  0
  6  5  1  0  0  0  0
  6  7  1  0  0  0  0
  7 11  1  0  0  0  0  120.44
  7  8  2  0  0  0  0
  8  9  1  0  0  0  0  147.22
  9 10  3  0  0  0  0  192.36
 11 21  1  0  0  0  0  84.05
 12 13  1  0  0  0  0
 12  5  1  0  0  0  0
 13  2  1  0  0  0  0
 14 25  1  0  0  0  0  105.92
 15  1  1  0  0  0  0  104.40
 17  1  1  0  0  0  0  104.40
 20 11  1  0  0  0  0  84.05
 22 12  1  0  0  0  0  82.25
 23 12  1  0  0  0  0  82.25
 24 14  1  0  0  0  0  105.92
 26 14  1  0  0  0  0  105.92
M  END
$$$$
