# Supplementary material for: A big data approach to the ultra-fast prediction of DFT-calculated bond energies
Source: J Cheminform. 2013 Jul 12;5:34. doi: 10.1186/1758-2946-5-34 (PMC3720218; doi:10.1186/1758-2946-5-34)
Supplement: Additional file 1 — Molecular structures with the calculated BDEs used for training machine learning methods. [file 1758-2946-5-34-S1.zip › BDE-Structures/ZINC00236968.sdf]

bond_energy_mol/ZINC00236968.out
 OpenBabel01301309493D

 30 31  0  0  0  0  0  0  0  0999 V2000
    4.6764    0.9805   -0.7218 C   0  0  0  0  0  0  0  0  0  0  0  0
    4.3636   -0.4686   -0.4397 C   0  0  0  0  0  0  0  0  0  0  0  0
    2.9453   -0.6801   -0.1513 N   0  0  0  0  0  0  0  0  0  0  0  0
    2.6626   -2.0359    0.3184 C   0  0  0  0  0  0  0  0  0  0  0  0
    1.2392   -2.1880    0.7959 C   0  0  0  0  0  0  0  0  0  0  0  0
    1.8006   -0.0666   -1.4547 S   0  0  0  0  0  0  0  0  0  0  0  0
    1.0191    1.2071   -0.5722 C   0  0  0  0  0  0  0  0  0  0  0  0
    1.2856    1.5173    0.7458 N   0  0  0  0  0  0  0  0  0  0  0  0
    0.4702    2.5798    1.0964 C   0  0  0  0  0  0  0  0  0  0  0  0
    0.3228    3.2924    2.2942 C   0  0  0  0  0  0  0  0  0  0  0  0
   -0.6139    4.3281    2.2908 C   0  0  0  0  0  0  0  0  0  0  0  0
   -1.3691    4.6381    1.1422 C   0  0  0  0  0  0  0  0  0  0  0  0
   -1.2251    3.9298   -0.0500 C   0  0  0  0  0  0  0  0  0  0  0  0
   -0.2886    2.8828   -0.0695 C   0  0  0  0  0  0  0  0  0  0  0  0
    0.0809    2.0079   -1.0844 N   0  0  0  0  0  0  0  0  0  0  0  0
    4.1687    1.3277   -1.6298 H   0  0  0  0  0  0  0  0  0  0  0  0
    4.3608    1.6216    0.1102 H   0  0  0  0  0  0  0  0  0  0  0  0
    5.7545    1.1136   -0.8652 H   0  0  0  0  0  0  0  0  0  0  0  0
    4.9321   -0.8044    0.4554 H   0  0  0  0  0  0  0  0  0  0  0  0
    4.7106   -1.1101   -1.2839 H   0  0  0  0  0  0  0  0  0  0  0  0
    3.3604   -2.2418    1.1597 H   0  0  0  0  0  0  0  0  0  0  0  0
    2.8906   -2.7974   -0.4645 H   0  0  0  0  0  0  0  0  0  0  0  0
    1.0869   -3.1886    1.2153 H   0  0  0  0  0  0  0  0  0  0  0  0
    0.5261   -2.0537   -0.0263 H   0  0  0  0  0  0  0  0  0  0  0  0
    1.0036   -1.4519    1.5741 H   0  0  0  0  0  0  0  0  0  0  0  0
    1.9737    1.0381    1.3392 H   0  0  0  0  0  0  0  0  0  0  0  0
    0.9091    3.0530    3.1903 H   0  0  0  0  0  0  0  0  0  0  0  0
   -0.7674    4.9165    3.2041 H   0  0  0  0  0  0  0  0  0  0  0  0
   -2.0910    5.4634    1.1954 H   0  0  0  0  0  0  0  0  0  0  0  0
   -1.8211    4.1840   -0.9346 H   0  0  0  0  0  0  0  0  0  0  0  0
  1  2  1  0  0  0  0
  1 17  1  0  0  0  0
  2  3  1  0  0  0  0
  2 19  1  0  0  0  0
  3  4  1  0  0  0  0
  4  5  1  0  0  0  0
  4 21  1  0  0  0  0
  5 23  1  0  0  0  0
  5 25  1  0  0  0  0
  6  7  1  0  0  0  0
  6  3  1  0  0  0  0  38.99
  7  8  1  0  0  0  0
  8  9  1  0  0  0  0
  8 26  1  0  0  0  0
  9 10  2  0  0  0  0
 10 27  1  0  0  0  0
 11 10  1  0  0  0  0
 11 28  1  0  0  0  0
 12 29  1  0  0  0  0
 12 11  2  0  0  0  0
 13 12  1  0  0  0  0
 14 13  2  0  0  0  0
 14  9  1  0  0  0  0
 15  7  2  0  0  0  0
 15 14  1  0  0  0  0
 16  1  1  0  0  0  0
 18  1  1  0  0  0  0
 20  2  1  0  0  0  0
 22  4  1  0  0  0  0
 24  5  1  0  0  0  0
 30 13  1  0  0  0  0
M  END
$$$$
