# Supplementary material for: A big data approach to the ultra-fast prediction of DFT-calculated bond energies
Source: J Cheminform. 2013 Jul 12;5:34. doi: 10.1186/1758-2946-5-34 (PMC3720218; doi:10.1186/1758-2946-5-34)
Supplement: Additional file 1 — Molecular structures with the calculated BDEs used for training machine learning methods. [file 1758-2946-5-34-S1.zip › BDE-Structures/ZINC00244330.sdf]

bond_energy_mol/ZINC00244330.out
 OpenBabel01301309493D

 31 33  0  0  0  0  0  0  0  0999 V2000
    1.8421    6.3721   -3.9604 C   0  0  0  0  0  0  0  0  0  0  0  0
    0.6833    7.1599   -4.1095 C   0  0  0  0  0  0  0  0  0  0  0  0
   -0.5000    6.8692   -3.4321 C   0  0  0  0  0  0  0  0  0  0  0  0
   -0.4992    5.7498   -2.5831 C   0  0  0  0  0  0  0  0  0  0  0  0
    0.6773    4.9608   -2.4407 C   0  0  0  0  0  0  0  0  0  0  0  0
    1.8656    5.2547   -3.1233 C   0  0  0  0  0  0  0  0  0  0  0  0
    0.3477    3.9559   -1.5473 N   0  0  0  0  0  0  0  0  0  0  0  0
   -0.9679    4.1463   -1.1765 C   0  0  0  0  0  0  0  0  0  0  0  0
   -1.4991    5.2116   -1.7815 N   0  0  0  0  0  0  0  0  0  0  0  0
   -1.8307    3.1318   -0.0632 S   0  0  0  0  0  0  0  0  0  0  0  0
   -0.4854    1.9556    0.3704 N   0  0  0  0  0  0  0  0  0  0  0  0
   -0.7366    0.5790   -0.0463 C   0  0  0  0  0  0  0  0  0  0  0  0
    0.5554   -0.2138    0.0533 C   0  0  0  0  0  0  0  0  0  0  0  0
    1.1174   -0.1457    1.4603 C   0  0  0  0  0  0  0  0  0  0  0  0
    1.2884    1.2985    1.8905 C   0  0  0  0  0  0  0  0  0  0  0  0
   -0.0202    2.0574    1.7509 C   0  0  0  0  0  0  0  0  0  0  0  0
    2.7475    6.6457   -4.5165 H   0  0  0  0  0  0  0  0  0  0  0  0
    0.7213    8.0276   -4.7809 H   0  0  0  0  0  0  0  0  0  0  0  0
   -1.3927    7.4929   -3.5593 H   0  0  0  0  0  0  0  0  0  0  0  0
    2.7693    4.6430   -3.0090 H   0  0  0  0  0  0  0  0  0  0  0  0
    0.9562    3.2007   -1.2086 H   0  0  0  0  0  0  0  0  0  0  0  0
   -1.1100    0.5791   -1.0884 H   0  0  0  0  0  0  0  0  0  0  0  0
   -1.5188    0.0987    0.5883 H   0  0  0  0  0  0  0  0  0  0  0  0
    0.3681   -1.2630   -0.2335 H   0  0  0  0  0  0  0  0  0  0  0  0
    1.2949    0.1889   -0.6630 H   0  0  0  0  0  0  0  0  0  0  0  0
    0.4321   -0.6608    2.1580 H   0  0  0  0  0  0  0  0  0  0  0  0
    2.0851   -0.6752    1.5099 H   0  0  0  0  0  0  0  0  0  0  0  0
    2.0664    1.7819    1.2716 H   0  0  0  0  0  0  0  0  0  0  0  0
    1.6342    1.3474    2.9376 H   0  0  0  0  0  0  0  0  0  0  0  0
   -0.7705    1.6414    2.4645 H   0  0  0  0  0  0  0  0  0  0  0  0
    0.1235    3.1248    2.0070 H   0  0  0  0  0  0  0  0  0  0  0  0
  1  6  1  0  0  0  0
  2  1  2  0  0  0  0
  2  3  1  0  0  0  0
  3  4  2  0  0  0  0
  4  5  1  0  0  0  0
  4  9  1  0  0  0  0
  5  7  1  0  0  0  0
  6 20  1  0  0  0  0
  6  5  2  0  0  0  0
  7 21  1  0  0  0  0
  7  8  1  0  0  0  0
  8 10  1  0  0  0  0  70.90
  9  8  2  0  0  0  0
 10 11  1  0  0  0  0  39.58
 11 16  1  0  0  0  0
 12 13  1  0  0  0  0
 12 11  1  0  0  0  0
 12 23  1  0  0  0  0
 13 14  1  0  0  0  0
 14 27  1  0  0  0  0
 14 15  1  0  0  0  0
 14 26  1  0  0  0  0
 15 29  1  0  0  0  0
 16 15  1  0  0  0  0
 16 31  1  0  0  0  0
 16 30  1  0  0  0  0
 17  1  1  0  0  0  0
 18  2  1  0  0  0  0
 19  3  1  0  0  0  0
 22 12  1  0  0  0  0
 24 13  1  0  0  0  0
 25 13  1  0  0  0  0
 28 15  1  0  0  0  0
M  END
$$$$
