# Supplementary material for: A big data approach to the ultra-fast prediction of DFT-calculated bond energies
Source: J Cheminform. 2013 Jul 12;5:34. doi: 10.1186/1758-2946-5-34 (PMC3720218; doi:10.1186/1758-2946-5-34)
Supplement: Additional file 1 — Molecular structures with the calculated BDEs used for training machine learning methods. [file 1758-2946-5-34-S1.zip › BDE-Structures/ZINC00244335.sdf]

bond_energy_mol/ZINC00244335.out
 OpenBabel01301309493D

 29 31  0  0  0  0  0  0  0  0999 V2000
   -3.9697   -1.2563    5.2435 C   0  0  0  0  0  0  0  0  0  0  0  0
   -4.3715   -2.6012    5.1177 C   0  0  0  0  0  0  0  0  0  0  0  0
   -4.0777   -3.3570    3.9840 C   0  0  0  0  0  0  0  0  0  0  0  0
   -3.3575   -2.7250    2.9564 C   0  0  0  0  0  0  0  0  0  0  0  0
   -2.9552   -1.3666    3.0951 C   0  0  0  0  0  0  0  0  0  0  0  0
   -3.2517   -0.6087    4.2364 C   0  0  0  0  0  0  0  0  0  0  0  0
   -2.2770   -1.0560    1.9286 N   0  0  0  0  0  0  0  0  0  0  0  0
   -2.2729   -2.1881    1.1382 C   0  0  0  0  0  0  0  0  0  0  0  0
   -2.9130   -3.2002    1.7284 N   0  0  0  0  0  0  0  0  0  0  0  0
   -1.5673   -2.2908   -0.4434 S   0  0  0  0  0  0  0  0  0  0  0  0
   -0.6336   -0.7054   -0.4637 N   0  0  0  0  0  0  0  0  0  0  0  0
   -1.0036    0.1979   -1.5492 C   0  0  0  0  0  0  0  0  0  0  0  0
   -0.3581    1.5469   -1.2977 C   0  0  0  0  0  0  0  0  0  0  0  0
    1.0878    1.4100   -1.2122 O   0  0  0  0  0  0  0  0  0  0  0  0
    1.4348    0.5042   -0.1275 C   0  0  0  0  0  0  0  0  0  0  0  0
    0.8151   -0.8604   -0.3578 C   0  0  0  0  0  0  0  0  0  0  0  0
   -4.2292   -0.7062    6.1567 H   0  0  0  0  0  0  0  0  0  0  0  0
   -4.9325   -3.0607    5.9418 H   0  0  0  0  0  0  0  0  0  0  0  0
   -4.3974   -4.4025    3.9018 H   0  0  0  0  0  0  0  0  0  0  0  0
   -2.9404    0.4386    4.3370 H   0  0  0  0  0  0  0  0  0  0  0  0
   -1.8376   -0.1596    1.6882 H   0  0  0  0  0  0  0  0  0  0  0  0
   -2.1057    0.3017   -1.5815 H   0  0  0  0  0  0  0  0  0  0  0  0
   -0.6748   -0.1956   -2.5383 H   0  0  0  0  0  0  0  0  0  0  0  0
   -0.7433    2.0013   -0.3528 H   0  0  0  0  0  0  0  0  0  0  0  0
   -0.5652    2.2464   -2.1298 H   0  0  0  0  0  0  0  0  0  0  0  0
    1.0901    0.9385    0.8419 H   0  0  0  0  0  0  0  0  0  0  0  0
    2.5391    0.4386   -0.1064 H   0  0  0  0  0  0  0  0  0  0  0  0
    1.0508   -1.5339    0.4890 H   0  0  0  0  0  0  0  0  0  0  0  0
    1.2443   -1.3166   -1.2793 H   0  0  0  0  0  0  0  0  0  0  0  0
  1 17  1  0  0  0  0
  2  1  1  0  0  0  0
  2 18  1  0  0  0  0
  3  2  2  0  0  0  0
  4  5  2  0  0  0  0
  4  3  1  0  0  0  0
  5  6  1  0  0  0  0
  6 20  1  0  0  0  0
  6  1  2  0  0  0  0
  7  5  1  0  0  0  0
  8  9  2  0  0  0  0
  8  7  1  0  0  0  0
  9  4  1  0  0  0  0
 10  8  1  0  0  0  0
 11 10  1  0  0  0  0  37.80
 11 16  1  0  0  0  0
 12 13  1  0  0  0  0
 12 11  1  0  0  0  0
 13 14  1  0  0  0  0
 13 24  1  0  0  0  0
 14 15  1  0  0  0  0
 15 27  1  0  0  0  0
 15 26  1  0  0  0  0
 16 15  1  0  0  0  0
 16 28  1  0  0  0  0
 19  3  1  0  0  0  0
 21  7  1  0  0  0  0
 22 12  1  0  0  0  0
 23 12  1  0  0  0  0
 25 13  1  0  0  0  0
 29 16  1  0  0  0  0
M  END
$$$$
