# Supplementary material for: A big data approach to the ultra-fast prediction of DFT-calculated bond energies
Source: J Cheminform. 2013 Jul 12;5:34. doi: 10.1186/1758-2946-5-34 (PMC3720218; doi:10.1186/1758-2946-5-34)
Supplement: Additional file 1 — Molecular structures with the calculated BDEs used for training machine learning methods. [file 1758-2946-5-34-S1.zip › BDE-Structures/ZINC00247278.sdf]

bond_energy_mol/ZINC00247278.out
 OpenBabel01301309493D

 26 28  0  0  0  0  0  0  0  0999 V2000
   -2.0732    2.2447    3.5276 C   0  0  0  0  0  0  0  0  0  0  0  0
   -1.9558    0.8890    3.0737 N   0  0  0  0  0  0  0  0  0  0  0  0
   -1.2707    0.4575    1.9813 C   0  0  0  0  0  0  0  0  0  0  0  0
   -1.4286   -0.9385    1.9276 C   0  0  0  0  0  0  0  0  0  0  0  0
   -2.2419   -1.2659    3.0466 C   0  0  0  0  0  0  0  0  0  0  0  0
   -2.5376   -0.1339    3.7108 N   0  0  0  0  0  0  0  0  0  0  0  0
   -0.8516   -1.7023    0.9374 N   0  0  0  0  0  0  0  0  0  0  0  0
   -0.1463   -1.1049    0.0354 N   0  0  0  0  0  0  0  0  0  0  0  0
    0.0364    0.2398    0.0351 N   0  0  0  0  0  0  0  0  0  0  0  0
   -0.4806    1.1347    0.9837 C   0  0  0  0  0  0  0  0  0  0  0  0
   -0.2559    2.3593    0.9532 O   0  0  0  0  0  0  0  0  0  0  0  0
    0.8718    0.6849   -1.0340 C   0  0  0  0  0  0  0  0  0  0  0  0
    0.8067    1.9980   -1.5302 C   0  0  0  0  0  0  0  0  0  0  0  0
    1.6370    2.3707   -2.5886 C   0  0  0  0  0  0  0  0  0  0  0  0
    2.5215    1.4540   -3.1611 C   0  0  0  0  0  0  0  0  0  0  0  0
    2.5778    0.1464   -2.6717 C   0  0  0  0  0  0  0  0  0  0  0  0
    1.7593   -0.2411   -1.6122 C   0  0  0  0  0  0  0  0  0  0  0  0
   -1.4995    2.8898    2.8491 H   0  0  0  0  0  0  0  0  0  0  0  0
   -1.6803    2.3473    4.5533 H   0  0  0  0  0  0  0  0  0  0  0  0
   -3.1294    2.5639    3.5338 H   0  0  0  0  0  0  0  0  0  0  0  0
   -2.6103   -2.2395    3.3834 H   0  0  0  0  0  0  0  0  0  0  0  0
    0.1175    2.7247   -1.0885 H   0  0  0  0  0  0  0  0  0  0  0  0
    1.5883    3.3966   -2.9751 H   0  0  0  0  0  0  0  0  0  0  0  0
    3.1698    1.7589   -3.9919 H   0  0  0  0  0  0  0  0  0  0  0  0
    3.2702   -0.5792   -3.1169 H   0  0  0  0  0  0  0  0  0  0  0  0
    1.7964   -1.2662   -1.2221 H   0  0  0  0  0  0  0  0  0  0  0  0
  1 20  1  0  0  0  0  98.23
  1 19  1  0  0  0  0  98.23
  2  1  1  0  0  0  0  94.66
  2  6  1  0  0  0  0
  3  2  1  0  0  0  0
  4  3  2  0  0  0  0
  4  5  1  0  0  0  0
  5 21  1  0  0  0  0  123.95
  5  6  2  0  0  0  0
  7  4  1  0  0  0  0
  8  7  2  0  0  0  0
  9  8  1  0  0  0  0
  9 10  1  0  0  0  0
 10  3  1  0  0  0  0
 11 10  2  0  0  0  0  143.40
 12  9  1  0  0  0  0  93.36
 13 22  1  0  0  0  0  118.40
 13 12  1  0  0  0  0
 14 13  2  0  0  0  0
 15 16  2  0  0  0  0
 15 14  1  0  0  0  0
 16 17  1  0  0  0  0
 17 26  1  0  0  0  0  117.85
 17 12  2  0  0  0  0
 18  1  1  0  0  0  0  98.23
 23 14  1  0  0  0  0  117.39
 24 15  1  0  0  0  0  118.09
 25 16  1  0  0  0  0  117.52
M  END
$$$$
