# Supplementary material for: A big data approach to the ultra-fast prediction of DFT-calculated bond energies
Source: J Cheminform. 2013 Jul 12;5:34. doi: 10.1186/1758-2946-5-34 (PMC3720218; doi:10.1186/1758-2946-5-34)
Supplement: Additional file 1 — Molecular structures with the calculated BDEs used for training machine learning methods. [file 1758-2946-5-34-S1.zip › BDE-Structures/ZINC00247858.sdf]

bond_energy_mol/ZINC00247858.out
 OpenBabel01301309493D

 25 27  0  0  0  0  0  0  0  0999 V2000
   -1.7451    3.8955   -0.2685 C   0  0  0  0  0  0  0  0  0  0  0  0
   -0.4372    3.6370   -0.6844 C   0  0  0  0  0  0  0  0  0  0  0  0
    0.0865    2.3539   -0.5443 C   0  0  0  0  0  0  0  0  0  0  0  0
   -0.6828    1.3047   -0.0092 C   0  0  0  0  0  0  0  0  0  0  0  0
   -2.0000    1.5721    0.4222 C   0  0  0  0  0  0  0  0  0  0  0  0
   -2.5125    2.8707    0.2865 C   0  0  0  0  0  0  0  0  0  0  0  0
   -2.8705    0.5178    1.0410 C   0  0  0  0  0  0  0  0  0  0  0  0
   -3.1757   -0.6108    0.0666 C   0  0  0  0  0  0  0  0  0  0  0  0
   -2.0523   -1.5897   -0.0111 C   0  0  0  0  0  0  0  0  0  0  0  0
   -0.6791   -1.3202    0.0435 C   0  0  0  0  0  0  0  0  0  0  0  0
    0.1014   -2.5177   -0.0263 C   0  0  0  0  0  0  0  0  0  0  0  0
   -0.6595   -3.6650   -0.1283 C   0  0  0  0  0  0  0  0  0  0  0  0
   -2.3272   -3.2780   -0.1352 S   0  0  0  0  0  0  0  0  0  0  0  0
    0.0208   -0.0125    0.0926 C   0  0  0  0  0  0  0  0  0  0  0  0
    1.2486   -0.0118    0.1458 O   0  0  0  0  0  0  0  0  0  0  0  0
   -2.1690    4.9029   -0.3700 H   0  0  0  0  0  0  0  0  0  0  0  0
    0.1754    4.4403   -1.1128 H   0  0  0  0  0  0  0  0  0  0  0  0
    1.1179    2.1339   -0.8506 H   0  0  0  0  0  0  0  0  0  0  0  0
   -3.5357    3.0812    0.6264 H   0  0  0  0  0  0  0  0  0  0  0  0
   -2.3898    0.1050    1.9476 H   0  0  0  0  0  0  0  0  0  0  0  0
   -3.8185    0.9800    1.3677 H   0  0  0  0  0  0  0  0  0  0  0  0
   -4.0977   -1.1321    0.3799 H   0  0  0  0  0  0  0  0  0  0  0  0
   -3.3863   -0.1901   -0.9373 H   0  0  0  0  0  0  0  0  0  0  0  0
    1.1963   -2.5008   -0.0033 H   0  0  0  0  0  0  0  0  0  0  0  0
   -0.2795   -4.6858   -0.1988 H   0  0  0  0  0  0  0  0  0  0  0  0
  1  6  2  0  0  0  0
  2  3  2  0  0  0  0
  2  1  1  0  0  0  0
  3  4  1  0  0  0  0
  4 14  1  0  0  0  0
  4  5  2  0  0  0  0
  5  7  1  0  0  0  0
  6  5  1  0  0  0  0
  6 19  1  0  0  0  0  116.64
  7 21  1  0  0  0  0  92.68
  7 20  1  0  0  0  0  92.68
  8 22  1  0  0  0  0  85.81
  8  7  1  0  0  0  0
  9 10  2  0  0  0  0
  9  8  1  0  0  0  0
 10 14  1  0  0  0  0
 11 24  1  0  0  0  0  120.75
 11 10  1  0  0  0  0
 12 11  2  0  0  0  0
 13 12  1  0  0  0  0
 13  9  1  0  0  0  0
 14 15  2  0  0  0  0  163.62
 16  1  1  0  0  0  0  117.19
 17  2  1  0  0  0  0  117.54
 18  3  1  0  0  0  0  118.54
 23  8  1  0  0  0  0  85.81
 25 12  1  0  0  0  0  122.63
M  END
$$$$
