# Supplementary material for: A big data approach to the ultra-fast prediction of DFT-calculated bond energies
Source: J Cheminform. 2013 Jul 12;5:34. doi: 10.1186/1758-2946-5-34 (PMC3720218; doi:10.1186/1758-2946-5-34)
Supplement: Additional file 1 — Molecular structures with the calculated BDEs used for training machine learning methods. [file 1758-2946-5-34-S1.zip › BDE-Structures/ZINC00248105.sdf]

bond_energy_mol/ZINC00248105.out
 OpenBabel01301309493D

 20 20  0  0  0  0  0  0  0  0999 V2000
    3.5195    1.7073    1.7447 C   0  0  0  0  0  0  0  0  0  0  0  0
    3.5803    1.7115    0.2331 C   0  0  0  0  0  0  0  0  0  0  0  0
    2.1741    1.7234   -0.3237 C   0  0  0  0  0  0  0  0  0  0  0  0
    1.3633    0.6973    0.2856 N   0  0  0  0  0  0  0  0  0  0  0  0
    1.6041    0.0986    1.4780 C   0  0  0  0  0  0  0  0  0  0  0  0
    0.6826   -0.8471    1.9140 C   0  0  0  0  0  0  0  0  0  0  0  0
    0.7973   -1.5623    3.1181 N   0  0  0  0  0  0  0  0  0  0  0  0
   -0.1330   -2.3193    3.4314 O   0  0  0  0  0  0  0  0  0  0  0  0
    1.8115   -1.4310    3.8326 O   0  0  0  0  0  0  0  0  0  0  0  0
    2.8390    0.4493    2.2436 C   0  0  0  0  0  0  0  0  0  0  0  0
    4.5346    1.7702    2.1705 H   0  0  0  0  0  0  0  0  0  0  0  0
    2.9697    2.5995    2.0938 H   0  0  0  0  0  0  0  0  0  0  0  0
    4.1285    2.5945   -0.1343 H   0  0  0  0  0  0  0  0  0  0  0  0
    4.1202    0.8177   -0.1255 H   0  0  0  0  0  0  0  0  0  0  0  0
    1.7084    2.7260   -0.1612 H   0  0  0  0  0  0  0  0  0  0  0  0
    2.1836    1.5603   -1.4220 H   0  0  0  0  0  0  0  0  0  0  0  0
    0.4881    0.4531   -0.2013 H   0  0  0  0  0  0  0  0  0  0  0  0
   -0.2234   -1.0602    1.3318 H   0  0  0  0  0  0  0  0  0  0  0  0
    3.5335   -0.4095    2.1797 H   0  0  0  0  0  0  0  0  0  0  0  0
    2.5846    0.5415    3.3134 H   0  0  0  0  0  0  0  0  0  0  0  0
  1 12  1  0  0  0  0  102.70
  1 11  1  0  0  0  0  102.70
  1 10  1  0  0  0  0
  2  1  1  0  0  0  0
  3 15  1  0  0  0  0  91.20
  3  2  1  0  0  0  0
  3  4  1  0  0  0  0
  4  5  1  0  0  0  0
  5  6  2  0  0  0  0
  5 10  1  0  0  0  0
  6  7  1  0  0  0  0  85.12
  7  8  2  0  0  0  0  89.64
  7  9  2  0  0  0  0  83.69
 10 20  1  0  0  0  0  90.29
 13  2  1  0  0  0  0  103.51
 14  2  1  0  0  0  0  103.51
 16  3  1  0  0  0  0  91.20
 17  4  1  0  0  0  0  95.30
 18  6  1  0  0  0  0  119.45
 19 10  1  0  0  0  0  90.29
M  END
$$$$
