# Supplementary material for: A big data approach to the ultra-fast prediction of DFT-calculated bond energies
Source: J Cheminform. 2013 Jul 12;5:34. doi: 10.1186/1758-2946-5-34 (PMC3720218; doi:10.1186/1758-2946-5-34)
Supplement: Additional file 1 — Molecular structures with the calculated BDEs used for training machine learning methods. [file 1758-2946-5-34-S1.zip › BDE-Structures/ZINC00249333.sdf]

bond_energy_mol/ZINC00249333.out
 OpenBabel01301309493D

 27 29  0  0  0  0  0  0  0  0999 V2000
    0.4617   -2.3325   -2.0675 C   0  0  0  0  0  0  0  0  0  0  0  0
   -0.4078   -2.3164   -0.8655 C   0  0  0  0  0  0  0  0  0  0  0  0
   -1.2140   -3.3339   -0.5377 N   0  0  0  0  0  0  0  0  0  0  0  0
   -1.9164   -2.9389    0.5852 C   0  0  0  0  0  0  0  0  0  0  0  0
   -1.5291   -1.6347    0.9283 C   0  0  0  0  0  0  0  0  0  0  0  0
   -0.5619   -1.2447    0.0187 N   0  0  0  0  0  0  0  0  0  0  0  0
    0.0703    0.0140    0.0124 C   0  0  0  0  0  0  0  0  0  0  0  0
   -0.5904    1.0992    0.6190 C   0  0  0  0  0  0  0  0  0  0  0  0
    0.0094    2.3570    0.6310 C   0  0  0  0  0  0  0  0  0  0  0  0
    1.2639    2.5485    0.0444 C   0  0  0  0  0  0  0  0  0  0  0  0
    1.9279    1.4672   -0.5383 C   0  0  0  0  0  0  0  0  0  0  0  0
    1.3434    0.1993   -0.5550 C   0  0  0  0  0  0  0  0  0  0  0  0
   -2.1331   -1.0739    2.0247 N   0  0  0  0  0  0  0  0  0  0  0  0
   -3.0038   -1.9272    2.5528 C   0  0  0  0  0  0  0  0  0  0  0  0
   -3.1054   -3.4724    1.7049 S   0  0  0  0  0  0  0  0  0  0  0  0
   -3.8269   -1.6039    3.7464 C   0  0  0  0  0  0  0  0  0  0  0  0
    0.1127   -3.1104   -2.7545 H   0  0  0  0  0  0  0  0  0  0  0  0
    0.4436   -1.3674   -2.5906 H   0  0  0  0  0  0  0  0  0  0  0  0
    1.5087   -2.5614   -1.8142 H   0  0  0  0  0  0  0  0  0  0  0  0
   -1.5688    0.9398    1.0899 H   0  0  0  0  0  0  0  0  0  0  0  0
   -0.5094    3.2012    1.1028 H   0  0  0  0  0  0  0  0  0  0  0  0
    1.7308    3.5410    0.0531 H   0  0  0  0  0  0  0  0  0  0  0  0
    2.9223    1.6078   -0.9805 H   0  0  0  0  0  0  0  0  0  0  0  0
    1.8967   -0.6438   -0.9813 H   0  0  0  0  0  0  0  0  0  0  0  0
   -4.5264   -0.7836    3.5270 H   0  0  0  0  0  0  0  0  0  0  0  0
   -3.1910   -1.2777    4.5813 H   0  0  0  0  0  0  0  0  0  0  0  0
   -4.4111   -2.4704    4.0744 H   0  0  0  0  0  0  0  0  0  0  0  0
  1 19  1  0  0  0  0  89.07
  1  2  1  0  0  0  0  110.87
  2  3  2  0  0  0  0
  2  6  1  0  0  0  0
  3  4  1  0  0  0  0
  4  5  2  0  0  0  0
  4 15  1  0  0  0  0
  5 13  1  0  0  0  0
  6  5  1  0  0  0  0
  7  6  1  0  0  0  0  79.11
  7  8  2  0  0  0  0
  8  9  1  0  0  0  0
  8 20  1  0  0  0  0  119.09
  9 21  1  0  0  0  0  117.30
 10 22  1  0  0  0  0  118.15
 10  9  2  0  0  0  0
 11 10  1  0  0  0  0
 12 11  2  0  0  0  0
 12  7  1  0  0  0  0
 13 14  2  0  0  0  0
 14 16  1  0  0  0  0  104.70
 15 14  1  0  0  0  0
 16 27  1  0  0  0  0  87.08
 16 26  1  0  0  0  0  87.08
 17  1  1  0  0  0  0  89.07
 18  1  1  0  0  0  0  89.07
 23 11  1  0  0  0  0  117.21
 24 12  1  0  0  0  0  117.92
 25 16  1  0  0  0  0  87.08
M  END
$$$$
