# Supplementary material for: A big data approach to the ultra-fast prediction of DFT-calculated bond energies
Source: J Cheminform. 2013 Jul 12;5:34. doi: 10.1186/1758-2946-5-34 (PMC3720218; doi:10.1186/1758-2946-5-34)
Supplement: Additional file 1 — Molecular structures with the calculated BDEs used for training machine learning methods. [file 1758-2946-5-34-S1.zip › BDE-Structures/ZINC00249442.sdf]

bond_energy_mol/ZINC00249442.out
 OpenBabel01301309493D

 19 20  0  0  0  0  0  0  0  0999 V2000
   -1.2421    3.1350   -3.5146 C   0  0  0  0  0  0  0  0  0  0  0  0
   -1.8172    2.2117   -2.6137 C   0  0  0  0  0  0  0  0  0  0  0  0
   -1.8644    2.6961   -1.3037 C   0  0  0  0  0  0  0  0  0  0  0  0
   -1.2038    4.2878   -1.2319 S   0  0  0  0  0  0  0  0  0  0  0  0
   -0.8593    4.3202   -2.8958 C   0  0  0  0  0  0  0  0  0  0  0  0
   -2.5245    1.8320    0.0800 S   0  0  0  0  0  0  0  0  0  0  0  0
   -2.5972    0.4050   -0.2151 O   0  0  0  0  0  0  0  0  0  0  0  0
   -1.9618    2.3675    1.3091 O   0  0  0  0  0  0  0  0  0  0  0  0
   -4.2759    2.4051    0.0267 N   0  0  0  0  0  0  0  0  0  0  0  0
   -5.3547    1.7681   -0.5203 C   0  0  0  0  0  0  0  0  0  0  0  0
   -6.4229    2.6522   -0.4301 C   0  0  0  0  0  0  0  0  0  0  0  0
   -5.8899    3.8256    0.1711 C   0  0  0  0  0  0  0  0  0  0  0  0
   -4.5880    3.6527    0.4272 N   0  0  0  0  0  0  0  0  0  0  0  0
   -1.1089    2.9405   -4.5839 H   0  0  0  0  0  0  0  0  0  0  0  0
   -2.1772    1.2177   -2.8994 H   0  0  0  0  0  0  0  0  0  0  0  0
   -0.3932    5.1729   -3.3935 H   0  0  0  0  0  0  0  0  0  0  0  0
   -5.2955    0.7454   -0.9017 H   0  0  0  0  0  0  0  0  0  0  0  0
   -7.4494    2.4699   -0.7526 H   0  0  0  0  0  0  0  0  0  0  0  0
   -6.4059    4.7594    0.4167 H   0  0  0  0  0  0  0  0  0  0  0  0
  1  5  2  0  0  0  0
  1  2  1  0  0  0  0
  2  3  2  0  0  0  0
  3  4  1  0  0  0  0
  3  6  1  0  0  0  0  74.37
  5  4  1  0  0  0  0
  6  8  2  0  0  0  0
  7  6  2  0  0  0  0
  9  6  1  0  0  0  0
  9 13  1  0  0  0  0
 10 11  2  0  0  0  0
 10  9  1  0  0  0  0
 11 12  1  0  0  0  0
 12 19  1  0  0  0  0
 12 13  2  0  0  0  0
 14  1  1  0  0  0  0
 15  2  1  0  0  0  0
 16  5  1  0  0  0  0
 17 10  1  0  0  0  0
 18 11  1  0  0  0  0
M  END
$$$$
