# Supplementary material for: A big data approach to the ultra-fast prediction of DFT-calculated bond energies
Source: J Cheminform. 2013 Jul 12;5:34. doi: 10.1186/1758-2946-5-34 (PMC3720218; doi:10.1186/1758-2946-5-34)
Supplement: Additional file 1 — Molecular structures with the calculated BDEs used for training machine learning methods. [file 1758-2946-5-34-S1.zip › BDE-Structures/ZINC00249551.sdf]

bond_energy_mol/ZINC00249551.out
 OpenBabel01301309493D

 24 25  0  0  0  0  0  0  0  0999 V2000
    0.4171   -3.0870    3.2521 C   0  0  0  0  0  0  0  0  0  0  0  0
    1.5595   -2.3271    2.8443 C   0  0  0  0  0  0  0  0  0  0  0  0
    1.5421   -2.2991    1.4673 C   0  0  0  0  0  0  0  0  0  0  0  0
    0.4521   -3.0033    1.0057 O   0  0  0  0  0  0  0  0  0  0  0  0
   -0.2281   -3.4789    2.1049 C   0  0  0  0  0  0  0  0  0  0  0  0
    2.4454   -1.6795    0.4582 C   0  0  0  0  0  0  0  0  0  0  0  0
    3.6587   -1.2229    1.0914 N   0  0  0  0  0  0  0  0  0  0  0  0
    4.7746   -0.0762    0.1912 S   0  0  0  0  0  0  0  0  0  0  0  0
    3.8990    0.9399   -0.3793 O   0  0  0  0  0  0  0  0  0  0  0  0
    5.8403    0.2226    1.1385 O   0  0  0  0  0  0  0  0  0  0  0  0
    5.4141   -1.0852   -1.1164 C   0  0  0  0  0  0  0  0  0  0  0  0
    4.7759   -1.3255   -2.3339 C   0  0  0  0  0  0  0  0  0  0  0  0
    5.5036   -2.2039   -3.1702 C   0  0  0  0  0  0  0  0  0  0  0  0
    6.6896   -2.6364   -2.5898 C   0  0  0  0  0  0  0  0  0  0  0  0
    6.8950   -1.9650   -1.0392 S   0  0  0  0  0  0  0  0  0  0  0  0
    0.1181   -3.3097    4.2776 H   0  0  0  0  0  0  0  0  0  0  0  0
    2.2941   -1.8521    3.4965 H   0  0  0  0  0  0  0  0  0  0  0  0
   -1.1322   -4.0656    1.9252 H   0  0  0  0  0  0  0  0  0  0  0  0
    1.9463   -0.8152   -0.0320 H   0  0  0  0  0  0  0  0  0  0  0  0
    2.6541   -2.4185   -0.3604 H   0  0  0  0  0  0  0  0  0  0  0  0
    4.1350   -1.9275    1.6724 H   0  0  0  0  0  0  0  0  0  0  0  0
    3.8223   -0.8646   -2.6127 H   0  0  0  0  0  0  0  0  0  0  0  0
    5.1731   -2.5081   -4.1690 H   0  0  0  0  0  0  0  0  0  0  0  0
    7.4134   -3.3110   -3.0512 H   0  0  0  0  0  0  0  0  0  0  0  0
  1 16  1  0  0  0  0
  2  1  1  0  0  0  0
  2 17  1  0  0  0  0
  3  2  2  0  0  0  0
  4  3  1  0  0  0  0
  4  5  1  0  0  0  0
  5  1  2  0  0  0  0
  6  7  1  0  0  0  0
  6  3  1  0  0  0  0
  7 21  1  0  0  0  0
  8  7  1  0  0  0  0  51.82
  8 10  2  0  0  0  0  88.15
  9  8  2  0  0  0  0  88.40
 11 15  1  0  0  0  0
 11  8  1  0  0  0  0  69.27
 12 11  2  0  0  0  0
 13 14  2  0  0  0  0
 13 12  1  0  0  0  0
 14 15  1  0  0  0  0
 18  5  1  0  0  0  0
 19  6  1  0  0  0  0
 20  6  1  0  0  0  0
 22 12  1  0  0  0  0
 23 13  1  0  0  0  0
 24 14  1  0  0  0  0
M  END
$$$$
