# Supplementary material for: A big data approach to the ultra-fast prediction of DFT-calculated bond energies
Source: J Cheminform. 2013 Jul 12;5:34. doi: 10.1186/1758-2946-5-34 (PMC3720218; doi:10.1186/1758-2946-5-34)
Supplement: Additional file 1 — Molecular structures with the calculated BDEs used for training machine learning methods. [file 1758-2946-5-34-S1.zip › BDE-Structures/ZINC00255685.sdf]

bond_energy_mol/ZINC00255685.out
 OpenBabel01301309493D

 28 29  0  0  0  0  0  0  0  0999 V2000
    1.3367   -7.1697   -1.2291 C   0  0  0  0  0  0  0  0  0  0  0  0
    1.5074   -6.6058   -2.5924 C   0  0  0  0  0  0  0  0  0  0  0  0
    1.1260   -5.3223   -3.0236 C   0  0  0  0  0  0  0  0  0  0  0  0
    1.5326   -5.1324   -4.6721 S   0  0  0  0  0  0  0  0  0  0  0  0
    2.2203   -6.8372   -4.7205 N   0  0  0  0  0  0  0  0  0  0  0  0
    2.0931   -7.3659   -3.5704 N   0  0  0  0  0  0  0  0  0  0  0  0
    0.4632   -4.2931   -2.1756 C   0  0  0  0  0  0  0  0  0  0  0  0
    0.2101   -4.5099   -0.9759 O   0  0  0  0  0  0  0  0  0  0  0  0
    0.1640   -3.1172   -2.8221 N   0  0  0  0  0  0  0  0  0  0  0  0
   -0.4327   -1.9956   -2.3233 N   0  0  0  0  0  0  0  0  0  0  0  0
   -0.7983   -1.9482   -1.0741 C   0  0  0  0  0  0  0  0  0  0  0  0
   -1.4272   -0.7452   -0.5727 C   0  0  0  0  0  0  0  0  0  0  0  0
   -1.7403    0.4610   -1.2240 C   0  0  0  0  0  0  0  0  0  0  0  0
   -2.3474    1.3090   -0.2759 C   0  0  0  0  0  0  0  0  0  0  0  0
   -2.3972    0.6138    0.9359 C   0  0  0  0  0  0  0  0  0  0  0  0
   -1.8405   -0.6159    0.7361 N   0  0  0  0  0  0  0  0  0  0  0  0
   -1.7053   -1.6231    1.7488 C   0  0  0  0  0  0  0  0  0  0  0  0
    0.7714   -6.4751   -0.5977 H   0  0  0  0  0  0  0  0  0  0  0  0
    0.8120   -8.1340   -1.2762 H   0  0  0  0  0  0  0  0  0  0  0  0
    2.3174   -7.3533   -0.7664 H   0  0  0  0  0  0  0  0  0  0  0  0
    0.4206   -3.0553   -3.8258 H   0  0  0  0  0  0  0  0  0  0  0  0
   -0.6463   -2.7941   -0.3774 H   0  0  0  0  0  0  0  0  0  0  0  0
   -1.5432    0.6850   -2.2732 H   0  0  0  0  0  0  0  0  0  0  0  0
   -2.7142    2.3221   -0.4455 H   0  0  0  0  0  0  0  0  0  0  0  0
   -2.7893    0.9172    1.9104 H   0  0  0  0  0  0  0  0  0  0  0  0
   -2.2302   -2.5504    1.4613 H   0  0  0  0  0  0  0  0  0  0  0  0
   -2.1349   -1.2561    2.6901 H   0  0  0  0  0  0  0  0  0  0  0  0
   -0.6445   -1.8748    1.9223 H   0  0  0  0  0  0  0  0  0  0  0  0
  1 20  1  0  0  0  0
  1 18  1  0  0  0  0
  2  1  1  0  0  0  0
  3  2  2  0  0  0  0
  3  7  1  0  0  0  0
  4  3  1  0  0  0  0
  5  4  1  0  0  0  0
  5  6  2  0  0  0  0
  6  2  1  0  0  0  0
  7  8  2  0  0  0  0
  9 10  1  0  0  0  0  77.07
  9  7  1  0  0  0  0
 10 11  2  0  0  0  0
 11 12  1  0  0  0  0
 11 22  1  0  0  0  0
 12 16  1  0  0  0  0
 13 12  2  0  0  0  0
 13 14  1  0  0  0  0
 14 15  2  0  0  0  0
 15 25  1  0  0  0  0
 16 15  1  0  0  0  0
 16 17  1  0  0  0  0
 17 28  1  0  0  0  0
 17 27  1  0  0  0  0
 19  1  1  0  0  0  0
 21  9  1  0  0  0  0
 23 13  1  0  0  0  0
 24 14  1  0  0  0  0
 26 17  1  0  0  0  0
M  END
$$$$
