# Supplementary material for: A big data approach to the ultra-fast prediction of DFT-calculated bond energies
Source: J Cheminform. 2013 Jul 12;5:34. doi: 10.1186/1758-2946-5-34 (PMC3720218; doi:10.1186/1758-2946-5-34)
Supplement: Additional file 1 — Molecular structures with the calculated BDEs used for training machine learning methods. [file 1758-2946-5-34-S1.zip › BDE-Structures/ZINC00256136.sdf]

bond_energy_mol/ZINC00256136.out
 OpenBabel01301309493D

 30 31  0  0  0  0  0  0  0  0999 V2000
    2.9549   -3.9352   -0.8698 C   0  0  0  0  0  0  0  0  0  0  0  0
    3.4364   -2.6761   -0.4973 C   0  0  0  0  0  0  0  0  0  0  0  0
    2.6623   -1.8335    0.2981 C   0  0  0  0  0  0  0  0  0  0  0  0
    1.3874   -2.2489    0.7276 C   0  0  0  0  0  0  0  0  0  0  0  0
    0.9019   -3.5132    0.3484 C   0  0  0  0  0  0  0  0  0  0  0  0
    1.6885   -4.3472   -0.4461 C   0  0  0  0  0  0  0  0  0  0  0  0
    0.4697   -1.1387    1.7383 S   0  0  0  0  0  0  0  0  0  0  0  0
   -1.0410   -2.0878    2.1791 N   0  0  0  0  0  0  0  0  0  0  0  0
   -1.1125   -2.7646    3.4573 C   0  0  0  0  0  0  0  0  0  0  0  0
   -2.4683   -2.5995    4.1260 C   0  0  0  0  0  0  0  0  0  0  0  0
   -3.4791   -3.6298    3.6535 C   0  0  0  0  0  0  0  0  0  0  0  0
   -3.4476   -3.8373    2.1496 C   0  0  0  0  0  0  0  0  0  0  0  0
   -3.4062   -2.5298    1.3809 C   0  0  0  0  0  0  0  0  0  0  0  0
   -2.0331   -1.9144    1.2319 C   0  0  0  0  0  0  0  0  0  0  0  0
   -1.7534   -1.2349    0.2391 O   0  0  0  0  0  0  0  0  0  0  0  0
    3.5678   -4.5960   -1.4954 H   0  0  0  0  0  0  0  0  0  0  0  0
    4.4293   -2.3483   -0.8319 H   0  0  0  0  0  0  0  0  0  0  0  0
    3.0429   -0.8452    0.5871 H   0  0  0  0  0  0  0  0  0  0  0  0
   -0.0955   -3.8392    0.6723 H   0  0  0  0  0  0  0  0  0  0  0  0
    1.3065   -5.3331   -0.7423 H   0  0  0  0  0  0  0  0  0  0  0  0
   -0.8687   -3.8484    3.3451 H   0  0  0  0  0  0  0  0  0  0  0  0
   -0.3241   -2.3379    4.1064 H   0  0  0  0  0  0  0  0  0  0  0  0
   -2.8464   -1.5797    3.9379 H   0  0  0  0  0  0  0  0  0  0  0  0
   -2.3461   -2.6907    5.2187 H   0  0  0  0  0  0  0  0  0  0  0  0
   -4.4894   -3.3110    3.9644 H   0  0  0  0  0  0  0  0  0  0  0  0
   -3.2862   -4.5959    4.1522 H   0  0  0  0  0  0  0  0  0  0  0  0
   -4.3434   -4.4079    1.8496 H   0  0  0  0  0  0  0  0  0  0  0  0
   -2.5784   -4.4597    1.8717 H   0  0  0  0  0  0  0  0  0  0  0  0
   -3.8003   -2.6811    0.3623 H   0  0  0  0  0  0  0  0  0  0  0  0
   -4.0739   -1.7878    1.8575 H   0  0  0  0  0  0  0  0  0  0  0  0
  1  2  2  0  0  0  0
  1  6  1  0  0  0  0
  2  3  1  0  0  0  0
  3 18  1  0  0  0  0
  3  4  2  0  0  0  0
  4  7  1  0  0  0  0
  5 19  1  0  0  0  0
  5  4  1  0  0  0  0
  6  5  2  0  0  0  0
  7  8  1  0  0  0  0  51.02
  8  9  1  0  0  0  0
  9 22  1  0  0  0  0
  9 10  1  0  0  0  0
 10 24  1  0  0  0  0
 11 25  1  0  0  0  0
 11 10  1  0  0  0  0
 11 26  1  0  0  0  0
 12 11  1  0  0  0  0
 13 30  1  0  0  0  0
 13 12  1  0  0  0  0
 14 13  1  0  0  0  0
 14  8  1  0  0  0  0
 15 14  2  0  0  0  0
 16  1  1  0  0  0  0
 17  2  1  0  0  0  0
 20  6  1  0  0  0  0
 21  9  1  0  0  0  0
 23 10  1  0  0  0  0
 27 12  1  0  0  0  0
 28 12  1  0  0  0  0
 29 13  1  0  0  0  0
M  END
$$$$
