# Supplementary material for: A big data approach to the ultra-fast prediction of DFT-calculated bond energies
Source: J Cheminform. 2013 Jul 12;5:34. doi: 10.1186/1758-2946-5-34 (PMC3720218; doi:10.1186/1758-2946-5-34)
Supplement: Additional file 1 — Molecular structures with the calculated BDEs used for training machine learning methods. [file 1758-2946-5-34-S1.zip › BDE-Structures/ZINC00257923.sdf]

bond_energy_mol/ZINC00257923.out
 OpenBabel01301309493D

 19 19  0  0  0  0  0  0  0  0999 V2000
    1.3442    1.7448   -0.4006 C   0  0  0  0  0  0  0  0  0  0  0  0
    2.1232    0.6121   -0.2298 C   0  0  0  0  0  0  0  0  0  0  0  0
    1.3071   -0.3949    0.2179 N   0  0  0  0  0  0  0  0  0  0  0  0
    0.0230    0.0353    0.3180 C   0  0  0  0  0  0  0  0  0  0  0  0
    0.0030    1.3966   -0.0414 C   0  0  0  0  0  0  0  0  0  0  0  0
   -1.2041    2.1817   -0.1121 C   0  0  0  0  0  0  0  0  0  0  0  0
   -1.3417    3.5475   -0.0811 C   0  0  0  0  0  0  0  0  0  0  0  0
   -2.6519    4.0836   -0.3623 C   0  0  0  0  0  0  0  0  0  0  0  0
   -3.6731    4.5518   -0.6113 N   0  0  0  0  0  0  0  0  0  0  0  0
   -0.3425    4.5575    0.2998 C   0  0  0  0  0  0  0  0  0  0  0  0
    0.9453    4.2905    1.3254 S   0  0  0  0  0  0  0  0  0  0  0  0
   -0.5997    5.8142   -0.1348 N   0  0  0  0  0  0  0  0  0  0  0  0
    1.6944    2.7030   -0.7852 H   0  0  0  0  0  0  0  0  0  0  0  0
    3.1922    0.4558   -0.3911 H   0  0  0  0  0  0  0  0  0  0  0  0
    1.6253   -1.3438    0.4470 H   0  0  0  0  0  0  0  0  0  0  0  0
   -0.7795   -0.6136    0.6791 H   0  0  0  0  0  0  0  0  0  0  0  0
   -2.1318    1.6025   -0.2486 H   0  0  0  0  0  0  0  0  0  0  0  0
    0.0025    6.5879    0.1617 H   0  0  0  0  0  0  0  0  0  0  0  0
   -1.4321    6.0221   -0.6978 H   0  0  0  0  0  0  0  0  0  0  0  0
  1  2  2  0  0  0  0
  1  5  1  0  0  0  0
  2  3  1  0  0  0  0
  3  4  1  0  0  0  0
  3 15  1  0  0  0  0
  4 16  1  0  0  0  0
  5  4  2  0  0  0  0
  6  7  2  0  0  0  0
  6  5  1  0  0  0  0
  7 10  1  0  0  0  0
  8  7  1  0  0  0  0  118.98
  9  8  3  0  0  0  0
 10 11  2  0  0  0  0
 12 18  1  0  0  0  0
 12 10  1  0  0  0  0
 13  1  1  0  0  0  0
 14  2  1  0  0  0  0
 17  6  1  0  0  0  0
 19 12  1  0  0  0  0
M  END
$$$$
